# Supplementary material for: N-Alkylpyridinium sulfonates for retention time indexing in reversed-phase-liquid chromatography-mass spectrometry–based metabolomics
Source: Anal Bioanal Chem. 2021 Dec 15;414(25):7387–98. doi: 10.1007/s00216-021-03828-0 (PMC9482907; doi:10.1007/s00216-021-03828-0)
Supplement: Supplementary file 4 — Supplementary file4 (XLSX 245 KB) [file 216_2021_3828_MOESM4_ESM.xlsx]

## Sheet: Plate 1
								pos mode RT															neg mode RT
No.	Name	SMILES	RTI	exact mass	formula	logP	Mix	Rep 1	Rep 2	Rep 3	mean	stdev	rel stdev		No.	Name	SMILES	RTI	exact mass	formula	logP	Mix	Rep 1	Rep 2	Rep 3	mean	stdev	rel stdev
pre	C1-APS	C[N+]1=CC(=CC=C1)S([O-])(=O)=O	100	173.015	C6H7NO3S	-4.01	RTI	0.88	0.88	0.88	0.88	0	0		pre	C1-APS	C[N+]1=CC(=CC=C1)S([O-])(=O)=O	100	173.015	C6H7NO3S	-4.01	RTI	0.89	0.9	0.88	0.89	0.01	1.1236
pre	C2-APS	CC[N+]1=CC(=CC=C1)S([O-])(=O)=O	200	187.03	C7H9NO3S	-3.65	RTI	0.91	0.92	0.92	0.916667	0.0057735	0.629837		pre	C2-APS	CC[N+]1=CC(=CC=C1)S([O-])(=O)=O	200	187.03	C7H9NO3S	-3.65	RTI	0.93	0.94	0.93	0.933333	0.0057735	0.61859
pre	C3-APS	CCC[N+]1=CC(=CC=C1)S([O-])(=O)=O	300	201.046	C8H11NO3S	-3.13	RTI	1.06	1.07	1.07	1.06667	0.0057735	0.541266		pre	C3-APS	CCC[N+]1=CC(=CC=C1)S([O-])(=O)=O	300	201.046	C8H11NO3S	-3.13	RTI	1.07	1.09	1.07	1.07667	0.011547	1.07248
pre	C4-APS	CCCC[N+]1=CC(=CC=C1)S([O-])(=O)=O	400	215.062	C9H13NO3S	-2.68	RTI	1.61	1.61	1.62	1.61333	0.0057735	0.357862		pre	C4-APS	CCCC[N+]1=CC(=CC=C1)S([O-])(=O)=O	400	215.062	C9H13NO3S	-2.68	RTI	1.63	1.64	1.63	1.63333	0.0057735	0.35348
pre	C5-APS	CCCCC[N+]1=CC(=CC=C1)S([O-])(=O)=O	500	229.077	C10H15NO3S	-2.24	RTI	3.67	3.69	3.68	3.68	0.01	0.271739		pre	C5-APS	CCCCC[N+]1=CC(=CC=C1)S([O-])(=O)=O	500	229.077	C10H15NO3S	-2.24	RTI	3.68	3.69	3.68	3.68333	0.0057735	0.156747
pre	C6-APS	CCCCCC[N+]1=CC(=CC=C1)S([O-])(=O)=O	600	243.093	C11H17NO3S	-1.79	RTI	5.36	5.36	5.35	5.35667	0.0057735	0.107782		pre	C6-APS	CCCCCC[N+]1=CC(=CC=C1)S([O-])(=O)=O	600	243.093	C11H17NO3S	-1.79	RTI	5.37	5.38	5.37	5.37333	0.0057735	0.107447
pre	C7-APS	CCCCCCC[N+]1=CC(=CC=C1)S([O-])(=O)=O	700	257.109	C12H19NO3S	-1.35	RTI	6.54	6.54	6.53	6.53667	0.0057735	0.0883249		pre	C7-APS	CCCCCCC[N+]1=CC(=CC=C1)S([O-])(=O)=O	700	257.109	C12H19NO3S	-1.35	RTI	6.55	6.56	6.55	6.55333	0.0057735	0.0881002
pre	C8-APS	CCCCCCCC[N+]1=CC(=CC=C1)S([O-])(=O)=O	800	271.124	C13H21NO3S	-0.9	RTI	7.51	7.51	7.5	7.50667	0.0057735	0.0769117		pre	C8-APS	CCCCCCCC[N+]1=CC(=CC=C1)S([O-])(=O)=O	800	271.124	C13H21NO3S	-0.9	RTI	7.52	7.53	7.52	7.52333	0.0057735	0.0767413
pre	C9-APS	CCCCCCCCC[N+]1=CC(=CC=C1)S([O-])(=O)=O	900	285.14	C14H23NO3S	-0.46	RTI	8.38	8.38	8.37	8.37667	0.0057735	0.0689236		pre	C9-APS	CCCCCCCCC[N+]1=CC(=CC=C1)S([O-])(=O)=O	900	285.14	C14H23NO3S	-0.46	RTI	8.39	8.4	8.39	8.39333	0.0057735	0.0687868
pre	C10-APS	CCCCCCCCCC[N+]1=CC(=CC=C1)S([O-])(=O)=O	1000	299.156	C15H25NO3S	-0.02	RTI	9.2	9.2	9.19	9.19667	0.0057735	0.0627782		pre	C10-APS	CCCCCCCCCC[N+]1=CC(=CC=C1)S([O-])(=O)=O	1000	299.156	C15H25NO3S	-0.02	RTI	9.21	9.22	9.21	9.21333	0.0057735	0.0626646
pre	C11-APS	CCCCCCCCCCC[N+]1=CC(=CC=C1)S([O-])(=O)=O	1100	313.171	C16H27NO3S	0.43	RTI	9.99	9.99	9.98	9.98667	0.0057735	0.0578121		pre	C11-APS	CCCCCCCCCCC[N+]1=CC(=CC=C1)S([O-])(=O)=O	1100	313.171	C16H27NO3S	0.43	RTI	10	10.01	10	10.0033	0.0057735	0.0577158
pre	C12-APS	CCCCCCCCCCCC[N+]1=CC(=CC=C1)S([O-])(=O)=O	1200	327.187	C17H29NO3S	0.87	RTI	10.78	10.78	10.77	10.7767	0.0057735	0.0535741		pre	C12-APS	CCCCCCCCCCCC[N+]1=CC(=CC=C1)S([O-])(=O)=O	1200	327.187	C17H29NO3S	0.87	RTI	10.79	10.8	10.79	10.7933	0.0057735	0.0534914
pre	C13-APS	CCCCCCCCCCCCC[N+]1=CC(=CC=C1)S([O-])(=O)=O	1300	341.202	C18H31NO3S	1.32	RTI	11.57	11.58	11.56	11.57	0.01	0.0864304		pre	C13-APS	CCCCCCCCCCCCC[N+]1=CC(=CC=C1)S([O-])(=O)=O	1300	341.202	C18H31NO3S	1.32	RTI	11.58	11.59	11.58	11.5833	0.0057735	0.0498432
pre	C14-APS	CCCCCCCCCCCCCC[N+]1=CC(=CC=C1)S([O-])(=O)=O	1400	355.218	C19H33NO3S	1.76	RTI	12.39	12.38	12.37	12.38	0.01	0.0807754		pre	C14-APS	CCCCCCCCCCCCCC[N+]1=CC(=CC=C1)S([O-])(=O)=O	1400	355.218	C19H33NO3S	1.76	RTI	12.38	12.39	12.37	12.38	0.01	0.0807754
pre	C15-APS	CCCCCCCCCCCCCCC[N+]1=CC(=CC=C1)S([O-])(=O)=O	1500	369.234	C20H35NO3S	2.21	RTI	13.2	13.2	13.19	13.1967	0.0057735	0.0437497		pre	C15-APS	CCCCCCCCCCCCCCC[N+]1=CC(=CC=C1)S([O-])(=O)=O	1500	369.234	C20H35NO3S	2.21	RTI	13.21	13.21	13.2	13.2067	0.0057735	0.0437166
pre	C16-APS	CCCCCCCCCCCCCCCC[N+]1=CC(=CC=C1)S([O-])(=O)=O	1600	383.249	C21H37NO3S	2.65	RTI	14.03	14.03	14.02	14.0267	0.0057735	0.0411609		pre	C16-APS	CCCCCCCCCCCCCCCC[N+]1=CC(=CC=C1)S([O-])(=O)=O	1600	383.249	C21H37NO3S	2.65	RTI	14.03	14.03	14.02	14.0267	0.0057735	0.0411609
pre	C17-APS	CCCCCCCCCCCCCCCCC[N+]1=CC(=CC=C1)S([O-])(=O)=O	1700	397.265	C22H39NO3S	3.1	RTI	14.84	14.84	14.83	14.8367	0.0057735	0.0389137		pre	C17-APS	CCCCCCCCCCCCCCCCC[N+]1=CC(=CC=C1)S([O-])(=O)=O	1700	397.265	C22H39NO3S	3.1	RTI	14.83	14.84	14.83	14.8333	0.0057735	0.0389225
pre	C18-APS	CCCCCCCCCCCCCCCCCC[N+]1=CC(=CC=C1)S([O-])(=O)=O	1800	411.281	C23H41NO3S	3.54	RTI	15.62	15.62	15.61	15.6167	0.0057735	0.0369701		pre	C18-APS	CCCCCCCCCCCCCCCCCC[N+]1=CC(=CC=C1)S([O-])(=O)=O	1800	411.281	C23H41NO3S	3.54	RTI	15.62	15.63	15.61	15.62	0.01	0.0640205
pre	C19-APS	CCCCCCCCCCCCCCCCCCC[N+]1=CC(=CC=C1)S([O-])(=O)=O	1900	425.296	C24H43NO3S	3.99	RTI	16.37	16.36	16.34	16.3567	0.0152753	0.0933885		pre	C19-APS	CCCCCCCCCCCCCCCCCCC[N+]1=CC(=CC=C1)S([O-])(=O)=O	1900	425.296	C24H43NO3S	3.99	RTI	16.35	16.36	16.34	16.35	0.01	0.0611621
pre	C20-APS	CCCCCCCCCCCCCCCCCCCC[N+]1=CC(=CC=C1)S([O-])(=O)=O	2000	439.312	C25H45NO3S	4.43	RTI	17.04	17.04	17.02	17.0333	0.011547	0.0677906		pre	C20-APS	CCCCCCCCCCCCCCCCCCCC[N+]1=CC(=CC=C1)S([O-])(=O)=O	2000	439.312	C25H45NO3S	4.43	RTI	17.03	17.03	17.02	17.0267	0.0057735	0.0339086
1	BETA-NICOTINAMIDE ADENINE DINUCLEOTIDE	NC(C1=C[N+]([C@@H]2O[C@@H]([C@H]([C@H]2O)O)COP([O-])(OP(O)(OC[C@H]3O[C@@H](N4C=NC5=C4N=CN=C5N)[C@@H]([C@@H]3O)O)=O)=O)=CC=C1)=O		663.109	C21H27N7O14P2	-9.86649	P1_A	0.9	0.91	0.88	0.896667	0.0152753	1.70356		1	BETA-NICOTINAMIDE ADENINE DINUCLEOTIDE	NC(C1=C[N+]([C@@H]2O[C@@H]([C@H]([C@H]2O)O)COP([O-])(OP(O)(OC[C@H]3O[C@@H](N4C=NC5=C4N=CN=C5N)[C@@H]([C@@H]3O)O)=O)=O)=CC=C1)=O		663.109	C21H27N7O14P2	-9.86649	P1_A	0.89	0.92	0.91	0.906667	0.0152753	1.68477
2	GLUTAMINE	N[C@@H](CCC(N)=O)C(O)=O		146.069	C5H10N2O3	-4.00113	P1_A	0.89	0.89	0.88	0.886667	0.0057735	0.651147		2	GLUTAMINE	N[C@@H](CCC(N)=O)C(O)=O		146.069	C5H10N2O3	-4.00113	P1_A	0.87	0.88	0.88	0.876667	0.0057735	0.658574
3	HYPOTAURINE	NCCS(O)=O		109.02	C2H7NO2S	-2.70118	P1_A	n.d.	n.d.	n.d.	#DIV/0!	#DIV/0!	#DIV/0!		3	HYPOTAURINE	NCCS(O)=O		109.02	C2H7NO2S	-2.70118	P1_A	n.d.	n.d.	n.d.	#DIV/0!	#DIV/0!	#DIV/0!
4	INOSINE MONOPHOSPHATE	O[C@@H]1[C@@H](COP(O)(O)=O)O[C@H]([C@@H]1O)N1C=NC2=C1N=CNC2=O		348.047	C10H13N4O8P	-2.93011	P1_A	0.96	0.96	0.95	0.956667	0.0057735	0.603502		4	INOSINE MONOPHOSPHATE	O[C@@H]1[C@@H](COP(O)(O)=O)O[C@H]([C@@H]1O)N1C=NC2=C1N=CNC2=O		348.047	C10H13N4O8P	-2.93011	P1_A	0.96	0.97	0.95	0.96	0.01	1.04167
5	CITRATE	OC(=O)CC(O)(CC(O)=O)C(O)=O		192.027	C6H8O7	-1.32269	P1_A	1.04	1	1.01	1.01667	0.0208167	2.04754		5	CITRATE	OC(=O)CC(O)(CC(O)=O)C(O)=O		192.027	C6H8O7	-1.32269	P1_A	1	0.99	0.99	0.993333	0.0057735	0.581225
6	THREONINE	C[C@@H](O)[C@H](N)C(O)=O		119.058	C4H9NO3	-3.47096	P1_A	0.9	0.87	0.87	0.88	0.0173205	1.96824		6	THREONINE	C[C@@H](O)[C@H](N)C(O)=O		119.058	C4H9NO3	-3.47096	P1_A	0.85	0.87	0.85	0.856667	0.011547	1.3479
7	PURINE	N1C=NC2=C1C=NC=N2		120.044	C5H4N4	-0.339002	P1_A	1.08	1.08	1.06	1.07333	0.011547	1.07581		7	PURINE	N1C=NC2=C1C=NC=N2		120.044	C5H4N4	-0.339002	P1_A	1.08	1.09	1.09	1.08667	0.0057735	0.531304
8	N-ACETYLNEURAMINATE	CC(=O)N[C@@H]1[C@@H](O)C[C@](O)(O[C@H]1[C@H](O)[C@H](O)CO)C(O)=O		309.106	C11H19NO9	-3.56394	P1_A	0.93	0.93	0.92	0.926667	0.0057735	0.62304		8	N-ACETYLNEURAMINATE	CC(=O)N[C@@H]1[C@@H](O)C[C@](O)(O[C@H]1[C@H](O)[C@H](O)CO)C(O)=O		309.106	C11H19NO9	-3.56394	P1_A	0.92	0.92	0.92	0.92	0	0
9	KYNURENINE	N[C@@H](CC(=O)C1=CC=CC=C1N)C(O)=O		208.085	C10H12N2O3	-1.90819	P1_A	1.73	1.7	1.7	1.71	0.0173205	1.0129		9	KYNURENINE	N[C@@H](CC(=O)C1=CC=CC=C1N)C(O)=O		208.085	C10H12N2O3	-1.90819	P1_A	1.7	1.69	1.68	1.69	0.01	0.591716
10	PYRIMIDINE	C1=CN=CN=C1		80.0374	C4H4N2	0.0497355	P1_A	n.d.	n.d.	n.d.	#DIV/0!	#DIV/0!	#DIV/0!		10	PYRIMIDINE	C1=CN=CN=C1		80.0374	C4H4N2	0.0497355	P1_A	n.d.	n.d.	n.d.	#DIV/0!	#DIV/0!	#DIV/0!
11	ASPARTATE	N[C@H](CC(O)=O)C(O)=O		133.038	C4H7NO4	-3.50375	P1_A	0.9	0.89	0.88	0.89	0.01	1.1236		11	ASPARTATE	N[C@H](CC(O)=O)C(O)=O		133.038	C4H7NO4	-3.50375	P1_A	0.87	0.9	0.87	0.88	0.0173205	1.96824
12	URATE	O=C1NC2=C(N1)C(=O)NC(=O)N2		168.028	C5H4N4O3	-1.54419	P1_A	0.95	0.96	0.95	0.953333	0.0057735	0.605612		12	URATE	O=C1NC2=C(N1)C(=O)NC(=O)N2		168.028	C5H4N4O3	-1.54419	P1_A	0.97	0.97	0.96	0.966667	0.0057735	0.597259
1	CYTIDINE	NC1=NC(=O)N(C=C1)[C@@H]1O[C@H](CO)[C@@H](O)[C@H]1O		243.086	C9H13N3O5	-2.79752	P1_B	0.91	0.91	0.91	0.91	0	0		1	CYTIDINE	NC1=NC(=O)N(C=C1)[C@@H]1O[C@H](CO)[C@@H](O)[C@H]1O		243.086	C9H13N3O5	-2.79752	P1_B	0.89	0.9	0.88	0.89	0.01	1.1236
2	SERINE	N[C@@H](CO)C(O)=O		105.043	C3H7NO3	-3.88774	P1_B	n.d.	n.d.	n.d.	#DIV/0!	#DIV/0!	#DIV/0!		2	SERINE	N[C@@H](CO)C(O)=O		105.043	C3H7NO3	-3.88774	P1_B	n.d.	n.d.	n.d.	#DIV/0!	#DIV/0!	#DIV/0!
3	CYSTEINE	N[C@@H](CS)C(O)=O		121.02	C3H7NO2S	-2.79213	P1_B	0.85	0.83	0.81	0.83	0.02	2.40964		3	CYSTEINE	N[C@@H](CS)C(O)=O		121.02	C3H7NO2S	-2.79213	P1_B	0.83	0.88	0.95	0.886667	0.0602771	6.79817
4	CITRULLINE	N[C@@H](CCCNC(N)=O)C(O)=O		175.096	C6H13N3O3	-3.93196	P1_B	0.89	0.87	0.88	0.88	0.01	1.13636		4	CITRULLINE	N[C@@H](CCCNC(N)=O)C(O)=O		175.096	C6H13N3O3	-3.93196	P1_B	0.86	0.86	0.87	0.863333	0.0057735	0.668745
5	TAURINE	NCCS(O)(=O)=O		125.015	C2H7NO3S	-2.61469	P1_B	0.89	0.9	0.9	0.896667	0.0057735	0.643885		5	TAURINE	NCCS(O)(=O)=O		125.015	C2H7NO3S	-2.61469	P1_B	0.86	0.88	0.88	0.873333	0.011547	1.32218
6	GLUCONOLACTONE	OC[C@H]1OC(=O)[C@H](O)[C@@H](O)[C@@H]1O		178.048	C6H10O6	-2.74527	P1_B	0.93	0.9	0.92	0.916667	0.0152753	1.66639		6	GLUCONOLACTONE	OC[C@H]1OC(=O)[C@H](O)[C@@H](O)[C@@H]1O		178.048	C6H10O6	-2.74527	P1_B	0.92	0.92	0.91	0.916667	0.0057735	0.629837
7	NICOTINATE	OC(=O)C1=CN=CC=C1		123.032	C6H5NO2	-0.166446	P1_B	1.01	1.01	1	1.00667	0.0057735	0.573527		7	NICOTINATE	OC(=O)C1=CN=CC=C1		123.032	C6H5NO2	-0.166446	P1_B	1.01	1.01	1.01	1.01	0	0
8	INOSINE	OC[C@H]1O[C@H]([C@H](O)[C@@H]1O)N1C=NC2=C1N=CNC2=O		268.081	C10H12N4O5	-2.47854	P1_B	1.13	1.12	1.1	1.11667	0.0152753	1.36793		8	INOSINE	OC[C@H]1O[C@H]([C@H](O)[C@@H]1O)N1C=NC2=C1N=CNC2=O		268.081	C10H12N4O5	-2.47854	P1_B	1.09	1.1	1.1	1.09667	0.0057735	0.526459
9	GAMMA-AMINOBUTYRATE	NCCCC(O)=O		103.063	C4H9NO2	-2.88568	P1_B	n.d.	n.d.	n.d.	#DIV/0!	#DIV/0!	#DIV/0!		9	GAMMA-AMINOBUTYRATE	NCCCC(O)=O		103.063	C4H9NO2	-2.88568	P1_B	n.d.	n.d.	n.d.	#DIV/0!	#DIV/0!	#DIV/0!
10	CYTOSINE	NC1=CC=NC(=O)N1		111.043	C4H5N3O	-1.14761	P1_B	0.9	0.89	0.88	0.89	0.01	1.1236		10	CYTOSINE	NC1=CC=NC(=O)N1		111.043	C4H5N3O	-1.14761	P1_B	n.d.	n.d.	n.d.	#DIV/0!	#DIV/0!	#DIV/0!
11	ISOLEUCINE	CC[C@H](C)[C@H](N)C(O)=O		131.095	C6H13NO2	-1.50841	P1_B	1.14	1.13	1.14	1.13667	0.0057735	0.507933		11	ISOLEUCINE	CC[C@H](C)[C@H](N)C(O)=O		131.095	C6H13NO2	-1.50841	P1_B	1.11	1.16	1.19	1.15333	0.0404145	3.50415
12	PYRAZOLE	C1=CNN=C1		68.0374	C3H4N2	0.27743	P1_B	n.d.	n.d.	n.d.	#DIV/0!	#DIV/0!	#DIV/0!		12	PYRAZOLE	C1=CNN=C1		68.0374	C3H4N2	0.27743	P1_B	n.d.	n.d.	n.d.	#DIV/0!	#DIV/0!	#DIV/0!
1	GLUTAMATE	N[C@@H](CCC(O)=O)C(O)=O		147.053	C5H9NO4	-3.24145	P1_C	0.89	0.87	0.88	0.88	0.01	1.13636		1	GLUTAMATE	N[C@@H](CCC(O)=O)C(O)=O		147.053	C5H9NO4	-3.24145	P1_C	0.87	0.9	0.9	0.89	0.0173205	1.94612
2	ASCORBATE	[H][C@@]1(OC(=O)C(O)=C1O)[C@@H](O)CO		176.032	C6H8O6	-1.91356	P1_C	0.95	0.97	0.97	0.963333	0.011547	1.19865		2	ASCORBATE	[H][C@@]1(OC(=O)C(O)=C1O)[C@@H](O)CO		176.032	C6H8O6	-1.91356	P1_C	1	1.04	0.99	1.01	0.0264575	2.61956
3	P-HYDROXYPHENYLACETATE	NCCC(O)=O		152.047	C8H8O3	-3.17359	P1_C	4.42	4.44	4.43	4.43	0.01	0.225734		3	P-HYDROXYPHENYLACETATE	NCCC(O)=O		152.047	C8H8O3	-3.17359	P1_C	4.42	4.43	4.42	4.42333	0.0057735	0.130524
4	N-ACETYLGLUCOSAMINE	CC(=O)N[C@H]1C(O)O[C@H](CO)[C@@H](O)[C@@H]1O		221.09	C8H15NO6	-3.22057	P1_C	0.93	0.91	0.94	0.926667	0.0152753	1.64841		4	N-ACETYLGLUCOSAMINE	CC(=O)N[C@H]1C(O)O[C@H](CO)[C@@H](O)[C@@H]1O		221.09	C8H15NO6	-3.22057	P1_C	0.85	0.87	0.87	0.863333	0.011547	1.33749
5	GLYCOLATE	OCC(O)=O		76.016	C2H4O3	-1.04059	P1_C	n.d.	n.d.	n.d.	#DIV/0!	#DIV/0!	#DIV/0!		5	GLYCOLATE	OCC(O)=O		76.016	C2H4O3	-1.04059	P1_C	n.d.	n.d.	n.d.	#DIV/0!	#DIV/0!	#DIV/0!
6	SARCOSINE	CNCC(O)=O		89.0477	C3H7NO2	-3.18626	P1_C	n.d.	n.d.	n.d.	#DIV/0!	#DIV/0!	#DIV/0!		6	SARCOSINE	CNCC(O)=O		89.0477	C3H7NO2	-3.18626	P1_C	n.d.	n.d.	n.d.	#DIV/0!	#DIV/0!	#DIV/0!
7	GLUCONATE	OC[C@@H](O)[C@@H](O)[C@H](O)[C@@H](O)C(O)=O		196.058	C6H12O7	-3.40974	P1_C	0.94	0.97	0.92	0.943333	0.0251661	2.66779		7	GLUCONATE	OC[C@@H](O)[C@@H](O)[C@H](O)[C@@H](O)C(O)=O		196.058	C6H12O7	-3.40974	P1_C	0.89	0.9	0.9	0.896667	0.0057735	0.643885
8	QUINATE	OC1C[C@@](O)(C[C@@H](O)[C@H]1O)C(O)=O		192.063	C7H12O6	-2.69529	P1_C	0.91	0.91	0.94	0.92	0.0173205	1.88266		8	QUINATE	OC1C[C@@](O)(C[C@@H](O)[C@H]1O)C(O)=O		192.063	C7H12O6	-2.69529	P1_C	0.89	0.9	0.9	0.896667	0.0057735	0.643885
9	DIHYDROOROTATE	OC(=O)C1CC(=O)NC(=O)N1		158.033	C5H6N2O4	-1.52327	P1_C	0.94	0.95	0.94	0.943333	0.0057735	0.612032		9	DIHYDROOROTATE	OC(=O)C1CC(=O)NC(=O)N1		158.033	C5H6N2O4	-1.52327	P1_C	0.94	0.98	0.95	0.956667	0.0208167	2.17596
10	MALONATE	OC(=O)CC(O)=O		104.011	C3H4O4	-0.331117	P1_C	n.d.	n.d.	n.d.	#DIV/0!	#DIV/0!	#DIV/0!		10	MALONATE	OC(=O)CC(O)=O		104.011	C3H4O4	-0.331117	P1_C	n.d.	n.d.	n.d.	#DIV/0!	#DIV/0!	#DIV/0!
11	PIPECOLATE	OC(=O)C1CCCCN1		129.079	C6H11NO2	-2.12396	P1_C	0.95	0.94	0.95	0.946667	0.0057735	0.609877		11	PIPECOLATE	OC(=O)C1CCCCN1		129.079	C6H11NO2	-2.12396	P1_C	0.94	0.92	0.96	0.94	0.02	2.12766
12	FORMAMIDE	NC=O		45.0215	CH3NO	-1.07899	P1_C	n.d.	n.d.	n.d.	#DIV/0!	#DIV/0!	#DIV/0!		12	FORMAMIDE	NC=O		45.0215	CH3NO	-1.07899	P1_C	n.d.	n.d.	n.d.	#DIV/0!	#DIV/0!	#DIV/0!
1	GLYCINE	NCC(O)=O		75.032	C2H5NO2	-3.40946	P1_D	n.d.	n.d.	n.d.	#DIV/0!	#DIV/0!	#DIV/0!		1	GLYCINE	NCC(O)=O		75.032	C2H5NO2	-3.40946	P1_D	n.d.	n.d.	n.d.	#DIV/0!	#DIV/0!	#DIV/0!
2	METHIONINE	CSCC[C@H](N)C(O)=O		149.051	C5H11NO2S	-2.18933	P1_D	1.01	1	1.01	1.00667	0.0057735	0.573527		2	METHIONINE	CSCC[C@H](N)C(O)=O		149.051	C5H11NO2S	-2.18933	P1_D	1.01	1.01	1.01	1.01	0	0
3	TETRAHYDROFOLATE	NC1=NC(=O)C2=C(NC[C@H](CNC3=CC=C(C=C3)C(=O)NC(CCC(O)=O)C(O)=O)N2)N1		445.171	C19H23N7O6	-2.22378	P1_D	n.d.	n.d.	n.d.	#DIV/0!	#DIV/0!	#DIV/0!		3	TETRAHYDROFOLATE	NC1=NC(=O)C2=C(NC[C@H](CNC3=CC=C(C=C3)C(=O)NC(CCC(O)=O)C(O)=O)N2)N1		445.171	C19H23N7O6	-2.22378	P1_D	n.d.	n.d.	n.d.	#DIV/0!	#DIV/0!	#DIV/0!
4	ADENINE	NC1=NC=NC2=C1NC=N2		135.054	C5H5N5	-0.57347	P1_D	0.91	0.91	0.91	0.91	0	0		4	ADENINE	NC1=NC=NC2=C1NC=N2		135.054	C5H5N5	-0.57347	P1_D	0.86	0.88	0.87	0.87	0.01	1.14943
5	METHYLTHIOADENOSINE	CSC[C@H]1O[C@H]([C@H](O)[C@@H]1O)N1C=NC2=C1N=CN=C2N		297.09	C11H15N5O3S	-0.608493	P1_D	3.51	3.51	3.5	3.50667	0.0057735	0.164644		5	METHYLTHIOADENOSINE	CSC[C@H]1O[C@H]([C@H](O)[C@@H]1O)N1C=NC2=C1N=CN=C2N		297.09	C11H15N5O3S	-0.608493	P1_D	3.47	3.46	3.46	3.46333	0.0057735	0.166704
6	THYMIDINE	CC1=CN([C@H]2C[C@H](O)[C@@H](CO)O2)C(=O)NC1=O		242.09	C10H14N2O5	-1.11905	P1_D	1.65	1.65	1.63	1.64333	0.011547	0.702658		6	THYMIDINE	CC1=CN([C@H]2C[C@H](O)[C@@H](CO)O2)C(=O)NC1=O		242.09	C10H14N2O5	-1.11905	P1_D	1.64	1.64	1.67	1.65	0.0173205	1.04973
7	GLYCERATE	OC[C@@H](O)C(O)=O		106.027	C3H6O4	-1.51874	P1_D	n.d.	n.d.	n.d.	#DIV/0!	#DIV/0!	#DIV/0!		7	GLYCERATE	OC[C@@H](O)C(O)=O		106.027	C3H6O4	-1.51874	P1_D	1.03	1.02	1.02	1.02333	0.0057735	0.564186
8	OROTATE	OC(=O)C1=CC(=O)NC(=O)N1		156.017	C5H4N2O4	-1.22766	P1_D	0.94	0.95	0.94	0.943333	0.0057735	0.612032		8	OROTATE	OC(=O)C1=CC(=O)NC(=O)N1		156.017	C5H4N2O4	-1.22766	P1_D	0.92	0.95	0.96	0.943333	0.0208167	2.20671
9	ETHANOLAMINE PHOSPHATE	NCCOP(O)(O)=O		141.019	C2H8NO4P	-2.4513	P1_D	0.89	0.89	0.88	0.886667	0.0057735	0.651147		9	ETHANOLAMINE PHOSPHATE	NCCOP(O)(O)=O		141.019	C2H8NO4P	-2.4513	P1_D	0.85	0.88	0.85	0.86	0.0173205	2.01401
10	XANTHINE	O=C1NC2=C(NC=N2)C(=O)N1		152.033	C5H4N4O2	-0.207064	P1_D	1.03	1.02	1.01	1.02	0.01	0.980392		10	XANTHINE	O=C1NC2=C(NC=N2)C(=O)N1		152.033	C5H4N4O2	-0.207064	P1_D	1.03	1.02	1.02	1.02333	0.0057735	0.564186
11	DIHYDROFOLATE	NC1=NC2=C(N=C(CNC3=CC=C(C=C3)C(=O)N[C@@H](CCC(O)=O)C(O)=O)CN2)C(=O)N1		443.155	C19H21N7O6	-1.44109	P1_D	n.d.	n.d.	n.d.	#DIV/0!	#DIV/0!	#DIV/0!		11	DIHYDROFOLATE	NC1=NC2=C(N=C(CNC3=CC=C(C=C3)C(=O)N[C@@H](CCC(O)=O)C(O)=O)CN2)C(=O)N1		443.155	C19H21N7O6	-1.44109	P1_D	n.d.	n.d.	n.d.	#DIV/0!	#DIV/0!	#DIV/0!
12	CYSTINE	N[C@@H](CSSC[C@H](N)C(O)=O)C(O)=O		240.024	C6H12N2O4S2	-5.89769	P1_D	0.86	0.86	0.86	0.86	0	0		12	CYSTINE	N[C@@H](CSSC[C@H](N)C(O)=O)C(O)=O		240.024	C6H12N2O4S2	-5.89769	P1_D	0.92	0.9	0.88	0.9	0.02	2.22222
1	L-ALANINE	C[C@H](N)C(O)=O		89.0477	C3H7NO2	-2.84079	P1_E	n.d.	n.d.	n.d.	#DIV/0!	#DIV/0!	#DIV/0!		1	L-ALANINE	C[C@H](N)C(O)=O		89.0477	C3H7NO2	-2.84079	P1_E	n.d.	n.d.	n.d.	#DIV/0!	#DIV/0!	#DIV/0!
2	TRYPTOPHAN	N[C@@H](CC1=CNC2=CC=CC=C12)C(O)=O		204.09	C11H12N2O2	-1.08546	P1_E	3.27	3.26	3.27	3.26667	0.0057735	0.17674		2	TRYPTOPHAN	N[C@@H](CC1=CNC2=CC=CC=C12)C(O)=O		204.09	C11H12N2O2	-1.08546	P1_E	3.25	3.23	3.26	3.24667	0.0152753	0.47049
3	URIDINE MONOPHOSPHATE	O[C@H]1[C@@H](O)[C@@H](O[C@@H]1COP(O)(O)=O)N1C=CC(=O)NC1=O		324.036	C9H13N2O9P	-2.53881	P1_E	0.93	0.94	0.92	0.93	0.01	1.07527		3	URIDINE MONOPHOSPHATE	O[C@H]1[C@@H](O)[C@@H](O[C@@H]1COP(O)(O)=O)N1C=CC(=O)NC1=O		324.036	C9H13N2O9P	-2.53881	P1_E	0.94	0.95	0.95	0.946667	0.0057735	0.609877
4	PROLINE	OC(=O)[C@@H]1CCCN1		115.063	C5H9NO2	-2.56864	P1_E	0.9	0.91	0.88	0.896667	0.0152753	1.70356		4	PROLINE	OC(=O)[C@@H]1CCCN1		115.063	C5H9NO2	-2.56864	P1_E	n.d.	n.d.	n.d.	#DIV/0!	#DIV/0!	#DIV/0!
5	THYMINE	CC1=CNC(=O)NC1=O		126.043	C5H6N2O2	-0.459741	P1_E	1.26	1.27	1.27	1.26667	0.0057735	0.455803		5	THYMINE	CC1=CNC(=O)NC1=O		126.043	C5H6N2O2	-0.459741	P1_E	1.3	1.3	1.27	1.29	0.0173205	1.34268
6	SUCCINATE SEMIALDEHYDE	OC(=O)CCC=O		102.032	C4H6O3	-0.557099	P1_E	n.d.	n.d.	n.d.	#DIV/0!	#DIV/0!	#DIV/0!		6	SUCCINATE SEMIALDEHYDE	OC(=O)CCC=O		102.032	C4H6O3	-0.557099	P1_E	n.d.	n.d.	n.d.	#DIV/0!	#DIV/0!	#DIV/0!
7	LACTATE	C[C@H](O)C(O)=O		90.0317	C3H6O3	-0.47183	P1_E	n.d.	n.d.	n.d.	#DIV/0!	#DIV/0!	#DIV/0!		7	LACTATE	C[C@H](O)C(O)=O		90.0317	C3H6O3	-0.47183	P1_E	n.d.	n.d.	n.d.	#DIV/0!	#DIV/0!	#DIV/0!
8	URIDINE	OC[C@H]1O[C@H]([C@H](O)[C@@H]1O)N1C=CC(=O)NC1=O		244.07	C9H12N2O6	-2.41524	P1_E	1.05	1.02	1.05	1.04	0.0173205	1.66543		8	URIDINE	OC[C@H]1O[C@H]([C@H](O)[C@@H]1O)N1C=CC(=O)NC1=O		244.07	C9H12N2O6	-2.41524	P1_E	1.04	1.04	1.03	1.03667	0.0057735	0.55693
9	FRUCTOSE BISPHOSPHATE	O[C@H]1[C@H](O)[C@](O)(COP(O)(O)=O)O[C@@H]1COP(O)(O)=O		339.996	C6H14O12P2	-3.00513	P1_E	n.d.	n.d.	n.d.	#DIV/0!	#DIV/0!	#DIV/0!		9	FRUCTOSE BISPHOSPHATE	O[C@H]1[C@H](O)[C@](O)(COP(O)(O)=O)O[C@@H]1COP(O)(O)=O		339.996	C6H14O12P2	-3.00513	P1_E	n.d.	n.d.	n.d.	#DIV/0!	#DIV/0!	#DIV/0!
10	CARNOSINE	NCCC(=O)N[C@@H](CC1=CN=CN1)C(O)=O		226.107	C9H14N4O3	-4.48024	P1_E	0.83	0.83	0.83	0.83	0	0		10	CARNOSINE	NCCC(=O)N[C@@H](CC1=CN=CN1)C(O)=O		226.107	C9H14N4O3	-4.48024	P1_E	0.78	0.79	0.78	0.783333	0.0057735	0.737043
11	NICOTINAMIDE	NC(=O)C1=CN=CC=C1		122.048	C6H6N2O	-0.393786	P1_E	1.04	1.02	1.02	1.02667	0.011547	1.12471		11	NICOTINAMIDE	NC(=O)C1=CN=CC=C1		122.048	C6H6N2O	-0.393786	P1_E	n.d.	n.d.	n.d.	#DIV/0!	#DIV/0!	#DIV/0!
12	SHIKIMATE	O[C@@H]1CC(=C[C@@H](O)[C@H]1O)C(O)=O		174.053	C7H10O5	-1.64007	P1_E	0.91	0.9	0.91	0.906667	0.0057735	0.636783		12	SHIKIMATE	O[C@@H]1CC(=C[C@@H](O)[C@H]1O)C(O)=O		174.053	C7H10O5	-1.64007	P1_E	0.96	0.97	0.95	0.96	0.01	1.04167
1	SUCCINATE	OC(=O)CCC(O)=O		118.027	C4H6O4	-0.398483	P1_F	1	0.93	0.96	0.963333	0.0351188	3.64555		1	SUCCINATE	OC(=O)CCC(O)=O		118.027	C4H6O4	-0.398483	P1_F	1.17	1.22	1.22	1.20333	0.0288675	2.39896
2	PHENYLALANINE	N[C@@H](CC1=CC=CC=C1)C(O)=O		165.079	C9H11NO2	-1.18444	P1_F	1.77	1.77	1.77	1.77	2.71948e-16	1.53643e-14		2	PHENYLALANINE	N[C@@H](CC1=CC=CC=C1)C(O)=O		165.079	C9H11NO2	-1.18444	P1_F	1.76	1.79	1.79	1.78	0.0173205	0.973062
3	URACIL	O=C1NC=CC(=O)N1		112.027	C4H4N2O2	-0.855291	P1_F	1.03	1.02	1.02	1.02333	0.0057735	0.564186		3	URACIL	O=C1NC=CC(=O)N1		112.027	C4H4N2O2	-0.855291	P1_F	n.d.	n.d.	n.d.	#DIV/0!	#DIV/0!	#DIV/0!
4	MALATE	O[C@@H](CC(O)=O)C(O)=O		134.022	C4H6O5	-1.11364	P1_F	1.01	1	1	1.00333	0.0057735	0.575432		4	MALATE	O[C@@H](CC(O)=O)C(O)=O		134.022	C4H6O5	-1.11364	P1_F	0.96	0.95	0.96	0.956667	0.0057735	0.603502
5	ASPARTATE	N[C@@H](CC(O)=O)C(O)=O		133.038	C4H7NO4	-3.50375	P1_F	0.9	0.89	0.88	0.89	0.01	1.1236		5	ASPARTATE	N[C@@H](CC(O)=O)C(O)=O		133.038	C4H7NO4	-3.50375	P1_F	0.87	0.9	0.87	0.88	0.0173205	1.96824
6	DEOXYCYTIDINE MONOPHOSPHATE	NC1=NC(=O)N(C=C1)[C@H]1C[C@H](O)[C@@H](COP(O)(O)=O)O1		307.057	C9H14N3O7P	-2.28303	P1_F	0.94	0.93	0.92	0.93	0.01	1.07527		6	DEOXYCYTIDINE MONOPHOSPHATE	NC1=NC(=O)N(C=C1)[C@H]1C[C@H](O)[C@@H](COP(O)(O)=O)O1		307.057	C9H14N3O7P	-2.28303	P1_F	0.92	0.91	0.92	0.916667	0.0057735	0.629837
7	HYPOXANTHINE	OC1=NC=NC2=C1NC=N2		136.039	C5H4N4O	-0.0481096	P1_F	1	0.99	0.98	0.99	0.01	1.0101		7	HYPOXANTHINE	OC1=NC=NC2=C1NC=N2		136.039	C5H4N4O	-0.0481096	P1_F	0.98	1.01	0.99	0.993333	0.0152753	1.53778
8	CREATINE	CN(CC(O)=O)C(N)=N		131.069	C4H9N3O2	-2.86422	P1_F	0.89	0.89	0.88	0.886667	0.0057735	0.651147		8	CREATINE	CN(CC(O)=O)C(N)=N		131.069	C4H9N3O2	-2.86422	P1_F	0.89	0.88	0.88	0.883333	0.0057735	0.653604
9	L-DOPA	N[C@@H](CC1=CC(O)=C(O)C=C1)C(O)=O		197.069	C9H11NO4	-1.79218	P1_F	0.98	0.96	0.96	0.966667	0.011547	1.19452		9	L-DOPA	N[C@@H](CC1=CC(O)=C(O)C=C1)C(O)=O		197.069	C9H11NO4	-1.79218	P1_F	0.96	0.98	0.96	0.966667	0.011547	1.19452
10	GUANOSINE	NC1=NC2=C(N=CN2[C@@H]2O[C@H](CO)[C@@H](O)[C@H]2O)C(=O)N1		283.092	C10H13N5O5	-2.70622	P1_F	1.09	1.09	1.09	1.09	0	0		10	GUANOSINE	NC1=NC2=C(N=CN2[C@@H]2O[C@H](CO)[C@@H](O)[C@H]2O)C(=O)N1		283.092	C10H13N5O5	-2.70622	P1_F	1.08	1.09	1.1	1.09	0.01	0.917431
11	DIHYDROURACIL	O=C1CCNC(=O)N1		114.043	C4H6N2O2	-1.21321	P1_F	0.99	1.01	0.97	0.99	0.02	2.0202		11	DIHYDROURACIL	O=C1CCNC(=O)N1		114.043	C4H6N2O2	-1.21321	P1_F	n.d.	n.d.	n.d.	#DIV/0!	#DIV/0!	#DIV/0!
12	MALATE	O[C@H](CC(O)=O)C(O)=O		134.022	C4H6O5	-1.11364	P1_F	1.01	1	1	1.00333	0.0057735	0.575432		12	MALATE	O[C@H](CC(O)=O)C(O)=O		134.022	C4H6O5	-1.11364	P1_F	0.96	0.95	0.96	0.956667	0.0057735	0.603502
1	LYSINE	NCCCC[C@H](N)C(O)=O		146.106	C6H14N2O2	-3.21453	P1_G	0.83	0.83	0.81	0.823333	0.011547	1.40247		1	LYSINE	NCCCC[C@H](N)C(O)=O		146.106	C6H14N2O2	-3.21453	P1_G	0.78	0.78	0.78	0.78	1.35974e-16	1.74326e-14
2	TYROSINE	N[C@@H](CC1=CC=C(O)C=C1)C(O)=O		181.074	C9H11NO3	-1.48859	P1_G	1.05	1.05	1.05	1.05	0	0		2	TYROSINE	N[C@@H](CC1=CC=C(O)C=C1)C(O)=O		181.074	C9H11NO3	-1.48859	P1_G	1.04	1.05	1.06	1.05	0.01	0.952381
3	GLYCEROL	OCC(O)CO		92.0473	C3H8O3	-1.83901	P1_G	n.d.	n.d.	n.d.	#DIV/0!	#DIV/0!	#DIV/0!		3	GLYCEROL	OCC(O)CO		92.0473	C3H8O3	-1.83901	P1_G	n.d.	n.d.	n.d.	#DIV/0!	#DIV/0!	#DIV/0!
4	ASPARAGINE	N[C@@H](CC(N)=O)C(O)=O		132.053	C4H8N2O3	-4.28783	P1_G	0.89	0.87	0.9	0.886667	0.0152753	1.72277		4	ASPARAGINE	N[C@@H](CC(N)=O)C(O)=O		132.053	C4H8N2O3	-4.28783	P1_G	0.85	0.87	0.85	0.856667	0.011547	1.3479
5	VALINE	CC(C)[C@H](N)C(O)=O		117.079	C5H11NO2	-1.95314	P1_G	0.94	0.94	0.94	0.94	0	0		5	VALINE	CC(C)[C@H](N)C(O)=O		117.079	C5H11NO2	-1.95314	P1_G	0.97	0.95	0.92	0.946667	0.0251661	2.65839
6	GUANINE	NC1=NC(=O)C2=C(N1)N=CN2		151.049	C5H5N5O	-0.589339	P1_G	1.09	1.08	1.09	1.08667	0.0057735	0.531304		6	GUANINE	NC1=NC(=O)C2=C(N1)N=CN2		151.049	C5H5N5O	-0.589339	P1_G	1.08	1.09	1.07	1.08	0.01	0.925926
7	HOMOSERINE	N[C@@H](CCO)C(O)=O		119.058	C4H9NO3	-3.82773	P1_G	0.9	0.87	0.87	0.88	0.0173205	1.96824		7	HOMOSERINE	N[C@@H](CCO)C(O)=O		119.058	C4H9NO3	-3.82773	P1_G	0.85	0.87	0.85	0.856667	0.011547	1.3479
8	PYRIDOXINE	CC1=NC=C(CO)C(CO)=C1O		169.074	C8H11NO3	-0.951321	P1_G	0.98	0.96	0.96	0.966667	0.011547	1.19452		8	PYRIDOXINE	CC1=NC=C(CO)C(CO)=C1O		169.074	C8H11NO3	-0.951321	P1_G	0.96	0.98	0.98	0.973333	0.011547	1.18634
9	DEOXYADENOSINE MONOPHOSPHATE	NC1=NC=NC2=C1N=CN2[C@H]1C[C@H](O)[C@@H](COP(O)(O)=O)O1		331.068	C10H14N5O6P	-3.8479	P1_G	0.96	0.95	0.94	0.95	0.01	1.05263		9	DEOXYADENOSINE MONOPHOSPHATE	NC1=NC=NC2=C1N=CN2[C@H]1C[C@H](O)[C@@H](COP(O)(O)=O)O1		331.068	C10H14N5O6P	-3.8479	P1_G	0.93	0.95	0.96	0.946667	0.0152753	1.61358
10	TARTRATE	O[C@H]([C@@H](O)C(O)=O)C(O)=O		150.016	C4H6O6	-1.8288	P1_G	0.9	0.9	0.91	0.903333	0.0057735	0.639133		10	TARTRATE	O[C@H]([C@@H](O)C(O)=O)C(O)=O		150.016	C4H6O6	-1.8288	P1_G	0.96	0.94	0.96	0.953333	0.011547	1.21122
11	NICOTINAMIDE MONONUCLEOTIDE	NC(=O)C1=CC=C[N+](=C1)[C@@H]1O[C@H](COP(O)([O-])=O)[C@@H](O)[C@H]1O		334.057	C11H15N2O8P	-6.24435	P1_G	0.93	0.9	0.88	0.903333	0.0251661	2.78592		11	NICOTINAMIDE MONONUCLEOTIDE	NC(=O)C1=CC=C[N+](=C1)[C@@H]1O[C@H](COP(O)([O-])=O)[C@@H](O)[C@H]1O		334.057	C11H15N2O8P	-6.24435	P1_G	n.d.	n.d.	n.d.	#DIV/0!	#DIV/0!	#DIV/0!
12	FOLATE	NC1=NC(=O)C2=NC(CNC3=CC=C(C=C3)C(=O)N[C@@H](CCC(O)=O)C(O)=O)=CN=C2N1		441.14	C19H19N7O6	-0.6822	P1_G	4.28	4.26	4.26	4.26667	0.011547	0.270633		12	FOLATE	NC1=NC(=O)C2=NC(CNC3=CC=C(C=C3)C(=O)N[C@@H](CCC(O)=O)C(O)=O)=CN=C2N1		441.14	C19H19N7O6	-0.6822	P1_G	4.25	4.28	4.27	4.26667	0.0152753	0.358014
1	ISOCITRATE	OC(C(CC(O)=O)C(O)=O)C(O)=O		192.027	C6H8O7	-1.44633	P1_H	1.04	1	1.01	1.01667	0.0208167	2.04754		1	ISOCITRATE	OC(C(CC(O)=O)C(O)=O)C(O)=O		192.027	C6H8O7	-1.44633	P1_H	1	0.99	0.99	0.993333	0.0057735	0.581225
2	THIOUREA	NC(N)=S		76.0095	CH4N2S	-0.473964	P1_H	n.d.	n.d.	n.d.	#DIV/0!	#DIV/0!	#DIV/0!		2	THIOUREA	NC(N)=S		76.0095	CH4N2S	-0.473964	P1_H	n.d.	n.d.	n.d.	#DIV/0!	#DIV/0!	#DIV/0!
3	DIETHANOLAMINE	OCCNCCO		105.079	C4H11NO2	-1.57308	P1_H	n.d.	n.d.	n.d.	#DIV/0!	#DIV/0!	#DIV/0!		3	DIETHANOLAMINE	OCCNCCO		105.079	C4H11NO2	-1.57308	P1_H	n.d.	n.d.	n.d.	#DIV/0!	#DIV/0!	#DIV/0!
4	AMINOISOBUTANOATE	CC(CN)C(O)=O		103.063	C4H9NO2	-2.63068	P1_H	0.91	0.89	0.92	0.906667	0.0152753	1.68477		4	AMINOISOBUTANOATE	CC(CN)C(O)=O		103.063	C4H9NO2	-2.63068	P1_H	n.d.	n.d.	n.d.	#DIV/0!	#DIV/0!	#DIV/0!
5	CYS-GLY	N[C@@H](CS)C(=O)NCC(O)=O		178.041	C5H10N2O3S	-3.90022	P1_H	0.79	0.79	0.79	0.79	0	0		5	CYS-GLY	N[C@@H](CS)C(=O)NCC(O)=O		178.041	C5H10N2O3S	-3.90022	P1_H	0.75	0.79	0.77	0.77	0.02	2.5974
6	2-PHOSPHOGLYCERATE	OCC(OP(O)(O)=O)C(O)=O		185.993	C3H7O7P	-1.64231	P1_H	1.02	1.05	1.01	1.02667	0.0208167	2.0276		6	2-PHOSPHOGLYCERATE	OCC(OP(O)(O)=O)C(O)=O		185.993	C3H7O7P	-1.64231	P1_H	1.04	1.05	1.03	1.04	0.01	0.961538
7	GUANIDINOACETATE	NC(=N)NCC(O)=O		117.054	C3H7N3O2	-3.12621	P1_H	0.89	0.87	0.87	0.876667	0.011547	1.31715		7	GUANIDINOACETATE	NC(=N)NCC(O)=O		117.054	C3H7N3O2	-3.12621	P1_H	n.d.	n.d.	n.d.	#DIV/0!	#DIV/0!	#DIV/0!
8	CREATININE	CN1CC(=O)NC1=N		113.059	C4H7N3O	-1.06448	P1_H	0.91	0.91	0.9	0.906667	0.0057735	0.636783		8	CREATININE	CN1CC(=O)NC1=N		113.059	C4H7N3O	-1.06448	P1_H	0.83	0.87	0.85	0.85	0.02	2.35294
9	N-ACETYLTRYPTOPHAN	CC(=O)N[C@@H](CC1=CNC2=C1C=CC=C2)C(O)=O		246.1	C13H14N2O3	0.995224	P1_H	6.02	6.02	6.02	6.02	0	0		9	N-ACETYLTRYPTOPHAN	CC(=O)N[C@@H](CC1=CNC2=C1C=CC=C2)C(O)=O		246.1	C13H14N2O3	0.995224	P1_H	6.02	6.03	6.02	6.02333	0.0057735	0.0958523
10	TRANS-ACONITATE	OC(=O)C\C(=C/C(O)=O)C(O)=O		174.016	C6H6O6	-0.521037	P1_H	0.98	1.04	1.01	1.01	0.03	2.9703		10	TRANS-ACONITATE	OC(=O)C\C(=C/C(O)=O)C(O)=O		174.016	C6H6O6	-0.521037	P1_H	1	0.97	1.01	0.993333	0.0208167	2.09564
11	N-ACETYLMANNOSAMINE	[H][C@@]1(O)O[C@H](CO)[C@@H](O)[C@H](O)[C@@H]1NC(C)=O		221.09	C8H15NO6	-3.22057	P1_H	0.93	0.91	0.94	0.926667	0.0152753	1.64841		11	N-ACETYLMANNOSAMINE	[H][C@@]1(O)O[C@H](CO)[C@@H](O)[C@H](O)[C@@H]1NC(C)=O		221.09	C8H15NO6	-3.22057	P1_H	0.85	0.87	0.87	0.863333	0.011547	1.33749
12	GLUCOSE 6-PHOSPHATE	OC1O[C@H](COP(O)(O)=O)[C@@H](O)[C@H](O)[C@H]1O		260.03	C6H13O9P	-3.05611	P1_H	0.93	0.93	0.95	0.936667	0.011547	1.23278		12	GLUCOSE 6-PHOSPHATE	OC1O[C@H](COP(O)(O)=O)[C@@H](O)[C@H](O)[C@H]1O		260.03	C6H13O9P	-3.05611	P1_H	0.9	0.94	0.94	0.926667	0.023094	2.49216
post	C1-APS	C[N+]1=CC(=CC=C1)S([O-])(=O)=O	100	173.015	C6H7NO3S	-4.01	RTI	0.88	0.88	0.89	0.883333	0.0057735	0.653604		post	C1-APS	C[N+]1=CC(=CC=C1)S([O-])(=O)=O	100	173.015	C6H7NO3S	-4.01	RTI	0.9	0.88	0.9	0.893333	0.011547	1.29258
post	C2-APS	CC[N+]1=CC(=CC=C1)S([O-])(=O)=O	200	187.03	C7H9NO3S	-3.65	RTI	0.92	0.92	0.93	0.923333	0.0057735	0.625289		post	C2-APS	CC[N+]1=CC(=CC=C1)S([O-])(=O)=O	200	187.03	C7H9NO3S	-3.65	RTI	0.94	0.93	0.93	0.933333	0.0057735	0.61859
post	C3-APS	CCC[N+]1=CC(=CC=C1)S([O-])(=O)=O	300	201.046	C8H11NO3S	-3.13	RTI	1.07	1.07	1.09	1.07667	0.011547	1.07248		post	C3-APS	CCC[N+]1=CC(=CC=C1)S([O-])(=O)=O	300	201.046	C8H11NO3S	-3.13	RTI	1.09	1.07	1.08	1.08	0.01	0.925926
post	C4-APS	CCCC[N+]1=CC(=CC=C1)S([O-])(=O)=O	400	215.062	C9H13NO3S	-2.68	RTI	1.61	1.62	1.63	1.62	0.01	0.617284		post	C4-APS	CCCC[N+]1=CC(=CC=C1)S([O-])(=O)=O	400	215.062	C9H13NO3S	-2.68	RTI	1.64	1.63	1.64	1.63667	0.0057735	0.35276
post	C5-APS	CCCCC[N+]1=CC(=CC=C1)S([O-])(=O)=O	500	229.077	C10H15NO3S	-2.24	RTI	3.69	3.68	3.69	3.68667	0.0057735	0.156605		post	C5-APS	CCCCC[N+]1=CC(=CC=C1)S([O-])(=O)=O	500	229.077	C10H15NO3S	-2.24	RTI	3.69	3.68	3.69	3.68667	0.0057735	0.156605
post	C6-APS	CCCCCC[N+]1=CC(=CC=C1)S([O-])(=O)=O	600	243.093	C11H17NO3S	-1.79	RTI	5.36	5.35	5.37	5.36	0.01	0.186567		post	C6-APS	CCCCCC[N+]1=CC(=CC=C1)S([O-])(=O)=O	600	243.093	C11H17NO3S	-1.79	RTI	5.38	5.37	5.38	5.37667	0.0057735	0.107381
post	C7-APS	CCCCCCC[N+]1=CC(=CC=C1)S([O-])(=O)=O	700	257.109	C12H19NO3S	-1.35	RTI	6.54	6.53	6.54	6.53667	0.0057735	0.0883249		post	C7-APS	CCCCCCC[N+]1=CC(=CC=C1)S([O-])(=O)=O	700	257.109	C12H19NO3S	-1.35	RTI	6.56	6.55	6.56	6.55667	0.0057735	0.0880555
post	C8-APS	CCCCCCCC[N+]1=CC(=CC=C1)S([O-])(=O)=O	800	271.124	C13H21NO3S	-0.9	RTI	7.51	7.5	7.51	7.50667	0.0057735	0.0769117		post	C8-APS	CCCCCCCC[N+]1=CC(=CC=C1)S([O-])(=O)=O	800	271.124	C13H21NO3S	-0.9	RTI	7.53	7.52	7.53	7.52667	0.0057735	0.0767073
post	C9-APS	CCCCCCCCC[N+]1=CC(=CC=C1)S([O-])(=O)=O	900	285.14	C14H23NO3S	-0.46	RTI	8.38	8.37	8.39	8.38	0.01	0.119332		post	C9-APS	CCCCCCCCC[N+]1=CC(=CC=C1)S([O-])(=O)=O	900	285.14	C14H23NO3S	-0.46	RTI	8.4	8.39	8.4	8.39667	0.0057735	0.0687595
post	C10-APS	CCCCCCCCCC[N+]1=CC(=CC=C1)S([O-])(=O)=O	1000	299.156	C15H25NO3S	-0.02	RTI	9.2	9.19	9.2	9.19667	0.0057735	0.0627782		post	C10-APS	CCCCCCCCCC[N+]1=CC(=CC=C1)S([O-])(=O)=O	1000	299.156	C15H25NO3S	-0.02	RTI	9.22	9.21	9.22	9.21667	0.0057735	0.062642
post	C11-APS	CCCCCCCCCCC[N+]1=CC(=CC=C1)S([O-])(=O)=O	1100	313.171	C16H27NO3S	0.43	RTI	9.99	9.98	9.99	9.98667	0.0057735	0.0578121		post	C11-APS	CCCCCCCCCCC[N+]1=CC(=CC=C1)S([O-])(=O)=O	1100	313.171	C16H27NO3S	0.43	RTI	10.01	10	10.01	10.0067	0.0057735	0.0576966
post	C12-APS	CCCCCCCCCCCC[N+]1=CC(=CC=C1)S([O-])(=O)=O	1200	327.187	C17H29NO3S	0.87	RTI	10.78	10.77	10.78	10.7767	0.0057735	0.0535741		post	C12-APS	CCCCCCCCCCCC[N+]1=CC(=CC=C1)S([O-])(=O)=O	1200	327.187	C17H29NO3S	0.87	RTI	10.8	10.79	10.8	10.7967	0.0057735	0.0534749
post	C13-APS	CCCCCCCCCCCCC[N+]1=CC(=CC=C1)S([O-])(=O)=O	1300	341.202	C18H31NO3S	1.32	RTI	11.58	11.56	11.57	11.57	0.01	0.0864304		post	C13-APS	CCCCCCCCCCCCC[N+]1=CC(=CC=C1)S([O-])(=O)=O	1300	341.202	C18H31NO3S	1.32	RTI	11.59	11.58	11.58	11.5833	0.0057735	0.0498432
post	C14-APS	CCCCCCCCCCCCCC[N+]1=CC(=CC=C1)S([O-])(=O)=O	1400	355.218	C19H33NO3S	1.76	RTI	12.38	12.37	12.38	12.3767	0.0057735	0.0466483		post	C14-APS	CCCCCCCCCCCCCC[N+]1=CC(=CC=C1)S([O-])(=O)=O	1400	355.218	C19H33NO3S	1.76	RTI	12.39	12.37	12.38	12.38	0.01	0.0807754
post	C15-APS	CCCCCCCCCCCCCCC[N+]1=CC(=CC=C1)S([O-])(=O)=O	1500	369.234	C20H35NO3S	2.21	RTI	13.2	13.19	13.2	13.1967	0.0057735	0.0437497		post	C15-APS	CCCCCCCCCCCCCCC[N+]1=CC(=CC=C1)S([O-])(=O)=O	1500	369.234	C20H35NO3S	2.21	RTI	13.21	13.2	13.2	13.2033	0.0057735	0.0437276
post	C16-APS	CCCCCCCCCCCCCCCC[N+]1=CC(=CC=C1)S([O-])(=O)=O	1600	383.249	C21H37NO3S	2.65	RTI	14.03	14.02	14.03	14.0267	0.0057735	0.0411609		post	C16-APS	CCCCCCCCCCCCCCCC[N+]1=CC(=CC=C1)S([O-])(=O)=O	1600	383.249	C21H37NO3S	2.65	RTI	14.03	14.02	14.02	14.0233	0.0057735	0.0411707
post	C17-APS	CCCCCCCCCCCCCCCCC[N+]1=CC(=CC=C1)S([O-])(=O)=O	1700	397.265	C22H39NO3S	3.1	RTI	14.84	14.83	14.84	14.8367	0.0057735	0.0389137		post	C17-APS	CCCCCCCCCCCCCCCCC[N+]1=CC(=CC=C1)S([O-])(=O)=O	1700	397.265	C22H39NO3S	3.1	RTI	14.84	14.83	14.83	14.8333	0.0057735	0.0389225
post	C18-APS	CCCCCCCCCCCCCCCCCC[N+]1=CC(=CC=C1)S([O-])(=O)=O	1800	411.281	C23H41NO3S	3.54	RTI	15.62	15.61	15.62	15.6167	0.0057735	0.0369701		post	C18-APS	CCCCCCCCCCCCCCCCCC[N+]1=CC(=CC=C1)S([O-])(=O)=O	1800	411.281	C23H41NO3S	3.54	RTI	15.63	15.61	15.62	15.62	0.01	0.0640205
post	C19-APS	CCCCCCCCCCCCCCCCCCC[N+]1=CC(=CC=C1)S([O-])(=O)=O	1900	425.296	C24H43NO3S	3.99	RTI	16.36	16.34	16.36	16.3533	0.011547	0.0706095		post	C19-APS	CCCCCCCCCCCCCCCCCCC[N+]1=CC(=CC=C1)S([O-])(=O)=O	1900	425.296	C24H43NO3S	3.99	RTI	16.36	16.34	16.35	16.35	0.01	0.0611621
post	C20-APS	CCCCCCCCCCCCCCCCCCCC[N+]1=CC(=CC=C1)S([O-])(=O)=O	2000	439.312	C25H45NO3S	4.43	RTI	17.04	17.02	17.04	17.0333	0.011547	0.0677906		post	C20-APS	CCCCCCCCCCCCCCCCCCCC[N+]1=CC(=CC=C1)S([O-])(=O)=O	2000	439.312	C25H45NO3S	4.43	RTI	17.03	17.02	17.03	17.0267	0.0057735	0.0339086

## Sheet: Plate 2
								pos mode RT															neg mode RT
No.	Name	SMILES	RTI	exact mass	formula	logP	Mix	Rep 1	Rep 2	Rep 3	mean	stdev	rel stdev		No.	Name	SMILES	RTI	exact mass	formula	logP	Mix	Rep 1	Rep 2	Rep 3	mean	stdev	rel stdev
pre	C1-APS	C[N+]1=CC(=CC=C1)S([O-])(=O)=O	100	173.015	C6H7NO3S	-4.01	RTI	0.88	0.88	0.88	0.88	0	0		pre	C1-APS	C[N+]1=CC(=CC=C1)S([O-])(=O)=O	100	173.015	C6H7NO3S	-4.01	RTI	0.89	0.9	0.88	0.89	0.01	1.1236
pre	C2-APS	CC[N+]1=CC(=CC=C1)S([O-])(=O)=O	200	187.03	C7H9NO3S	-3.65	RTI	0.91	0.92	0.92	0.916667	0.0057735	0.629837		pre	C2-APS	CC[N+]1=CC(=CC=C1)S([O-])(=O)=O	200	187.03	C7H9NO3S	-3.65	RTI	0.93	0.94	0.93	0.933333	0.0057735	0.61859
pre	C3-APS	CCC[N+]1=CC(=CC=C1)S([O-])(=O)=O	300	201.046	C8H11NO3S	-3.13	RTI	1.06	1.07	1.07	1.06667	0.0057735	0.541266		pre	C3-APS	CCC[N+]1=CC(=CC=C1)S([O-])(=O)=O	300	201.046	C8H11NO3S	-3.13	RTI	1.07	1.09	1.07	1.07667	0.011547	1.07248
pre	C4-APS	CCCC[N+]1=CC(=CC=C1)S([O-])(=O)=O	400	215.062	C9H13NO3S	-2.68	RTI	1.61	1.61	1.62	1.61333	0.0057735	0.357862		pre	C4-APS	CCCC[N+]1=CC(=CC=C1)S([O-])(=O)=O	400	215.062	C9H13NO3S	-2.68	RTI	1.63	1.64	1.63	1.63333	0.0057735	0.35348
pre	C5-APS	CCCCC[N+]1=CC(=CC=C1)S([O-])(=O)=O	500	229.077	C10H15NO3S	-2.24	RTI	3.67	3.69	3.68	3.68	0.01	0.271739		pre	C5-APS	CCCCC[N+]1=CC(=CC=C1)S([O-])(=O)=O	500	229.077	C10H15NO3S	-2.24	RTI	3.68	3.69	3.68	3.68333	0.0057735	0.156747
pre	C6-APS	CCCCCC[N+]1=CC(=CC=C1)S([O-])(=O)=O	600	243.093	C11H17NO3S	-1.79	RTI	5.36	5.36	5.35	5.35667	0.0057735	0.107782		pre	C6-APS	CCCCCC[N+]1=CC(=CC=C1)S([O-])(=O)=O	600	243.093	C11H17NO3S	-1.79	RTI	5.37	5.38	5.37	5.37333	0.0057735	0.107447
pre	C7-APS	CCCCCCC[N+]1=CC(=CC=C1)S([O-])(=O)=O	700	257.109	C12H19NO3S	-1.35	RTI	6.54	6.54	6.53	6.53667	0.0057735	0.0883249		pre	C7-APS	CCCCCCC[N+]1=CC(=CC=C1)S([O-])(=O)=O	700	257.109	C12H19NO3S	-1.35	RTI	6.55	6.56	6.55	6.55333	0.0057735	0.0881002
pre	C8-APS	CCCCCCCC[N+]1=CC(=CC=C1)S([O-])(=O)=O	800	271.124	C13H21NO3S	-0.9	RTI	7.51	7.51	7.5	7.50667	0.0057735	0.0769117		pre	C8-APS	CCCCCCCC[N+]1=CC(=CC=C1)S([O-])(=O)=O	800	271.124	C13H21NO3S	-0.9	RTI	7.52	7.53	7.52	7.52333	0.0057735	0.0767413
pre	C9-APS	CCCCCCCCC[N+]1=CC(=CC=C1)S([O-])(=O)=O	900	285.14	C14H23NO3S	-0.46	RTI	8.38	8.38	8.37	8.37667	0.0057735	0.0689236		pre	C9-APS	CCCCCCCCC[N+]1=CC(=CC=C1)S([O-])(=O)=O	900	285.14	C14H23NO3S	-0.46	RTI	8.39	8.4	8.39	8.39333	0.0057735	0.0687868
pre	C10-APS	CCCCCCCCCC[N+]1=CC(=CC=C1)S([O-])(=O)=O	1000	299.156	C15H25NO3S	-0.02	RTI	9.2	9.2	9.19	9.19667	0.0057735	0.0627782		pre	C10-APS	CCCCCCCCCC[N+]1=CC(=CC=C1)S([O-])(=O)=O	1000	299.156	C15H25NO3S	-0.02	RTI	9.21	9.22	9.21	9.21333	0.0057735	0.0626646
pre	C11-APS	CCCCCCCCCCC[N+]1=CC(=CC=C1)S([O-])(=O)=O	1100	313.171	C16H27NO3S	0.43	RTI	9.99	9.99	9.98	9.98667	0.0057735	0.0578121		pre	C11-APS	CCCCCCCCCCC[N+]1=CC(=CC=C1)S([O-])(=O)=O	1100	313.171	C16H27NO3S	0.43	RTI	10	10.01	10	10.0033	0.0057735	0.0577158
pre	C12-APS	CCCCCCCCCCCC[N+]1=CC(=CC=C1)S([O-])(=O)=O	1200	327.187	C17H29NO3S	0.87	RTI	10.78	10.78	10.77	10.7767	0.0057735	0.0535741		pre	C12-APS	CCCCCCCCCCCC[N+]1=CC(=CC=C1)S([O-])(=O)=O	1200	327.187	C17H29NO3S	0.87	RTI	10.79	10.8	10.79	10.7933	0.0057735	0.0534914
pre	C13-APS	CCCCCCCCCCCCC[N+]1=CC(=CC=C1)S([O-])(=O)=O	1300	341.202	C18H31NO3S	1.32	RTI	11.57	11.58	11.56	11.57	0.01	0.0864304		pre	C13-APS	CCCCCCCCCCCCC[N+]1=CC(=CC=C1)S([O-])(=O)=O	1300	341.202	C18H31NO3S	1.32	RTI	11.58	11.59	11.58	11.5833	0.0057735	0.0498432
pre	C14-APS	CCCCCCCCCCCCCC[N+]1=CC(=CC=C1)S([O-])(=O)=O	1400	355.218	C19H33NO3S	1.76	RTI	12.39	12.38	12.37	12.38	0.01	0.0807754		pre	C14-APS	CCCCCCCCCCCCCC[N+]1=CC(=CC=C1)S([O-])(=O)=O	1400	355.218	C19H33NO3S	1.76	RTI	12.38	12.39	12.37	12.38	0.01	0.0807754
pre	C15-APS	CCCCCCCCCCCCCCC[N+]1=CC(=CC=C1)S([O-])(=O)=O	1500	369.234	C20H35NO3S	2.21	RTI	13.2	13.2	13.19	13.1967	0.0057735	0.0437497		pre	C15-APS	CCCCCCCCCCCCCCC[N+]1=CC(=CC=C1)S([O-])(=O)=O	1500	369.234	C20H35NO3S	2.21	RTI	13.21	13.21	13.2	13.2067	0.0057735	0.0437166
pre	C16-APS	CCCCCCCCCCCCCCCC[N+]1=CC(=CC=C1)S([O-])(=O)=O	1600	383.249	C21H37NO3S	2.65	RTI	14.03	14.03	14.02	14.0267	0.0057735	0.0411609		pre	C16-APS	CCCCCCCCCCCCCCCC[N+]1=CC(=CC=C1)S([O-])(=O)=O	1600	383.249	C21H37NO3S	2.65	RTI	14.03	14.03	14.02	14.0267	0.0057735	0.0411609
pre	C17-APS	CCCCCCCCCCCCCCCCC[N+]1=CC(=CC=C1)S([O-])(=O)=O	1700	397.265	C22H39NO3S	3.1	RTI	14.84	14.84	14.83	14.8367	0.0057735	0.0389137		pre	C17-APS	CCCCCCCCCCCCCCCCC[N+]1=CC(=CC=C1)S([O-])(=O)=O	1700	397.265	C22H39NO3S	3.1	RTI	14.83	14.84	14.83	14.8333	0.0057735	0.0389225
pre	C18-APS	CCCCCCCCCCCCCCCCCC[N+]1=CC(=CC=C1)S([O-])(=O)=O	1800	411.281	C23H41NO3S	3.54	RTI	15.62	15.62	15.61	15.6167	0.0057735	0.0369701		pre	C18-APS	CCCCCCCCCCCCCCCCCC[N+]1=CC(=CC=C1)S([O-])(=O)=O	1800	411.281	C23H41NO3S	3.54	RTI	15.62	15.63	15.61	15.62	0.01	0.0640205
pre	C19-APS	CCCCCCCCCCCCCCCCCCC[N+]1=CC(=CC=C1)S([O-])(=O)=O	1900	425.296	C24H43NO3S	3.99	RTI	16.37	16.36	16.34	16.3567	0.0152753	0.0933885		pre	C19-APS	CCCCCCCCCCCCCCCCCCC[N+]1=CC(=CC=C1)S([O-])(=O)=O	1900	425.296	C24H43NO3S	3.99	RTI	16.35	16.36	16.34	16.35	0.01	0.0611621
pre	C20-APS	CCCCCCCCCCCCCCCCCCCC[N+]1=CC(=CC=C1)S([O-])(=O)=O	2000	439.312	C25H45NO3S	4.43	RTI	17.04	17.04	17.02	17.0333	0.011547	0.0677906		pre	C20-APS	CCCCCCCCCCCCCCCCCCCC[N+]1=CC(=CC=C1)S([O-])(=O)=O	2000	439.312	C25H45NO3S	4.43	RTI	17.03	17.03	17.02	17.0267	0.0057735	0.0339086
1	DIAMINOPIMELATE	N[C@@H](CCC[C@H](N)C(O)=O)C(O)=O		190.095	C7H14N2O4	-5.54537	P2_A	0.84	0.82	0.82	0.826667	0.011547	1.39682		1	DIAMINOPIMELATE	N[C@@H](CCC[C@H](N)C(O)=O)C(O)=O		190.095	C7H14N2O4	-5.54537	P2_A	0.79	0.78	0.82	0.796667	0.0208167	2.61297
2	AMINOADIPATE	NC(CCCC(O)=O)C(O)=O		161.069	C6H11NO4	-2.79962	P2_A	0.9	0.88	0.86	0.88	0.02	2.27273		2	AMINOADIPATE	NC(CCCC(O)=O)C(O)=O		161.069	C6H11NO4	-2.79962	P2_A	0.88	0.87	0.9	0.883333	0.0152753	1.72927
3	DEOXYCYTIDINE	NC1=NC(=O)N(C=C1)[C@H]1C[C@H](O)[C@@H](CO)O1		227.091	C9H13N3O4	-1.89688	P2_A	0.93	0.9	0.91	0.913333	0.0152753	1.67247		3	DEOXYCYTIDINE	NC1=NC(=O)N(C=C1)[C@H]1C[C@H](O)[C@@H](CO)O1		227.091	C9H13N3O4	-1.89688	P2_A	0.89	0.9	0.94	0.91	0.0264575	2.90742
4	NORADRENALINE	NC[C@H](O)C1=CC(O)=C(O)C=C1		169.074	C8H11NO3	-0.683513	P2_A	0.96	0.98	0.96	0.966667	0.011547	1.19452		4	NORADRENALINE	NC[C@H](O)C1=CC(O)=C(O)C=C1		169.074	C8H11NO3	-0.683513	P2_A	0.82	0.83	0.85	0.833333	0.0152753	1.83303
5	GLUCOSAMINE 6-PHOSPHATE	N[C@H]1[C@@H](O)O[C@H](COP(O)(O)=O)[C@@H](O)[C@@H]1O		259.046	C6H14NO8P	-4.17567	P2_A	0.88	0.84	0.82	0.846667	0.0305505	3.60833		5	GLUCOSAMINE 6-PHOSPHATE	N[C@H]1[C@@H](O)O[C@H](COP(O)(O)=O)[C@@H](O)[C@@H]1O		259.046	C6H14NO8P	-4.17567	P2_A	0.82	0.81	0.83	0.82	0.01	1.21951
6	TARTRATE	O[C@@H]([C@H](O)C(O)=O)C(O)=O		150.016	C4H6O6	-1.8288	P2_A	n.d.	n.d.	n.d.	#DIV/0!	#DIV/0!	#DIV/0!		6	TARTRATE	O[C@@H]([C@H](O)C(O)=O)C(O)=O		150.016	C4H6O6	-1.8288	P2_A	0.92	0.92	0.96	0.933333	0.023094	2.47436
7	3-DEHYDROSHIKIMATE	C1C(C(C(=O)C=C1C(=O)O)O)O		172.037	C7H8O5	-1.0249	P2_A	1	0.96	0.95	0.97	0.0264575	2.72758		7	3-DEHYDROSHIKIMATE	C1C(C(C(=O)C=C1C(=O)O)O)O		172.037	C7H8O5	-1.0249	P2_A	0.96	0.96	0.98	0.966667	0.011547	1.19452
8	NORSPERMIDINE	NCCCNCCCN		131.142	C6H17N3	-1.66693	P2_A	0.82	0.78	0.78	0.793333	0.023094	2.91101		8	NORSPERMIDINE	NCCCNCCCN		131.142	C6H17N3	-1.66693	P2_A	n.d.	n.d.	n.d.	#DIV/0!	#DIV/0!	#DIV/0!
9	HOMOCYSTEINE	NC(CCS)C(O)=O		135.035	C4H9NO2S	-2.57647	P2_A	0.93	0.91	0.91	0.916667	0.011547	1.25967		9	HOMOCYSTEINE	NC(CCS)C(O)=O		135.035	C4H9NO2S	-2.57647	P2_A	0.92	0.91	0.94	0.923333	0.0152753	1.65436
10	THEOPHYLLINE	CN1C2=C(NC=N2)C(=O)N(C)C1=O		180.065	C7H8N4O2	-0.769322	P2_A	3.34	3.33	3.3	3.32333	0.0208167	0.626379		10	THEOPHYLLINE	CN1C2=C(NC=N2)C(=O)N(C)C1=O		180.065	C7H8N4O2	-0.769322	P2_A	3.33	3.31	3.35	3.33	0.02	0.600601
11	LEUCINE	CC(C)C[C@H](N)C(O)=O		131.095	C6H13NO2	-1.58616	P2_A	1.24	1.21	1.2	1.21667	0.0208167	1.71096		11	LEUCINE	CC(C)C[C@H](N)C(O)=O		131.095	C6H13NO2	-1.58616	P2_A	1.19	1.21	1.25	1.21667	0.0305505	2.511
12	TREHALOSE	OC[C@H]1O[C@H](O[C@H]2O[C@H](CO)[C@@H](O)[C@H](O)[C@H]2O)[C@H](O)[C@@H](O)[C@@H]1O		342.116	C12H22O11	-4.70337	P2_A	0.93	0.89	0.86	0.893333	0.0351188	3.93121		12	TREHALOSE	OC[C@H]1O[C@H](O[C@H]2O[C@H](CO)[C@@H](O)[C@H](O)[C@H]2O)[C@H](O)[C@@H](O)[C@@H]1O		342.116	C12H22O11	-4.70337	P2_A	0.85	0.88	0.86	0.863333	0.0152753	1.76933
1	BETAINE	C[N+](C)(C)CC([O-])=O		117.079	C5H11NO2	-4.49418	P2_B	0.9	0.86	0.87	0.876667	0.0208167	2.37452		1	BETAINE	C[N+](C)(C)CC([O-])=O		117.079	C5H11NO2	-4.49418	P2_B	n.d.	n.d.	n.d.	#DIV/0!	#DIV/0!	#DIV/0!
2	TRYPTOPHAN	N[C@H](CC1=CNC2=CC=CC=C12)C(O)=O		204.09	C11H12N2O2	-1.08546	P2_B	3.28	3.24	3.23	3.25	0.0264575	0.814077		2	TRYPTOPHAN	N[C@H](CC1=CNC2=CC=CC=C12)C(O)=O		204.09	C11H12N2O2	-1.08546	P2_B	3.2	3.2	3.23	3.21	0.0173205	0.53958
3	3-SULFINOALANINE	N[C@@H](CS(=O)=O)C(O)=O		153.01	C3H7NO4S	-4.61582	P2_B	0.92	0.88	0.88	0.893333	0.023094	2.58515		3	3-SULFINOALANINE	N[C@@H](CS(=O)=O)C(O)=O		153.01	C3H7NO4S	-4.61582	P2_B	0.86	0.85	0.89	0.866667	0.0208167	2.40192
4	O-SUCCINYL-HOMOSERINE	C(COC(=O)CCC(=O)O)C(C(=O)O)N		219.074	C8H13NO6	-3.61006	P2_B	0.97	0.96	0.96	0.963333	0.0057735	0.599326		4	O-SUCCINYL-HOMOSERINE	C(COC(=O)CCC(=O)O)C(C(=O)O)N		219.074	C8H13NO6	-3.61006	P2_B	0.96	0.95	0.97	0.96	0.01	1.04167
5	ALLANTOIN	NC(=O)NC1NC(=O)NC1=O		158.044	C4H6N4O3	-2.36054	P2_B	0.91	0.9	0.88	0.896667	0.0152753	1.70356		5	ALLANTOIN	NC(=O)NC1NC(=O)NC1=O		158.044	C4H6N4O3	-2.36054	P2_B	0.9	0.88	0.9	0.893333	0.011547	1.29258
6	GLYCERALDEHYDE	OCC(O)C=O		90.0317	C3H6O3	-1.67736	P2_B	n.d.	n.d.	n.d.	#DIV/0!	#DIV/0!	#DIV/0!		6	GLYCERALDEHYDE	OCC(O)C=O		90.0317	C3H6O3	-1.67736	P2_B	n.d.	n.d.	n.d.	#DIV/0!	#DIV/0!	#DIV/0!
7	D-GLUCURONOLACTONE	O[C@@H]1O[C@@H]2[C@@H](O)C(=O)O[C@@H]2[C@H]1O		176.032	C6H8O6	-1.94779	P2_B	0.95	0.9	0.9	0.916667	0.0288675	3.14918		7	D-GLUCURONOLACTONE	O[C@@H]1O[C@@H]2[C@@H](O)C(=O)O[C@@H]2[C@H]1O		176.032	C6H8O6	-1.94779	P2_B	0.89	0.9	0.94	0.91	0.0264575	2.90742
8	(2-AMINOETHYL)PHOSPHONATE	NCCP(O)(O)=O		125.024	C2H8NO3P	-3.17146	P2_B	0.87	0.85	0.83	0.85	0.02	2.35294		8	(2-AMINOETHYL)PHOSPHONATE	NCCP(O)(O)=O		125.024	C2H8NO3P	-3.17146	P2_B	0.83	0.83	0.86	0.84	0.0173205	2.06197
9	SELENOMETHIONINE	C[Se]CCC(N)C(O)=O		196.996	C5H11NO2Se	-3.30199	P2_B	1.09	1.07	1.06	1.07333	0.0152753	1.42316		9	SELENOMETHIONINE	C[Se]CCC(N)C(O)=O		196.996	C5H11NO2Se	-3.30199	P2_B	1.11	1.07	1.12	1.1	0.0264575	2.40523
10	MALEIMIDE	C1=CC(=O)NC1=O		97.0164	C4H3NO2	-0.635903	P2_B	n.d.	n.d.	n.d.	#DIV/0!	#DIV/0!	#DIV/0!		10	MALEIMIDE	C1=CC(=O)NC1=O		97.0164	C4H3NO2	-0.635903	P2_B	n.d.	n.d.	n.d.	#DIV/0!	#DIV/0!	#DIV/0!
11	N,N-DIMETHYL-ARGININE	CN(C)C(=NCCCC(C(=O)O)N)N		202.143	C8H18N4O2	-2.673	P2_B	0.87	0.84	0.84	0.85	0.0173205	2.03771		11	N,N-DIMETHYL-ARGININE	CN(C)C(=NCCCC(C(=O)O)N)N		202.143	C8H18N4O2	-2.673	P2_B	0.78	0.83	0.83	0.813333	0.0288675	3.54928
12	GLUCOSAMINE	N[C@H]1C(O)O[C@H](CO)[C@@H](O)[C@@H]1O		179.079	C6H13NO5	-3.03942	P2_B	0.86	0.82	0.82	0.833333	0.023094	2.77128		12	GLUCOSAMINE	N[C@H]1C(O)O[C@H](CO)[C@@H](O)[C@@H]1O		179.079	C6H13NO5	-3.03942	P2_B	0.76	0.78	0.82	0.786667	0.0305505	3.88354
1	PARAXANTHINE	CN1C=NC2=C1C(=O)N(C)C(=O)N2		180.065	C7H8N4O2	0.240288	P2_C	3.34	3.33	3.32	3.33	0.01	0.3003		1	PARAXANTHINE	CN1C=NC2=C1C(=O)N(C)C(=O)N2		180.065	C7H8N4O2	0.240288	P2_C	3.33	3.31	3.35	3.33	0.02	0.600601
2	ADENOSINE 5'-DIPHOSPHATE	NC1=NC=NC2=C1N=CN2[C@@H]1O[C@H](COP(O)(=O)OP(O)(O)=O)[C@@H](O)[C@H]1O		427.029	C10H15N5O10P2	-4.71185	P2_C	n.d.	n.d.	n.d.	#DIV/0!	#DIV/0!	#DIV/0!		2	ADENOSINE 5'-DIPHOSPHATE	NC1=NC=NC2=C1N=CN2[C@@H]1O[C@H](COP(O)(=O)OP(O)(O)=O)[C@@H](O)[C@H]1O		427.029	C10H15N5O10P2	-4.71185	P2_C	n.d.	n.d.	n.d.	#DIV/0!	#DIV/0!	#DIV/0!
3	2-DEOXY-D-GLUCOSE	[H]C([H])(C=O)[C@@]([H])(O)[C@]([H])(O)[C@]([H])(O)CO		164.068	C6H12O5	-2.8532	P2_C	0.92	0.88	0.88	0.893333	0.023094	2.58515		3	2-DEOXY-D-GLUCOSE	[H]C([H])(C=O)[C@@]([H])(O)[C@]([H])(O)[C@]([H])(O)CO		164.068	C6H12O5	-2.8532	P2_C	0.88	0.88	0.92	0.893333	0.023094	2.58515
4	1-METHYL-L-HISTIDINE	CN1C=NC(C[C@H](N)C(O)=O)=C1		169.085	C7H11N3O2	-3.07021	P2_C	0.83	0.81	0.82	0.82	0.01	1.21951		4	1-METHYL-L-HISTIDINE	CN1C=NC(C[C@H](N)C(O)=O)=C1		169.085	C7H11N3O2	-3.07021	P2_C	0.79	0.78	0.8	0.79	0.01	1.26582
5	GALACTITOL	OC[C@H](O)[C@@H](O)[C@@H](O)[C@H](O)CO		182.079	C6H14O6	-3.73002	P2_C	0.9	0.88	0.88	0.886667	0.011547	1.30229		5	GALACTITOL	OC[C@H](O)[C@@H](O)[C@@H](O)[C@H](O)CO		182.079	C6H14O6	-3.73002	P2_C	0.81	0.81	0.83	0.816667	0.011547	1.41392
6	OXOPROLINE	OC(=O)C1CCC(=O)N1		129.043	C5H7NO3	-0.88967	P2_C	1.06	1.04	1.04	1.04667	0.011547	1.10322		6	OXOPROLINE	OC(=O)C1CCC(=O)N1		129.043	C5H7NO3	-0.88967	P2_C	1.04	1.05	1.07	1.05333	0.0152753	1.45018
7	4-PYRIDOXATE	CC1=NC=C(CO)C(C(O)=O)=C1O		183.053	C8H9NO4	-0.750333	P2_C	1.25	1.23	1.21	1.23	0.02	1.62602		7	4-PYRIDOXATE	CC1=NC=C(CO)C(C(O)=O)=C1O		183.053	C8H9NO4	-0.750333	P2_C	1.22	1.23	1.26	1.23667	0.0208167	1.68329
8	QUINOLINATE	OC(=O)C1=CC=CN=C1C(O)=O		167.022	C7H5NO4	-1.02613	P2_C	1.13	1.04	1.04	1.07	0.0519615	4.85622		8	QUINOLINATE	OC(=O)C1=CC=CN=C1C(O)=O		167.022	C7H5NO4	-1.02613	P2_C	1.11	1.02	1.05	1.06	0.0458258	4.32318
9	METHYLGUANIDINE	CNC(N)=N		73.064	C2H7N3	-0.95923	P2_C	n.d.	n.d.	n.d.	#DIV/0!	#DIV/0!	#DIV/0!		9	METHYLGUANIDINE	CNC(N)=N		73.064	C2H7N3	-0.95923	P2_C	n.d.	n.d.	n.d.	#DIV/0!	#DIV/0!	#DIV/0!
10	CAFFEINE	CN1C=NC2=C1C(=O)N(C)C(=O)N2C		194.08	C8H10N4O2	-0.545646	P2_C	4.5	4.47	4.47	4.48	0.0173205	0.386618		10	CAFFEINE	CN1C=NC2=C1C(=O)N(C)C(=O)N2C		194.08	C8H10N4O2	-0.545646	P2_C	n.d.	n.d.	n.d.	#DIV/0!	#DIV/0!	#DIV/0!
11	3-HYDROXY-3-METHYLGLUTARYL-COA	CC(C)(COP(=O)(O)OP(=O)(O)OCC1C(C(C(O1)N2C=NC3=C2N=CN=C3N)O)OP(=O)(O)O)C(C(=O)NCCC(=O)NCCSC(=O)CC(C)(CC(=O)O)O)O		911.157	C27H44N7O20P3S	-6.40668	P2_C	n.d.	n.d.	n.d.	#DIV/0!	#DIV/0!	#DIV/0!		11	3-HYDROXY-3-METHYLGLUTARYL-COA	CC(C)(COP(=O)(O)OP(=O)(O)OCC1C(C(C(O1)N2C=NC3=C2N=CN=C3N)O)OP(=O)(O)O)C(C(=O)NCCC(=O)NCCSC(=O)CC(C)(CC(=O)O)O)O		911.157	C27H44N7O20P3S	-6.40668	P2_C	n.d.	n.d.	n.d.	#DIV/0!	#DIV/0!	#DIV/0!
12	GLUCURONATE	O[C@H]1O[C@@H]([C@@H](O)[C@H](O)[C@H]1O)C(O)=O		194.043	C6H10O7	-2.61226	P2_C	n.d.	n.d.	n.d.	#DIV/0!	#DIV/0!	#DIV/0!		12	GLUCURONATE	O[C@H]1O[C@@H]([C@@H](O)[C@H](O)[C@H]1O)C(O)=O		194.043	C6H10O7	-2.61226	P2_C	0.89	0.9	0.92	0.903333	0.0152753	1.69099
1	1-METHYLADENOSINE	CN1C=NC2=C(N=CN2[C@@H]2O[C@H](CO)[C@@H](O)[C@H]2O)C1=N		281.112	C11H15N5O4	-2.0928	P2_D	1.61	1.57	1.56	1.58	0.0264575	1.67453		1	1-METHYLADENOSINE	CN1C=NC2=C(N=CN2[C@@H]2O[C@H](CO)[C@@H](O)[C@H]2O)C1=N		281.112	C11H15N5O4	-2.0928	P2_D	1.54	1.56	1.58	1.56	0.02	1.28205
2	DEOXYURIDINE	OC[C@H]1O[C@H](C[C@@H]1O)N1C=CC(=O)NC1=O		228.075	C9H12N2O5	-1.5146	P2_D	1.14	1.11	1.1	1.11667	0.0208167	1.86418		2	DEOXYURIDINE	OC[C@H]1O[C@H](C[C@@H]1O)N1C=CC(=O)NC1=O		228.075	C9H12N2O5	-1.5146	P2_D	1.12	1.11	1.15	1.12667	0.0208167	1.84763
3	TRANS-4-HYDROXY-L-PROLINE	O[C@H]1CN[C@@H](C1)C(O)=O		131.058	C5H9NO3	-3.71632	P2_D	0.9	0.86	0.84	0.866667	0.0305505	3.52506		3	TRANS-4-HYDROXY-L-PROLINE	O[C@H]1CN[C@@H](C1)C(O)=O		131.058	C5H9NO3	-3.71632	P2_D	0.82	0.83	0.85	0.833333	0.0152753	1.83303
4	UROCANATE	OC(=O)\C=C\C1=CNC=N1		138.043	C6H6N2O2	-1.00526	P2_D	0.93	0.91	0.91	0.916667	0.011547	1.25967		4	UROCANATE	OC(=O)\C=C\C1=CNC=N1		138.043	C6H6N2O2	-1.00526	P2_D	0.89	0.91	0.93	0.91	0.02	2.1978
5	KYNURENINE	N[C@@H](CC(=O)C1=CC=CC=C1N)C(O)=O		208.085	C10H12N2O3	-1.90819	P2_D	1.71	1.69	1.7	1.7	0.01	0.588235		5	KYNURENINE	N[C@@H](CC(=O)C1=CC=CC=C1N)C(O)=O		208.085	C10H12N2O3	-1.90819	P2_D	1.71	1.65	1.72	1.69333	0.0378594	2.23579
6	PYROGLUTAMATE	OC(=O)[C@@H]1CCC(=O)N1		129.043	C5H7NO3	-0.88967	P2_D	1.06	1.04	1.04	1.04667	0.011547	1.10322		6	PYROGLUTAMATE	OC(=O)[C@@H]1CCC(=O)N1		129.043	C5H7NO3	-0.88967	P2_D	1.04	1.05	1.07	1.05333	0.0152753	1.45018
7	4-ACETAMIDOBUTANOATE	CC(=O)NCCCC(O)=O		145.074	C6H11NO3	-0.802955	P2_D	1.31	1.29	1.28	1.29333	0.0152753	1.18108		7	4-ACETAMIDOBUTANOATE	CC(=O)NCCCC(O)=O		145.074	C6H11NO3	-0.802955	P2_D	1.28	1.28	1.31	1.29	0.0173205	1.34268
8	TRANS-CYCLOHEXANEDIOL	C1CCC(C(C1)O)O		116.084	C6H12O2	0.20579	P2_D	n.d.	n.d.	n.d.	#DIV/0!	#DIV/0!	#DIV/0!		8	TRANS-CYCLOHEXANEDIOL	C1CCC(C(C1)O)O		116.084	C6H12O2	0.20579	P2_D	n.d.	n.d.	n.d.	#DIV/0!	#DIV/0!	#DIV/0!
9	MELANIN	CC1=C2NC=C3C2=C(C2=CNC4=C(C)C(=O)C(=O)C3=C24)C(=O)C1=O		318.064	C18H10N2O4	-0.267897	P2_D	n.d.	n.d.	n.d.	#DIV/0!	#DIV/0!	#DIV/0!		9	MELANIN	CC1=C2NC=C3C2=C(C2=CNC4=C(C)C(=O)C(=O)C3=C24)C(=O)C1=O		318.064	C18H10N2O4	-0.267897	P2_D	n.d.	n.d.	n.d.	#DIV/0!	#DIV/0!	#DIV/0!
10	DOPAMINE	NCCC1=CC=C(O)C(O)=C1		153.079	C8H11NO2	0.0295502	P2_D	1	0.96	0.96	0.973333	0.023094	2.37267		10	DOPAMINE	NCCC1=CC=C(O)C(O)=C1		153.079	C8H11NO2	0.0295502	P2_D	0.99	0.96	1.03	0.993333	0.0351188	3.53545
11	PUTRESCINE	NCCCCN		88.1	C4H12N2	-0.84512	P2_D	n.d.	n.d.	n.d.	#DIV/0!	#DIV/0!	#DIV/0!		11	PUTRESCINE	NCCCCN		88.1	C4H12N2	-0.84512	P2_D	n.d.	n.d.	n.d.	#DIV/0!	#DIV/0!	#DIV/0!
12	LYSINE	NCCCC[C@H](N)C(O)=O		146.106	C6H14N2O2	-3.21453	P2_D	0.83	0.81	0.82	0.82	0.01	1.21951		12	LYSINE	NCCCC[C@H](N)C(O)=O		146.106	C6H14N2O2	-3.21453	P2_D	0.76	0.78	0.81	0.783333	0.0251661	3.2127
1	CITICOLINE	C[N+](C)(C)CCOP([O-])(=O)OP(O)(=O)OC[C@H]1O[C@H]([C@H](O)[C@@H]1O)N1C=CC(N)=NC1=O		488.107	C14H26N4O11P2	-7.10861	P2_E	0.86	0.84	0.83	0.843333	0.0152753	1.81129		1	CITICOLINE	C[N+](C)(C)CCOP([O-])(=O)OP(O)(=O)OC[C@H]1O[C@H]([C@H](O)[C@@H]1O)N1C=CC(N)=NC1=O		488.107	C14H26N4O11P2	-7.10861	P2_E	0.83	0.8	0.86	0.83	0.03	3.61446
2	1,3-DIAMINOPROPANE	NCCCN		74.0844	C3H10N2	-1.36248	P2_E	n.d.	n.d.	n.d.	#DIV/0!	#DIV/0!	#DIV/0!		2	1,3-DIAMINOPROPANE	NCCCN		74.0844	C3H10N2	-1.36248	P2_E	n.d.	n.d.	n.d.	#DIV/0!	#DIV/0!	#DIV/0!
3	PHOSPHOSERINE	N[C@@H](COP(O)(O)=O)C(O)=O		185.009	C3H8NO6P	-3.18028	P2_E	0.92	0.9	0.91	0.91	0.01	1.0989		3	PHOSPHOSERINE	N[C@@H](COP(O)(O)=O)C(O)=O		185.009	C3H8NO6P	-3.18028	P2_E	0.92	0.9	0.93	0.916667	0.0152753	1.66639
4	1-AMINOCYCLOPROPANECARBOXYLATE	NC1(CC1)C(O)=O		101.048	C4H7NO2	-2.71607	P2_E	n.d.	n.d.	n.d.	#DIV/0!	#DIV/0!	#DIV/0!		4	1-AMINOCYCLOPROPANECARBOXYLATE	NC1(CC1)C(O)=O		101.048	C4H7NO2	-2.71607	P2_E	n.d.	n.d.	n.d.	#DIV/0!	#DIV/0!	#DIV/0!
5	GLUTARYLCARNITINE	C[N+](C)(C)C[C@H](CC([O-])=O)OC(=O)CCCC(O)=O		275.137	C12H21NO6	-4.17695	P2_E	n.d.	n.d.	n.d.	#DIV/0!	#DIV/0!	#DIV/0!		5	GLUTARYLCARNITINE	C[N+](C)(C)C[C@H](CC([O-])=O)OC(=O)CCCC(O)=O		275.137	C12H21NO6	-4.17695	P2_E	n.d.	n.d.	n.d.	#DIV/0!	#DIV/0!	#DIV/0!
6	CYSTATHIONINE	N[C@@H](CCSC[C@H](N)C(O)=O)C(O)=O		222.067	C7H14N2O4S	-5.8185	P2_E	0.87	0.84	0.82	0.843333	0.0251661	2.98412		6	CYSTATHIONINE	N[C@@H](CCSC[C@H](N)C(O)=O)C(O)=O		222.067	C7H14N2O4S	-5.8185	P2_E	0.81	0.8	0.83	0.813333	0.0152753	1.8781
7	NORVALINE	CCC[C@@H](N)C(O)=O		117.079	C5H11NO2	-1.87338	P2_E	0.9	0.86	0.87	0.876667	0.0208167	2.37452		7	NORVALINE	CCC[C@@H](N)C(O)=O		117.079	C5H11NO2	-1.87338	P2_E	0.9	0.91	0.96	0.923333	0.0321455	3.48146
8	3-HYDROXYMETHYLGLUTARATE	CC(O)(CC(O)=O)CC(O)=O		162.053	C6H10O5	-0.748241	P2_E	1.28	1.25	1.24	1.25667	0.0208167	1.6565		8	3-HYDROXYMETHYLGLUTARATE	CC(O)(CC(O)=O)CC(O)=O		162.053	C6H10O5	-0.748241	P2_E	1.23	1.23	1.3	1.25333	0.0404145	3.22456
9	PHOSPHONOACETATE	OC(=O)CP(O)(O)=O		139.987	C2H5O5P	-1.60113	P2_E	n.d.	n.d.	n.d.	#DIV/0!	#DIV/0!	#DIV/0!		9	PHOSPHONOACETATE	OC(=O)CP(O)(O)=O		139.987	C2H5O5P	-1.60113	P2_E	0.94	0.95	0.97	0.953333	0.0152753	1.6023
10	PICOLINATE	OC(=O)C1=CC=CC=N1		123.032	C6H5NO2	-0.651331	P2_E	n.d.	n.d.	n.d.	#DIV/0!	#DIV/0!	#DIV/0!		10	PICOLINATE	OC(=O)C1=CC=CC=N1		123.032	C6H5NO2	-0.651331	P2_E	1.01	1.02	1.04	1.02333	0.0152753	1.4927
11	ETHANOLAMINE	NCCO		61.0528	C2H7NO	-1.31556	P2_E	n.d.	n.d.	n.d.	#DIV/0!	#DIV/0!	#DIV/0!		11	ETHANOLAMINE	NCCO		61.0528	C2H7NO	-1.31556	P2_E	n.d.	n.d.	n.d.	#DIV/0!	#DIV/0!	#DIV/0!
12	ARGININE	N[C@@H](CCCN=C(N)N)C(O)=O		174.112	C6H14N4O2	-3.23974	P2_E	0.84	0.82	0.81	0.823333	0.0152753	1.85529		12	ARGININE	N[C@@H](CCCN=C(N)N)C(O)=O		174.112	C6H14N4O2	-3.23974	P2_E	0.77	0.77	0.8	0.78	0.0173205	2.22058
1	TRANS-4-HYDROXY-L-PROLINE	OC1CN[C@@H](C1)C(O)=O		131.058	C5H9NO3	-3.71632	P2_F	0.9	0.86	0.84	0.866667	0.0305505	3.52506		1	TRANS-4-HYDROXY-L-PROLINE	OC1CN[C@@H](C1)C(O)=O		131.058	C5H9NO3	-3.71632	P2_F	0.82	0.83	0.85	0.833333	0.0152753	1.83303
2	FUCOSE	C[C@@H]1OC(O)[C@@H](O)[C@H](O)[C@@H]1O		164.068	C6H12O5	-1.88563	P2_F	0.91	0.88	0.88	0.89	0.0173205	1.94612		2	FUCOSE	C[C@@H]1OC(O)[C@@H](O)[C@H](O)[C@@H]1O		164.068	C6H12O5	-1.88563	P2_F	0.88	0.88	0.92	0.893333	0.023094	2.58515
3	HOMOCYSTINE	NC(CCSSCCC(N)C(O)=O)C(O)=O		268.055	C8H16N2O4S2	-5.32048	P2_F	0.91	0.88	0.9	0.896667	0.0152753	1.70356		3	HOMOCYSTINE	NC(CCSSCCC(N)C(O)=O)C(O)=O		268.055	C8H16N2O4S2	-5.32048	P2_F	0.89	0.88	0.92	0.896667	0.0208167	2.32156
4	N-METHYLGLUTAMATE	CNC(CCC(=O)O)C(=O)O		161.069	C6H11NO4	-3.00111	P2_F	0.9	0.88	0.86	0.88	0.02	2.27273		4	N-METHYLGLUTAMATE	CNC(CCC(=O)O)C(=O)O		161.069	C6H11NO4	-3.00111	P2_F	0.88	0.87	0.9	0.883333	0.0152753	1.72927
5	D-ORNITHINE	NCCC[C@@H](N)C(O)=O		132.09	C5H12N2O2	-3.65829	P2_F	0.84	0.8	0.79	0.81	0.0264575	3.26636		5	D-ORNITHINE	NCCC[C@@H](N)C(O)=O		132.09	C5H12N2O2	-3.65829	P2_F	0.78	0.78	0.8	0.786667	0.011547	1.46784
6	XANTHOSINE	OC[C@H]1O[C@H]([C@H](O)[C@@H]1O)N1C=NC2=C1N=C(O)N=C2O		284.076	C10H12N4O6	-1.19038	P2_F	1.32	1.27	1.27	1.28667	0.0288675	2.24359		6	XANTHOSINE	OC[C@H]1O[C@H]([C@H](O)[C@@H]1O)N1C=NC2=C1N=C(O)N=C2O		284.076	C10H12N4O6	-1.19038	P2_F	1.28	1.27	1.33	1.29333	0.0321455	2.48548
7	3-METHYLCROTONYL-COA	CC(C)=CC(=O)SCCNC(=O)CCNC(=O)C(O)C(C)(C)COP(O)(=O)OP(O)(=O)OC[C@H]1O[C@H]([C@H](O)[C@@H]1OP(O)(O)=O)N1C=NC2=C1N=CN=C2N		849.157	C26H42N7O17P3S	-4.262	P2_F	n.d.	n.d.	n.d.	#DIV/0!	#DIV/0!	#DIV/0!		7	3-METHYLCROTONYL-COA	CC(C)=CC(=O)SCCNC(=O)CCNC(=O)C(O)C(C)(C)COP(O)(=O)OP(O)(=O)OC[C@H]1O[C@H]([C@H](O)[C@@H]1OP(O)(O)=O)N1C=NC2=C1N=CN=C2N		849.157	C26H42N7O17P3S	-4.262	P2_F	n.d.	n.d.	n.d.	#DIV/0!	#DIV/0!	#DIV/0!
8	THYROTROPIN RELEASING HORMONE	C1CC(N(C1)C(=O)C(CC2=CN=CN2)NC(=O)C3CCC(=O)N3)C(=O)N		362.17	C16H22N6O4	-3.26783	P2_F	1	0.99	0.98	0.99	0.01	1.0101		8	THYROTROPIN RELEASING HORMONE	C1CC(N(C1)C(=O)C(CC2=CN=CN2)NC(=O)C3CCC(=O)N3)C(=O)N		362.17	C16H22N6O4	-3.26783	P2_F	0.99	0.98	1	0.99	0.01	1.0101
9	CYTIDINE MONOPHOSPHATE	NC1=NC(=O)N(C=C1)[C@@H]1O[C@H](COP(O)(O)=O)[C@@H](O)[C@H]1O		323.052	C9H14N3O8P	-3.1532	P2_F	0.9	0.89	0.86	0.883333	0.0208167	2.3566		9	CYTIDINE MONOPHOSPHATE	NC1=NC(=O)N(C=C1)[C@@H]1O[C@H](COP(O)(O)=O)[C@@H](O)[C@H]1O		323.052	C9H14N3O8P	-3.1532	P2_F	0.86	0.87	0.9	0.876667	0.0208167	2.37452
10	N-METHYLASPARTATE	CN[C@H](CC(O)=O)C(O)=O		147.053	C5H9NO4	-3.27364	P2_F	0.9	0.88	0.87	0.883333	0.0152753	1.72927		10	N-METHYLASPARTATE	CN[C@H](CC(O)=O)C(O)=O		147.053	C5H9NO4	-3.27364	P2_F	0.85	0.84	0.87	0.853333	0.0152753	1.79007
11	GALACTARATE	O[C@@H]([C@@H](O)[C@H](O)C(O)=O)[C@@H](O)C(O)=O		210.038	C6H10O8	-3.08947	P2_F	0.88	0.84	0.86	0.86	0.02	2.32558		11	GALACTARATE	O[C@@H]([C@@H](O)[C@H](O)C(O)=O)[C@@H](O)C(O)=O		210.038	C6H10O8	-3.08947	P2_F	0.92	0.88	0.93	0.91	0.0264575	2.90742
12	HISTIDINE	N[C@@H](CC1=CNC=N1)C(O)=O		155.069	C6H9N3O2	-3.29345	P2_F	0.83	0.8	0.79	0.806667	0.0208167	2.58058		12	HISTIDINE	N[C@@H](CC1=CNC=N1)C(O)=O		155.069	C6H9N3O2	-3.29345	P2_F	0.81	0.81	0.85	0.823333	0.023094	2.80494
1	NICOTINIC ACID ADENINE DINUCLEOTIDE PHOSPHATE	O=P([O-])(OP(O)(OC[C@@H]1[C@@H](O)[C@@H](OP(O)(O)=O)[C@H](N2C=NC3=C2N=CN=C3N)O1)=O)OCC(O4)[C@H](O)[C@H](O)[C@H]4[N+]5=CC=CC(C(O)=O)=C5		744.059	C21H27N6O18P3	-9.597	P2_G	n.d.	n.d.	n.d.	#DIV/0!	#DIV/0!	#DIV/0!		1	NICOTINIC ACID ADENINE DINUCLEOTIDE PHOSPHATE	O=P([O-])(OP(O)(OC[C@@H]1[C@@H](O)[C@@H](OP(O)(O)=O)[C@H](N2C=NC3=C2N=CN=C3N)O1)=O)OCC(O4)[C@H](O)[C@H](O)[C@H]4[N+]5=CC=CC(C(O)=O)=C5		744.059	C21H27N6O18P3	-9.597	P2_G	n.d.	n.d.	n.d.	#DIV/0!	#DIV/0!	#DIV/0!
2	N-ACETYLASPARAGINE	CC(=O)N[C@@H](CC(N)=O)C(O)=O		174.064	C6H10N2O4	-2.20862	P2_G	0.96	0.94	0.92	0.94	0.02	2.12766		2	N-ACETYLASPARAGINE	CC(=O)N[C@@H](CC(N)=O)C(O)=O		174.064	C6H10N2O4	-2.20862	P2_G	0.93	0.92	0.96	0.936667	0.0208167	2.22242
3	PIPECOLATE	OC(=O)[C@@H]1CCCCN1		129.079	C6H11NO2	-2.12396	P2_G	0.96	0.94	0.92	0.94	0.02	2.12766		3	PIPECOLATE	OC(=O)[C@@H]1CCCCN1		129.079	C6H11NO2	-2.12396	P2_G	0.89	0.92	0.98	0.93	0.0458258	4.9275
4	GLUCOSE 6-PHOSPHATE	OC1O[C@H](COP(O)(O)=O)[C@@H](O)[C@H](O)[C@H]1O		260.03	C6H13O9P	-3.05611	P2_G	0.93	0.88	0.87	0.893333	0.0321455	3.59838		4	GLUCOSE 6-PHOSPHATE	OC1O[C@H](COP(O)(O)=O)[C@@H](O)[C@H](O)[C@H]1O		260.03	C6H13O9P	-3.05611	P2_G	0.88	0.9	0.92	0.9	0.02	2.22222
5	NADP	O=P([O-])(OP(O)(OCC1C(O)C(OP(O)(O)=O)C(N2C=NC3=C2N=CN=C3N)O1)=O)OCC(O4)C(O)C(O)C4[N+]5=CC=CC(C(N)=O)=C5		743.075	C21H28N7O17P3	-10.4003	P2_G	0.98	0.93	0.95	0.953333	0.0251661	2.6398		5	NADP	O=P([O-])(OP(O)(OCC1C(O)C(OP(O)(O)=O)C(N2C=NC3=C2N=CN=C3N)O1)=O)OCC(O4)C(O)C(O)C4[N+]5=CC=CC(C(N)=O)=C5		743.075	C21H28N7O17P3	-10.4003	P2_G	0.99	1	1.03	1.00667	0.0208167	2.06788
6	CARBAMOYL PHOSPHATE	NC(=O)OP(O)(O)=O		140.983	CH4NO5P	-1.21076	P2_G	n.d.	n.d.	n.d.	#DIV/0!	#DIV/0!	#DIV/0!		6	CARBAMOYL PHOSPHATE	NC(=O)OP(O)(O)=O		140.983	CH4NO5P	-1.21076	P2_G	n.d.	n.d.	n.d.	#DIV/0!	#DIV/0!	#DIV/0!
7	ISOPENTENYL PYROPHOSPHATE	CC(=C)CCOP(O)(=O)OP(O)(O)=O		246.006	C5H12O7P2	0.199331	P2_G	n.d.	n.d.	n.d.	#DIV/0!	#DIV/0!	#DIV/0!		7	ISOPENTENYL PYROPHOSPHATE	CC(=C)CCOP(O)(=O)OP(O)(O)=O		246.006	C5H12O7P2	0.199331	P2_G	n.d.	n.d.	n.d.	#DIV/0!	#DIV/0!	#DIV/0!
8	GUANOSINE TRIPHOSPHATE	NC1=NC2=C(N=CN2[C@@H]2O[C@H](COP(O)(=O)OP(O)(=O)OP(O)(O)=O)[C@@H](O)[C@H]2O)C(=O)N1		522.991	C10H16N5O14P3	-3.67338	P2_G	n.d.	n.d.	n.d.	#DIV/0!	#DIV/0!	#DIV/0!		8	GUANOSINE TRIPHOSPHATE	NC1=NC2=C(N=CN2[C@@H]2O[C@H](COP(O)(=O)OP(O)(=O)OP(O)(O)=O)[C@@H](O)[C@H]2O)C(=O)N1		522.991	C10H16N5O14P3	-3.67338	P2_G	n.d.	n.d.	n.d.	#DIV/0!	#DIV/0!	#DIV/0!
9	DTDP-D-GLUCOSE	CC1=CN([C@H]2C[C@H](O)[C@@H](COP(O)(=O)OP(O)(=O)OC3O[C@H](CO)[C@@H](O)[C@H](O)[C@H]3O)O2)C(=O)NC1=O		564.076	C16H26N2O16P2	-3.70042	P2_G	n.d.	n.d.	n.d.	#DIV/0!	#DIV/0!	#DIV/0!		9	DTDP-D-GLUCOSE	CC1=CN([C@H]2C[C@H](O)[C@@H](COP(O)(=O)OP(O)(=O)OC3O[C@H](CO)[C@@H](O)[C@H](O)[C@H]3O)O2)C(=O)NC1=O		564.076	C16H26N2O16P2	-3.70042	P2_G	1.01	1.07	1.07	1.05	0.034641	3.29914
10	AGMATINE SULFATE	C(CCN=C(N)N)CN		130.122	C5H14N4	-1.23282	P2_G	0.83	0.81	0.81	0.816667	0.011547	1.41392		10	AGMATINE SULFATE	C(CCN=C(N)N)CN		130.122	C5H14N4	-1.23282	P2_G	n.d.	n.d.	n.d.	#DIV/0!	#DIV/0!	#DIV/0!
11	GLYCOLALDEHYDE	C(C=O)O		60.0211	C2H4O2	-1.19921	P2_G	n.d.	n.d.	n.d.	#DIV/0!	#DIV/0!	#DIV/0!		11	GLYCOLALDEHYDE	C(C=O)O		60.0211	C2H4O2	-1.19921	P2_G	n.d.	n.d.	n.d.	#DIV/0!	#DIV/0!	#DIV/0!
12	DGTP	NC1=NC2=C(N=CN2[C@H]2C[C@H](O)[C@@H](COP(O)(=O)OP(O)(=O)OP(O)(O)=O)O2)C(=O)N1		506.996	C10H16N5O13P3	-3.23123	P2_G	n.d.	n.d.	n.d.	#DIV/0!	#DIV/0!	#DIV/0!		12	DGTP	NC1=NC2=C(N=CN2[C@H]2C[C@H](O)[C@@H](COP(O)(=O)OP(O)(=O)OP(O)(O)=O)O2)C(=O)N1		506.996	C10H16N5O13P3	-3.23123	P2_G	n.d.	n.d.	n.d.	#DIV/0!	#DIV/0!	#DIV/0!
1	N-ACETYLGLYCINE	CC(=O)NCC(O)=O		117.043	C4H7NO3	-1.32863	P2_H	1.03	1.03	1.02	1.02667	0.0057735	0.562354		1	N-ACETYLGLYCINE	CC(=O)NCC(O)=O		117.043	C4H7NO3	-1.32863	P2_H	0.99	0.95	1	0.98	0.0264575	2.69975
2	N-ACETYLASPARTATE	CC(=O)N[C@@H](CC(O)=O)C(O)=O		175.048	C6H9NO5	-1.40168	P2_H	1.03	1.02	1	1.01667	0.0152753	1.50248		2	N-ACETYLASPARTATE	CC(=O)N[C@@H](CC(O)=O)C(O)=O		175.048	C6H9NO5	-1.40168	P2_H	0.97	0.99	1.01	0.99	0.02	2.0202
3	INOSINE 5'-DIPHOSPHATE	O[C@@H]1[C@@H](COP(O)(=O)OP(O)(O)=O)OC([C@@H]1O)N1C=NC2=C1NC=NC2=O		428.013	C10H14N4O11P2	-3.57537	P2_H	n.d.	n.d.	n.d.	#DIV/0!	#DIV/0!	#DIV/0!		3	INOSINE 5'-DIPHOSPHATE	O[C@@H]1[C@@H](COP(O)(=O)OP(O)(O)=O)OC([C@@H]1O)N1C=NC2=C1NC=NC2=O		428.013	C10H14N4O11P2	-3.57537	P2_H	n.d.	n.d.	n.d.	#DIV/0!	#DIV/0!	#DIV/0!
4	PALMITOYLCARNITINE	CCCCCCCCCCCCCCCC(OC(C[N+](C)(C)C)CC([O-])=O)=O		399.335	C23H45NO4	2.03355	P2_H	n.d.	n.d.	n.d.	#DIV/0!	#DIV/0!	#DIV/0!		4	PALMITOYLCARNITINE	CCCCCCCCCCCCCCCC(OC(C[N+](C)(C)C)CC([O-])=O)=O		399.335	C23H45NO4	2.03355	P2_H	n.d.	n.d.	n.d.	#DIV/0!	#DIV/0!	#DIV/0!
5	DEOXYGUANOSINE-MONOPHOSPHATE	NC1=NC2=C(N=CN2[C@H]2C[C@H](O)[C@@H](COP(O)(O)=O)O2)C(=O)N1		347.063	C10H14N5O7P	-2.22702	P2_H	0.93	0.9	0.91	0.913333	0.0152753	1.67247		5	DEOXYGUANOSINE-MONOPHOSPHATE	NC1=NC2=C(N=CN2[C@H]2C[C@H](O)[C@@H](COP(O)(O)=O)O2)C(=O)N1		347.063	C10H14N5O7P	-2.22702	P2_H	0.94	0.94	0.97	0.95	0.0173205	1.82321
6	NICOTINAMIDE HYPOXANTHINE DINUCLEOTIDE	O=P([O-])(OP(O)(OCC1C(O)C(O)C(N2C=NC3=C2NC=NC3=O)O1)=O)OCC(O4)C(O)C(O)C4[N+]5=CC=CC(C(N)=O)=C5		664.093	C21H26N6O15P2	-7.73054	P2_H	0.93	0.9	0.89	0.906667	0.0208167	2.29596		6	NICOTINAMIDE HYPOXANTHINE DINUCLEOTIDE	O=P([O-])(OP(O)(OCC1C(O)C(O)C(N2C=NC3=C2NC=NC3=O)O1)=O)OCC(O4)C(O)C(O)C4[N+]5=CC=CC(C(N)=O)=C5		664.093	C21H26N6O15P2	-7.73054	P2_H	0.9	0.94	0.94	0.926667	0.023094	2.49216
7	S-ADENOSYLMETHIONINE	C[S+](C[C@H]1O[C@@H](N2C=NC3=C(N=CN=C23)N)[C@@H]([C@@H]1O)O)CC[C@@H](C([O-])=O)N		398.137	C15H22N6O5S	-5.31866	P2_H	0.86	0.85	0.83	0.846667	0.0152753	1.80416		7	S-ADENOSYLMETHIONINE	C[S+](C[C@H]1O[C@@H](N2C=NC3=C(N=CN=C23)N)[C@@H]([C@@H]1O)O)CC[C@@H](C([O-])=O)N		398.137	C15H22N6O5S	-5.31866	P2_H	n.d.	n.d.	n.d.	#DIV/0!	#DIV/0!	#DIV/0!
8	6-PHOSPHOGLUCONATE	O[C@H](COP(O)(O)=O)[C@@H](O)[C@H](O)[C@@H](O)C(O)=O		276.025	C6H13O10P	-3.53331	P2_H	1.05	1.06	1.02	1.04333	0.0208167	1.99521		8	6-PHOSPHOGLUCONATE	O[C@H](COP(O)(O)=O)[C@@H](O)[C@H](O)[C@@H](O)C(O)=O		276.025	C6H13O10P	-3.53331	P2_H	1	0.96	1.03	0.996667	0.0351188	3.52363
9	ALPHA-HYDROXYISOBUTYRATE	CC(C)(O)C(O)=O		104.047	C4H8O3	-0.0390636	P2_H	n.d.	n.d.	n.d.	#DIV/0!	#DIV/0!	#DIV/0!		9	ALPHA-HYDROXYISOBUTYRATE	CC(C)(O)C(O)=O		104.047	C4H8O3	-0.0390636	P2_H	n.d.	n.d.	n.d.	#DIV/0!	#DIV/0!	#DIV/0!
10	CYSTEATE	NC(CS(O)(=O)=O)C(O)=O		169.004	C3H7NO5S	-2.9573	P2_H	0.91	0.89	0.88	0.893333	0.0152753	1.70992		10	CYSTEATE	NC(CS(O)(=O)=O)C(O)=O		169.004	C3H7NO5S	-2.9573	P2_H	0.88	0.88	0.9	0.886667	0.011547	1.30229
11	ADENOSINE-MONOPHOSPHATE	NC1=NC=NC2=C1N=CN2[C@@H]1O[C@H](COP(O)(O)=O)[C@@H](O)[C@H]1O		347.063	C10H14N5O7P	-4.74068	P2_H	0.93	0.9	0.89	0.906667	0.0208167	2.29596		11	ADENOSINE-MONOPHOSPHATE	NC1=NC=NC2=C1N=CN2[C@@H]1O[C@H](COP(O)(O)=O)[C@@H](O)[C@H]1O		347.063	C10H14N5O7P	-4.74068	P2_H	0.94	0.94	0.97	0.95	0.0173205	1.82321
12	GLUCONATE	OC[C@@H](O)[C@@H](O)[C@H](O)[C@@H](O)C(O)=O		196.058	C6H12O7	-3.40974	P2_H	0.88	0.85	0.84	0.856667	0.0208167	2.42996		12	GLUCONATE	OC[C@@H](O)[C@@H](O)[C@H](O)[C@@H](O)C(O)=O		196.058	C6H12O7	-3.40974	P2_H	0.88	0.88	0.9	0.886667	0.011547	1.30229
post	C1-APS	C[N+]1=CC(=CC=C1)S([O-])(=O)=O	100	173.015	C6H7NO3S	-4.01	RTI	0.88	0.88	0.89	0.883333	0.0057735	0.653604		post	C1-APS	C[N+]1=CC(=CC=C1)S([O-])(=O)=O	100	173.015	C6H7NO3S	-4.01	RTI	0.9	0.88	0.9	0.893333	0.011547	1.29258
post	C2-APS	CC[N+]1=CC(=CC=C1)S([O-])(=O)=O	200	187.03	C7H9NO3S	-3.65	RTI	0.92	0.92	0.93	0.923333	0.0057735	0.625289		post	C2-APS	CC[N+]1=CC(=CC=C1)S([O-])(=O)=O	200	187.03	C7H9NO3S	-3.65	RTI	0.94	0.93	0.93	0.933333	0.0057735	0.61859
post	C3-APS	CCC[N+]1=CC(=CC=C1)S([O-])(=O)=O	300	201.046	C8H11NO3S	-3.13	RTI	1.07	1.07	1.09	1.07667	0.011547	1.07248		post	C3-APS	CCC[N+]1=CC(=CC=C1)S([O-])(=O)=O	300	201.046	C8H11NO3S	-3.13	RTI	1.09	1.07	1.08	1.08	0.01	0.925926
post	C4-APS	CCCC[N+]1=CC(=CC=C1)S([O-])(=O)=O	400	215.062	C9H13NO3S	-2.68	RTI	1.61	1.62	1.63	1.62	0.01	0.617284		post	C4-APS	CCCC[N+]1=CC(=CC=C1)S([O-])(=O)=O	400	215.062	C9H13NO3S	-2.68	RTI	1.64	1.63	1.64	1.63667	0.0057735	0.35276
post	C5-APS	CCCCC[N+]1=CC(=CC=C1)S([O-])(=O)=O	500	229.077	C10H15NO3S	-2.24	RTI	3.69	3.68	3.69	3.68667	0.0057735	0.156605		post	C5-APS	CCCCC[N+]1=CC(=CC=C1)S([O-])(=O)=O	500	229.077	C10H15NO3S	-2.24	RTI	3.69	3.68	3.69	3.68667	0.0057735	0.156605
post	C6-APS	CCCCCC[N+]1=CC(=CC=C1)S([O-])(=O)=O	600	243.093	C11H17NO3S	-1.79	RTI	5.36	5.35	5.37	5.36	0.01	0.186567		post	C6-APS	CCCCCC[N+]1=CC(=CC=C1)S([O-])(=O)=O	600	243.093	C11H17NO3S	-1.79	RTI	5.38	5.37	5.38	5.37667	0.0057735	0.107381
post	C7-APS	CCCCCCC[N+]1=CC(=CC=C1)S([O-])(=O)=O	700	257.109	C12H19NO3S	-1.35	RTI	6.54	6.53	6.54	6.53667	0.0057735	0.0883249		post	C7-APS	CCCCCCC[N+]1=CC(=CC=C1)S([O-])(=O)=O	700	257.109	C12H19NO3S	-1.35	RTI	6.56	6.55	6.56	6.55667	0.0057735	0.0880555
post	C8-APS	CCCCCCCC[N+]1=CC(=CC=C1)S([O-])(=O)=O	800	271.124	C13H21NO3S	-0.9	RTI	7.51	7.5	7.51	7.50667	0.0057735	0.0769117		post	C8-APS	CCCCCCCC[N+]1=CC(=CC=C1)S([O-])(=O)=O	800	271.124	C13H21NO3S	-0.9	RTI	7.53	7.52	7.53	7.52667	0.0057735	0.0767073
post	C9-APS	CCCCCCCCC[N+]1=CC(=CC=C1)S([O-])(=O)=O	900	285.14	C14H23NO3S	-0.46	RTI	8.38	8.37	8.39	8.38	0.01	0.119332		post	C9-APS	CCCCCCCCC[N+]1=CC(=CC=C1)S([O-])(=O)=O	900	285.14	C14H23NO3S	-0.46	RTI	8.4	8.39	8.4	8.39667	0.0057735	0.0687595
post	C10-APS	CCCCCCCCCC[N+]1=CC(=CC=C1)S([O-])(=O)=O	1000	299.156	C15H25NO3S	-0.02	RTI	9.2	9.19	9.2	9.19667	0.0057735	0.0627782		post	C10-APS	CCCCCCCCCC[N+]1=CC(=CC=C1)S([O-])(=O)=O	1000	299.156	C15H25NO3S	-0.02	RTI	9.22	9.21	9.22	9.21667	0.0057735	0.062642
post	C11-APS	CCCCCCCCCCC[N+]1=CC(=CC=C1)S([O-])(=O)=O	1100	313.171	C16H27NO3S	0.43	RTI	9.99	9.98	9.99	9.98667	0.0057735	0.0578121		post	C11-APS	CCCCCCCCCCC[N+]1=CC(=CC=C1)S([O-])(=O)=O	1100	313.171	C16H27NO3S	0.43	RTI	10.01	10	10.01	10.0067	0.0057735	0.0576966
post	C12-APS	CCCCCCCCCCCC[N+]1=CC(=CC=C1)S([O-])(=O)=O	1200	327.187	C17H29NO3S	0.87	RTI	10.78	10.77	10.78	10.7767	0.0057735	0.0535741		post	C12-APS	CCCCCCCCCCCC[N+]1=CC(=CC=C1)S([O-])(=O)=O	1200	327.187	C17H29NO3S	0.87	RTI	10.8	10.79	10.8	10.7967	0.0057735	0.0534749
post	C13-APS	CCCCCCCCCCCCC[N+]1=CC(=CC=C1)S([O-])(=O)=O	1300	341.202	C18H31NO3S	1.32	RTI	11.58	11.56	11.57	11.57	0.01	0.0864304		post	C13-APS	CCCCCCCCCCCCC[N+]1=CC(=CC=C1)S([O-])(=O)=O	1300	341.202	C18H31NO3S	1.32	RTI	11.59	11.58	11.58	11.5833	0.0057735	0.0498432
post	C14-APS	CCCCCCCCCCCCCC[N+]1=CC(=CC=C1)S([O-])(=O)=O	1400	355.218	C19H33NO3S	1.76	RTI	12.38	12.37	12.38	12.3767	0.0057735	0.0466483		post	C14-APS	CCCCCCCCCCCCCC[N+]1=CC(=CC=C1)S([O-])(=O)=O	1400	355.218	C19H33NO3S	1.76	RTI	12.39	12.37	12.38	12.38	0.01	0.0807754
post	C15-APS	CCCCCCCCCCCCCCC[N+]1=CC(=CC=C1)S([O-])(=O)=O	1500	369.234	C20H35NO3S	2.21	RTI	13.2	13.19	13.2	13.1967	0.0057735	0.0437497		post	C15-APS	CCCCCCCCCCCCCCC[N+]1=CC(=CC=C1)S([O-])(=O)=O	1500	369.234	C20H35NO3S	2.21	RTI	13.21	13.2	13.2	13.2033	0.0057735	0.0437276
post	C16-APS	CCCCCCCCCCCCCCCC[N+]1=CC(=CC=C1)S([O-])(=O)=O	1600	383.249	C21H37NO3S	2.65	RTI	14.03	14.02	14.03	14.0267	0.0057735	0.0411609		post	C16-APS	CCCCCCCCCCCCCCCC[N+]1=CC(=CC=C1)S([O-])(=O)=O	1600	383.249	C21H37NO3S	2.65	RTI	14.03	14.02	14.02	14.0233	0.0057735	0.0411707
post	C17-APS	CCCCCCCCCCCCCCCCC[N+]1=CC(=CC=C1)S([O-])(=O)=O	1700	397.265	C22H39NO3S	3.1	RTI	14.84	14.83	14.84	14.8367	0.0057735	0.0389137		post	C17-APS	CCCCCCCCCCCCCCCCC[N+]1=CC(=CC=C1)S([O-])(=O)=O	1700	397.265	C22H39NO3S	3.1	RTI	14.84	14.83	14.83	14.8333	0.0057735	0.0389225
post	C18-APS	CCCCCCCCCCCCCCCCCC[N+]1=CC(=CC=C1)S([O-])(=O)=O	1800	411.281	C23H41NO3S	3.54	RTI	15.62	15.61	15.62	15.6167	0.0057735	0.0369701		post	C18-APS	CCCCCCCCCCCCCCCCCC[N+]1=CC(=CC=C1)S([O-])(=O)=O	1800	411.281	C23H41NO3S	3.54	RTI	15.63	15.61	15.62	15.62	0.01	0.0640205
post	C19-APS	CCCCCCCCCCCCCCCCCCC[N+]1=CC(=CC=C1)S([O-])(=O)=O	1900	425.296	C24H43NO3S	3.99	RTI	16.36	16.34	16.36	16.3533	0.011547	0.0706095		post	C19-APS	CCCCCCCCCCCCCCCCCCC[N+]1=CC(=CC=C1)S([O-])(=O)=O	1900	425.296	C24H43NO3S	3.99	RTI	16.36	16.34	16.35	16.35	0.01	0.0611621
post	C20-APS	CCCCCCCCCCCCCCCCCCCC[N+]1=CC(=CC=C1)S([O-])(=O)=O	2000	439.312	C25H45NO3S	4.43	RTI	17.04	17.02	17.04	17.0333	0.011547	0.0677906		post	C20-APS	CCCCCCCCCCCCCCCCCCCC[N+]1=CC(=CC=C1)S([O-])(=O)=O	2000	439.312	C25H45NO3S	4.43	RTI	17.03	17.02	17.03	17.0267	0.0057735	0.0339086

## Sheet: Plate 3
								pos mode RT															neg mode RT
No.	Name	SMILES	RTI	exact mass	formula	logP	Mix	Rep 1	Rep 2	Rep 3	mean	stdev	rel stdev		No.	Name	SMILES	RTI	exact mass	formula	logP	Mix	Rep 1	Rep 2	Rep 3	mean	stdev	rel stdev
pre	C1-APS	C[N+]1=CC(=CC=C1)S([O-])(=O)=O	100	173.015	C6H7NO3S	-4.01	RTI	0.88	0.88	0.88	0.88	0	0		pre	C1-APS	C[N+]1=CC(=CC=C1)S([O-])(=O)=O	100	173.015	C6H7NO3S	-4.01	RTI	0.89	0.9	0.88	0.89	0.01	1.1236
pre	C2-APS	CC[N+]1=CC(=CC=C1)S([O-])(=O)=O	200	187.03	C7H9NO3S	-3.65	RTI	0.91	0.92	0.92	0.916667	0.0057735	0.629837		pre	C2-APS	CC[N+]1=CC(=CC=C1)S([O-])(=O)=O	200	187.03	C7H9NO3S	-3.65	RTI	0.93	0.94	0.93	0.933333	0.0057735	0.61859
pre	C3-APS	CCC[N+]1=CC(=CC=C1)S([O-])(=O)=O	300	201.046	C8H11NO3S	-3.13	RTI	1.06	1.07	1.07	1.06667	0.0057735	0.541266		pre	C3-APS	CCC[N+]1=CC(=CC=C1)S([O-])(=O)=O	300	201.046	C8H11NO3S	-3.13	RTI	1.07	1.09	1.07	1.07667	0.011547	1.07248
pre	C4-APS	CCCC[N+]1=CC(=CC=C1)S([O-])(=O)=O	400	215.062	C9H13NO3S	-2.68	RTI	1.61	1.61	1.62	1.61333	0.0057735	0.357862		pre	C4-APS	CCCC[N+]1=CC(=CC=C1)S([O-])(=O)=O	400	215.062	C9H13NO3S	-2.68	RTI	1.63	1.64	1.63	1.63333	0.0057735	0.35348
pre	C5-APS	CCCCC[N+]1=CC(=CC=C1)S([O-])(=O)=O	500	229.077	C10H15NO3S	-2.24	RTI	3.67	3.69	3.68	3.68	0.01	0.271739		pre	C5-APS	CCCCC[N+]1=CC(=CC=C1)S([O-])(=O)=O	500	229.077	C10H15NO3S	-2.24	RTI	3.68	3.69	3.68	3.68333	0.0057735	0.156747
pre	C6-APS	CCCCCC[N+]1=CC(=CC=C1)S([O-])(=O)=O	600	243.093	C11H17NO3S	-1.79	RTI	5.36	5.36	5.35	5.35667	0.0057735	0.107782		pre	C6-APS	CCCCCC[N+]1=CC(=CC=C1)S([O-])(=O)=O	600	243.093	C11H17NO3S	-1.79	RTI	5.37	5.38	5.37	5.37333	0.0057735	0.107447
pre	C7-APS	CCCCCCC[N+]1=CC(=CC=C1)S([O-])(=O)=O	700	257.109	C12H19NO3S	-1.35	RTI	6.54	6.54	6.53	6.53667	0.0057735	0.0883249		pre	C7-APS	CCCCCCC[N+]1=CC(=CC=C1)S([O-])(=O)=O	700	257.109	C12H19NO3S	-1.35	RTI	6.55	6.56	6.55	6.55333	0.0057735	0.0881002
pre	C8-APS	CCCCCCCC[N+]1=CC(=CC=C1)S([O-])(=O)=O	800	271.124	C13H21NO3S	-0.9	RTI	7.51	7.51	7.5	7.50667	0.0057735	0.0769117		pre	C8-APS	CCCCCCCC[N+]1=CC(=CC=C1)S([O-])(=O)=O	800	271.124	C13H21NO3S	-0.9	RTI	7.52	7.53	7.52	7.52333	0.0057735	0.0767413
pre	C9-APS	CCCCCCCCC[N+]1=CC(=CC=C1)S([O-])(=O)=O	900	285.14	C14H23NO3S	-0.46	RTI	8.38	8.38	8.37	8.37667	0.0057735	0.0689236		pre	C9-APS	CCCCCCCCC[N+]1=CC(=CC=C1)S([O-])(=O)=O	900	285.14	C14H23NO3S	-0.46	RTI	8.39	8.4	8.39	8.39333	0.0057735	0.0687868
pre	C10-APS	CCCCCCCCCC[N+]1=CC(=CC=C1)S([O-])(=O)=O	1000	299.156	C15H25NO3S	-0.02	RTI	9.2	9.2	9.19	9.19667	0.0057735	0.0627782		pre	C10-APS	CCCCCCCCCC[N+]1=CC(=CC=C1)S([O-])(=O)=O	1000	299.156	C15H25NO3S	-0.02	RTI	9.21	9.22	9.21	9.21333	0.0057735	0.0626646
pre	C11-APS	CCCCCCCCCCC[N+]1=CC(=CC=C1)S([O-])(=O)=O	1100	313.171	C16H27NO3S	0.43	RTI	9.99	9.99	9.98	9.98667	0.0057735	0.0578121		pre	C11-APS	CCCCCCCCCCC[N+]1=CC(=CC=C1)S([O-])(=O)=O	1100	313.171	C16H27NO3S	0.43	RTI	10	10.01	10	10.0033	0.0057735	0.0577158
pre	C12-APS	CCCCCCCCCCCC[N+]1=CC(=CC=C1)S([O-])(=O)=O	1200	327.187	C17H29NO3S	0.87	RTI	10.78	10.78	10.77	10.7767	0.0057735	0.0535741		pre	C12-APS	CCCCCCCCCCCC[N+]1=CC(=CC=C1)S([O-])(=O)=O	1200	327.187	C17H29NO3S	0.87	RTI	10.79	10.8	10.79	10.7933	0.0057735	0.0534914
pre	C13-APS	CCCCCCCCCCCCC[N+]1=CC(=CC=C1)S([O-])(=O)=O	1300	341.202	C18H31NO3S	1.32	RTI	11.57	11.58	11.56	11.57	0.01	0.0864304		pre	C13-APS	CCCCCCCCCCCCC[N+]1=CC(=CC=C1)S([O-])(=O)=O	1300	341.202	C18H31NO3S	1.32	RTI	11.58	11.59	11.58	11.5833	0.0057735	0.0498432
pre	C14-APS	CCCCCCCCCCCCCC[N+]1=CC(=CC=C1)S([O-])(=O)=O	1400	355.218	C19H33NO3S	1.76	RTI	12.39	12.38	12.37	12.38	0.01	0.0807754		pre	C14-APS	CCCCCCCCCCCCCC[N+]1=CC(=CC=C1)S([O-])(=O)=O	1400	355.218	C19H33NO3S	1.76	RTI	12.38	12.39	12.37	12.38	0.01	0.0807754
pre	C15-APS	CCCCCCCCCCCCCCC[N+]1=CC(=CC=C1)S([O-])(=O)=O	1500	369.234	C20H35NO3S	2.21	RTI	13.2	13.2	13.19	13.1967	0.0057735	0.0437497		pre	C15-APS	CCCCCCCCCCCCCCC[N+]1=CC(=CC=C1)S([O-])(=O)=O	1500	369.234	C20H35NO3S	2.21	RTI	13.21	13.21	13.2	13.2067	0.0057735	0.0437166
pre	C16-APS	CCCCCCCCCCCCCCCC[N+]1=CC(=CC=C1)S([O-])(=O)=O	1600	383.249	C21H37NO3S	2.65	RTI	14.03	14.03	14.02	14.0267	0.0057735	0.0411609		pre	C16-APS	CCCCCCCCCCCCCCCC[N+]1=CC(=CC=C1)S([O-])(=O)=O	1600	383.249	C21H37NO3S	2.65	RTI	14.03	14.03	14.02	14.0267	0.0057735	0.0411609
pre	C17-APS	CCCCCCCCCCCCCCCCC[N+]1=CC(=CC=C1)S([O-])(=O)=O	1700	397.265	C22H39NO3S	3.1	RTI	14.84	14.84	14.83	14.8367	0.0057735	0.0389137		pre	C17-APS	CCCCCCCCCCCCCCCCC[N+]1=CC(=CC=C1)S([O-])(=O)=O	1700	397.265	C22H39NO3S	3.1	RTI	14.83	14.84	14.83	14.8333	0.0057735	0.0389225
pre	C18-APS	CCCCCCCCCCCCCCCCCC[N+]1=CC(=CC=C1)S([O-])(=O)=O	1800	411.281	C23H41NO3S	3.54	RTI	15.62	15.62	15.61	15.6167	0.0057735	0.0369701		pre	C18-APS	CCCCCCCCCCCCCCCCCC[N+]1=CC(=CC=C1)S([O-])(=O)=O	1800	411.281	C23H41NO3S	3.54	RTI	15.62	15.63	15.61	15.62	0.01	0.0640205
pre	C19-APS	CCCCCCCCCCCCCCCCCCC[N+]1=CC(=CC=C1)S([O-])(=O)=O	1900	425.296	C24H43NO3S	3.99	RTI	16.37	16.36	16.34	16.3567	0.0152753	0.0933885		pre	C19-APS	CCCCCCCCCCCCCCCCCCC[N+]1=CC(=CC=C1)S([O-])(=O)=O	1900	425.296	C24H43NO3S	3.99	RTI	16.35	16.36	16.34	16.35	0.01	0.0611621
pre	C20-APS	CCCCCCCCCCCCCCCCCCCC[N+]1=CC(=CC=C1)S([O-])(=O)=O	2000	439.312	C25H45NO3S	4.43	RTI	17.04	17.04	17.02	17.0333	0.011547	0.0677906		pre	C20-APS	CCCCCCCCCCCCCCCCCCCC[N+]1=CC(=CC=C1)S([O-])(=O)=O	2000	439.312	C25H45NO3S	4.43	RTI	17.03	17.03	17.02	17.0267	0.0057735	0.0339086
1	PUTRESCINE	NCCCCN		88.1	C4H12N2	-0.84512	P3_A	n.d.	n.d.	n.d.	#DIV/0!	#DIV/0!	#DIV/0!		1	PUTRESCINE	NCCCCN		88.1	C4H12N2	-0.84512	P3_A	n.d.	n.d.	n.d.	#DIV/0!	#DIV/0!	#DIV/0!
2	DEOXYCARNITINE	C[N+](C)(CCCC([O-])=O)C		145.11	C7H15NO2	-3.96851	P3_A	0.87	0.88	0.87	0.873333	0.0057735	0.661088		2	DEOXYCARNITINE	C[N+](C)(CCCC([O-])=O)C		145.11	C7H15NO2	-3.96851	P3_A	0.98	0.92	1.02	0.973333	0.0503322	5.17112
3	ADENOSINE 2',3'-CYCLIC PHOSPHATE	NC1=NC=NC2=C1N=CN2C1OC(CO)C2OP(O)(=O)OC12		329.053	C10H12N5O6P	-3.45221	P3_A	1.03	1.04	1.04	1.03667	0.0057735	0.55693		3	ADENOSINE 2',3'-CYCLIC PHOSPHATE	NC1=NC=NC2=C1N=CN2C1OC(CO)C2OP(O)(=O)OC12		329.053	C10H12N5O6P	-3.45221	P3_A	1.04	1.06	1.04	1.04667	0.011547	1.10322
4	MEVALOLACTONE	C[C@]1(O)CCOC(=O)C1		130.063	C6H10O3	-0.428908	P3_A	1.44	1.46	1.48	1.46	0.02	1.36986		4	MEVALOLACTONE	C[C@]1(O)CCOC(=O)C1		130.063	C6H10O3	-0.428908	P3_A	n.d.	n.d.	n.d.	#DIV/0!	#DIV/0!	#DIV/0!
5	URIDINE DIPHOSPHATE GLUCOSE	OC[C@@H]1OC(OP(O)(=O)OP(O)(=O)OC[C@@H]2O[C@@H]([C@@H](O)[C@H]2O)N2C=CC(=O)NC2=O)[C@@H](O)[C@H](O)[C@H]1O		566.055	C15H24N2O17P2	-4.99661	P3_A	n.d.	n.d.	n.d.	#DIV/0!	#DIV/0!	#DIV/0!		5	URIDINE DIPHOSPHATE GLUCOSE	OC[C@@H]1OC(OP(O)(=O)OP(O)(=O)OC[C@@H]2O[C@@H]([C@@H](O)[C@H]2O)N2C=CC(=O)NC2=O)[C@@H](O)[C@H](O)[C@H]1O		566.055	C15H24N2O17P2	-4.99661	P3_A	1.03	1.03	0.99	1.01667	0.023094	2.27154
6	GAMMA,GAMMA-DIMETHYLALLYL PYROPHOSPHATE	C/C(C)=C\COP(O)(OP(O)(O)=O)=O		246.006	C5H12O7P2	0.297305	P3_A	n.d.	n.d.	n.d.	#DIV/0!	#DIV/0!	#DIV/0!		6	GAMMA,GAMMA-DIMETHYLALLYL PYROPHOSPHATE	C/C(C)=C\COP(O)(OP(O)(O)=O)=O		246.006	C5H12O7P2	0.297305	P3_A	n.d.	n.d.	n.d.	#DIV/0!	#DIV/0!	#DIV/0!
7	DEOXYURIDINE TRIPHOSPHATE	O[C@H]1C[C@@H](O[C@@H]1COP(O)(=O)OP(O)(=O)OP(O)(O)=O)N1C=CC(=O)NC1=O		467.974	C9H15N2O14P3	-2.48177	P3_A	n.d.	n.d.	n.d.	#DIV/0!	#DIV/0!	#DIV/0!		7	DEOXYURIDINE TRIPHOSPHATE	O[C@H]1C[C@@H](O[C@@H]1COP(O)(=O)OP(O)(=O)OP(O)(O)=O)N1C=CC(=O)NC1=O		467.974	C9H15N2O14P3	-2.48177	P3_A	n.d.	n.d.	n.d.	#DIV/0!	#DIV/0!	#DIV/0!
8	PHOSPHORYLCHOLINE	C[N+](C)(CCOP([O-])(O)=O)C		183.066	C5H14NO4P	-4.78584	P3_A	0.84	0.86	0.87	0.856667	0.0152753	1.7831		8	PHOSPHORYLCHOLINE	C[N+](C)(CCOP([O-])(O)=O)C		183.066	C5H14NO4P	-4.78584	P3_A	0.83	0.81	0.81	0.816667	0.011547	1.41392
9	URIDINE TRIPHOSPHATE	O[C@H]1[C@@H](O)[C@@H](O[C@@H]1COP(O)(=O)OP(O)(=O)OP(O)(O)=O)N1C=CC(=O)NC1=O		483.969	C9H15N2O15P3	-3.38241	P3_A	n.d.	n.d.	n.d.	#DIV/0!	#DIV/0!	#DIV/0!		9	URIDINE TRIPHOSPHATE	O[C@H]1[C@@H](O)[C@@H](O[C@@H]1COP(O)(=O)OP(O)(=O)OP(O)(O)=O)N1C=CC(=O)NC1=O		483.969	C9H15N2O15P3	-3.38241	P3_A	n.d.	n.d.	n.d.	#DIV/0!	#DIV/0!	#DIV/0!
10	6-HYDROXYDOPAMINE	NCCC1=C(O)C=C(O)C(O)=C1		169.074	C8H11NO3	-0.153993	P3_A	0.8	0.82	0.95	0.856667	0.0814453	9.50723		10	6-HYDROXYDOPAMINE	NCCC1=C(O)C=C(O)C(O)=C1		169.074	C8H11NO3	-0.153993	P3_A	n.d.	n.d.	n.d.	#DIV/0!	#DIV/0!	#DIV/0!
11	THIAMINE	CC1=C(CCO)SC=[N+]1CC1=C(N)N=C(C)N=C1		265.112	C12H17N4OS	-3.09741	P3_A	n.d.	n.d.	n.d.	#DIV/0!	#DIV/0!	#DIV/0!		11	THIAMINE	CC1=C(CCO)SC=[N+]1CC1=C(N)N=C(C)N=C1		265.112	C12H17N4OS	-3.09741	P3_A	0.83	0.86	0.8	0.83	0.03	3.61446
12	DGDP	NC1=NC2=C(N=CN2[C@H]2C[C@H](O)[C@@H](COP(O)(=O)OP(O)(O)=O)O2)C(=O)N1		427.029	C10H15N5O10P2	-2.51834	P3_A	n.d.	n.d.	n.d.	#DIV/0!	#DIV/0!	#DIV/0!		12	DGDP	NC1=NC2=C(N=CN2[C@H]2C[C@H](O)[C@@H](COP(O)(=O)OP(O)(O)=O)O2)C(=O)N1		427.029	C10H15N5O10P2	-2.51834	P3_A	1.03	1.02	0.98	1.01	0.0264575	2.61956
1	5-METHYLCYTOSINE	CC1=C(N)NC(=O)N=C1		125.059	C5H7N3O	-0.752055	P3_B	0.88	0.87	0.87	0.873333	0.0057735	0.661088		1	5-METHYLCYTOSINE	CC1=C(N)NC(=O)N=C1		125.059	C5H7N3O	-0.752055	P3_B	n.d.	n.d.	n.d.	#DIV/0!	#DIV/0!	#DIV/0!
2	GLYCERATE	OC[C@@H](O)C(O)=O		106.027	C3H6O4	-1.51874	P3_B	0.95	0.97	0.89	0.936667	0.0416333	4.44484		2	GLYCERATE	OC[C@@H](O)C(O)=O		106.027	C3H6O4	-1.51874	P3_B	n.d.	n.d.	n.d.	#DIV/0!	#DIV/0!	#DIV/0!
3	CYTIDINE 2',3'-CYCLIC PHOSPHATE	NC1=NC(=O)N(C=C1)C1O[C@H](CO)[C@H]2OP(O)(=O)O[C@@H]12		305.041	C9H12N3O7P	-2.12239	P3_B	n.d.	n.d.	n.d.	#DIV/0!	#DIV/0!	#DIV/0!		3	CYTIDINE 2',3'-CYCLIC PHOSPHATE	NC1=NC(=O)N(C=C1)C1O[C@H](CO)[C@H]2OP(O)(=O)O[C@@H]12		305.041	C9H12N3O7P	-2.12239	P3_B	n.d.	n.d.	n.d.	#DIV/0!	#DIV/0!	#DIV/0!
4	N,N,N-TRIMETHYLLYSINE	C[N+](C)(C)CCCC[C@H](N)C([O-])=O		188.152	C9H20N2O2	-6.19875	P3_B	0.82	0.81	0.82	0.816667	0.0057735	0.70696		4	N,N,N-TRIMETHYLLYSINE	C[N+](C)(C)CCCC[C@H](N)C([O-])=O		188.152	C9H20N2O2	-6.19875	P3_B	n.d.	n.d.	n.d.	#DIV/0!	#DIV/0!	#DIV/0!
5	PHOSPHOENOLPYRUVATE	OC(=O)C(=C)OP(O)(O)=O		167.982	C3H5O6P	-0.639576	P3_B	1.24	1.05	1.08	1.12333	0.102144	9.09291		5	PHOSPHOENOLPYRUVATE	OC(=O)C(=C)OP(O)(O)=O		167.982	C3H5O6P	-0.639576	P3_B	0.99	1	1.01	1	0.01	1
6	URIDINE DIPHOSPHATE GLUCOSE	C1=CN(C(=O)NC1=O)C2C(C(C(O2)COP(=O)(O)OP(=O)(O)OC3C(C(C(C(O3)CO)O)O)O)O)O		566.055	C15H24N2O17P2	-4.99661	P3_B	n.d.	n.d.	n.d.	#DIV/0!	#DIV/0!	#DIV/0!		6	URIDINE DIPHOSPHATE GLUCOSE	C1=CN(C(=O)NC1=O)C2C(C(C(O2)COP(=O)(O)OP(=O)(O)OC3C(C(C(C(O3)CO)O)O)O)O)O		566.055	C15H24N2O17P2	-4.99661	P3_B	1.02	1.03	0.99	1.01333	0.0208167	2.05428
7	GALACTOSE 1-PHOSPHATE	OC[C@H]1O[C@H](OP(O)(O)=O)[C@H](O)[C@@H](O)[C@H]1O		260.03	C6H13O9P	-3.05611	P3_B	0.91	0.9	0.94	0.916667	0.0208167	2.27091		7	GALACTOSE 1-PHOSPHATE	OC[C@H]1O[C@H](OP(O)(O)=O)[C@H](O)[C@@H](O)[C@H]1O		260.03	C6H13O9P	-3.05611	P3_B	0.89	0.91	0.9	0.9	0.01	1.11111
8	PYRIDOXAL-PHOSPHATE	CC1=NC=C(COP(O)(O)=O)C(C=O)=C1O		247.025	C8H10NO6P	-2.08561	P3_B	1.01	1.01	1.02	1.01333	0.0057735	0.569754		8	PYRIDOXAL-PHOSPHATE	CC1=NC=C(COP(O)(O)=O)C(C=O)=C1O		247.025	C8H10NO6P	-2.08561	P3_B	1.02	1.03	1.04	1.03	0.01	0.970874
9	DIHYDROXYACETONE PHOSPHATE	OCC(=O)COP(O)(O)=O		169.998	C3H7O6P	-1.65178	P3_B	n.d.	n.d.	n.d.	#DIV/0!	#DIV/0!	#DIV/0!		9	DIHYDROXYACETONE PHOSPHATE	OCC(=O)COP(O)(O)=O		169.998	C3H7O6P	-1.65178	P3_B	0.88	0.88	0.91	0.89	0.0173205	1.94612
10	PHOSPHOENOLPYRUVATE	OC(=O)C(=C)OP(O)(O)=O		167.982	C3H5O6P	-0.639576	P3_B	1.07	1.1	1.08	1.08333	0.0152753	1.41002		10	PHOSPHOENOLPYRUVATE	OC(=O)C(=C)OP(O)(O)=O		167.982	C3H5O6P	-0.639576	P3_B	0.99	1	1.01	1	0.01	1
11	MANNOSE 6-PHOSPHATE	O[C@@H]1O[C@H](COP(O)(O)=O)[C@@H](O)[C@H](O)[C@@H]1O		260.03	C6H13O9P	-3.05611	P3_B	0.91	0.9	0.94	0.916667	0.0208167	2.27091		11	MANNOSE 6-PHOSPHATE	O[C@@H]1O[C@H](COP(O)(O)=O)[C@@H](O)[C@H](O)[C@@H]1O		260.03	C6H13O9P	-3.05611	P3_B	0.89	0.91	0.9	0.9	0.01	1.11111
12	3-PHOSPHOGLYCERATE	OC(COP(O)(O)=O)C(O)=O		185.993	C3H7O7P	-1.64231	P3_B	1.06	1.04	1.04	1.04667	0.011547	1.10322		12	3-PHOSPHOGLYCERATE	OC(COP(O)(O)=O)C(O)=O		185.993	C3H7O7P	-1.64231	P3_B	0.99	1.02	1.01	1.00667	0.0152753	1.51741
1	L-CARNITINE	C[N+](C)(C)C[C@H](O)CC([O-])=O		161.105	C7H15NO3	-4.88751	P3_C	0.85	0.86	0.85	0.853333	0.0057735	0.676582		1	L-CARNITINE	C[N+](C)(C)C[C@H](O)CC([O-])=O		161.105	C7H15NO3	-4.88751	P3_C	0.82	0.84	0.84	0.833333	0.011547	1.38564
2	O-PHOSPHOETHANOLAMINE	NCCOP(O)(O)=O		141.019	C2H8NO4P	-2.4513	P3_C	0.87	0.87	0.86	0.866667	0.0057735	0.666173		2	O-PHOSPHOETHANOLAMINE	NCCOP(O)(O)=O		141.019	C2H8NO4P	-2.4513	P3_C	0.85	0.87	0.86	0.86	0.01	1.16279
3	O-ACETYLSERINE	CC(=O)OC[C@H](N)C(O)=O		147.053	C5H9NO4	-3.44615	P3_C	0.88	0.88	0.9	0.886667	0.011547	1.30229		3	O-ACETYLSERINE	CC(=O)OC[C@H](N)C(O)=O		147.053	C5H9NO4	-3.44615	P3_C	0.88	0.87	0.88	0.876667	0.0057735	0.658574
4	THYMIDINE-MONOPHOSPHATE	CC1=CN([C@H]2C[C@H](O)[C@@H](COP(O)(O)=O)O2)C(=O)NC1=O		322.057	C10H15N2O8P	-1.24262	P3_C	0.98	0.99	1	0.99	0.01	1.0101		4	THYMIDINE-MONOPHOSPHATE	CC1=CN([C@H]2C[C@H](O)[C@@H](COP(O)(O)=O)O2)C(=O)NC1=O		322.057	C10H15N2O8P	-1.24262	P3_C	0.99	1.02	0.99	1	0.0173205	1.73205
5	CYCLIC AMP	NC1=NC=NC2=C1N=CN2[C@@H]1O[C@@H]2COP(O)(=O)O[C@H]2[C@H]1O		329.053	C10H12N5O6P	-3.39248	P3_C	1.03	1.04	1.04	1.03667	0.0057735	0.55693		5	CYCLIC AMP	NC1=NC=NC2=C1N=CN2[C@@H]1O[C@@H]2COP(O)(=O)O[C@H]2[C@H]1O		329.053	C10H12N5O6P	-3.39248	P3_C	1.04	1.06	1.04	1.04667	0.011547	1.10322
6	ADP-GLUCOSE	NC1=C2N=CN([C@@H]3O[C@H](CO[P@](O)(=O)O[P@](O)(=O)O[C@H]4O[C@H](CO)[C@@H](O)[C@H](O)[C@H]4O)[C@@H](O)[C@H]3O)C2=NC=N1		589.082	C16H25N5O15P2	-6.77257	P3_C	0.94	0.96	0.93	0.943333	0.0152753	1.61928		6	ADP-GLUCOSE	NC1=C2N=CN([C@@H]3O[C@H](CO[P@](O)(=O)O[P@](O)(=O)O[C@H]4O[C@H](CO)[C@@H](O)[C@H](O)[C@H]4O)[C@@H](O)[C@H]3O)C2=NC=N1		589.082	C16H25N5O15P2	-6.77257	P3_C	0.97	1	0.95	0.973333	0.0251661	2.58556
7	FRUCTOSE 6-PHOSPHATE	OCC(=O)[C@@H](O)[C@H](O)[C@H](O)COP(O)(O)=O		260.03	C6H13O9P	-3.3906	P3_C	0.89	0.9	0.93	0.906667	0.0208167	2.29596		7	FRUCTOSE 6-PHOSPHATE	OCC(=O)[C@@H](O)[C@H](O)[C@H](O)COP(O)(O)=O		260.03	C6H13O9P	-3.3906	P3_C	0.89	0.91	0.9	0.9	0.01	1.11111
8	ADENOSINE 3',5'-DIPHOSPHATE	NC1=NC=NC2=C1N=CN2[C@@H]1O[C@H](COP(O)(O)=O)[C@@H](OP(O)(O)=O)[C@H]1O		427.029	C10H15N5O10P2	-4.80057	P3_C	1.02	1.03	1.03	1.02667	0.0057735	0.562354		8	ADENOSINE 3',5'-DIPHOSPHATE	NC1=NC=NC2=C1N=CN2[C@@H]1O[C@H](COP(O)(O)=O)[C@@H](OP(O)(O)=O)[C@H]1O		427.029	C10H15N5O10P2	-4.80057	P3_C	1	1.02	0.98	1	0.02	2
9	3-NITRO-L-TYROSINE	C1=CC(=C(C=C1CC(C(=O)O)N)[N+](=O)[O-])O		226.059	C9H10N2O5	-1.55016	P3_C	2.14	2.14	2.13	2.13667	0.0057735	0.270211		9	3-NITRO-L-TYROSINE	C1=CC(=C(C=C1CC(C(=O)O)N)[N+](=O)[O-])O		226.059	C9H10N2O5	-1.55016	P3_C	2.15	2.13	2.13	2.13667	0.011547	0.540421
10	P-OCTOPAMINE	NC[C@H](O)C1=CC=C(O)C=C1		153.079	C8H11NO2	-0.324492	P3_C	0.92	0.92	0.91	0.916667	0.0057735	0.629837		10	P-OCTOPAMINE	NC[C@H](O)C1=CC=C(O)C=C1		153.079	C8H11NO2	-0.324492	P3_C	0.85	0.87	0.88	0.866667	0.0152753	1.76253
11	N-ALPHA-ACETYLLYSINE	CC(=O)NC(CCCCN)C(O)=O		188.116	C8H16N2O3	-3.15485	P3_C	0.87	0.86	0.88	0.87	0.01	1.14943		11	N-ALPHA-ACETYLLYSINE	CC(=O)NC(CCCCN)C(O)=O		188.116	C8H16N2O3	-3.15485	P3_C	0.87	0.92	0.86	0.883333	0.0321455	3.63911
12	URIDINE DIPHOSPHATEGALACTOSE	OC[C@H]1O[C@H](O[P@@](O)(=O)O[P@@](O)(=O)OC[C@H]2O[C@H]([C@H](O)[C@@H]2O)N2C=CC(=O)NC2=O)[C@H](O)[C@@H](O)[C@H]1O		566.055	C15H24N2O17P2	-4.99661	P3_C	0.87	0.9	0.85	0.873333	0.0251661	2.88162		12	URIDINE DIPHOSPHATEGALACTOSE	OC[C@H]1O[C@H](O[P@@](O)(=O)O[P@@](O)(=O)OC[C@H]2O[C@H]([C@H](O)[C@@H]2O)N2C=CC(=O)NC2=O)[C@H](O)[C@@H](O)[C@H]1O		566.055	C15H24N2O17P2	-4.99661	P3_C	1	1.03	0.99	1.00667	0.0208167	2.06788
1	SPERMIDINE	NCCCCNCCCN		145.158	C7H19N3	-1.14956	P3_D	0.79	0.78	0.78	0.783333	0.0057735	0.737043		1	SPERMIDINE	NCCCCNCCCN		145.158	C7H19N3	-1.14956	P3_D	n.d.	n.d.	n.d.	#DIV/0!	#DIV/0!	#DIV/0!
2	PYRIDOXAMINE	CC1=C(O)C(CN)=C(CO)C=N1		168.09	C8H12N2O2	-1.60699	P3_D	0.79	0.82	0.78	0.796667	0.0208167	2.61297		2	PYRIDOXAMINE	CC1=C(O)C(CN)=C(CO)C=N1		168.09	C8H12N2O2	-1.60699	P3_D	0.8	0.8	0.78	0.793333	0.011547	1.4555
3	5-AMINOLEVULINATE	NCC(=O)CCC(O)=O		131.058	C5H9NO3	-3.25265	P3_D	0.84	0.86	0.86	0.853333	0.011547	1.35316		3	5-AMINOLEVULINATE	NCC(=O)CCC(O)=O		131.058	C5H9NO3	-3.25265	P3_D	0.82	0.85	0.83	0.833333	0.0152753	1.83303
4	DEOXYURIDINE-MONOPHOSPHATE	C1C(C(OC1N2C=CC(=O)NC2=O)COP(=O)(O)O)O		308.041	C9H13N2O8P	-1.63817	P3_D	0.92	0.94	0.93	0.93	0.01	1.07527		4	DEOXYURIDINE-MONOPHOSPHATE	C1C(C(OC1N2C=CC(=O)NC2=O)COP(=O)(O)O)O		308.041	C9H13N2O8P	-1.63817	P3_D	0.95	0.96	0.95	0.953333	0.0057735	0.605612
5	ADENOSINE TRIPHOSPHATE	NC1=NC=NC2=C1N=CN2[C@@H]1O[C@H](COP(O)(=O)OP(O)(=O)OP(O)(O)=O)[C@@H](O)[C@H]1O		506.996	C10H16N5O13P3	-5.80405	P3_D	n.d.	n.d.	n.d.	#DIV/0!	#DIV/0!	#DIV/0!		5	ADENOSINE TRIPHOSPHATE	NC1=NC=NC2=C1N=CN2[C@@H]1O[C@H](COP(O)(=O)OP(O)(=O)OP(O)(O)=O)[C@@H](O)[C@H]1O		506.996	C10H16N5O13P3	-5.80405	P3_D	n.d.	n.d.	n.d.	#DIV/0!	#DIV/0!	#DIV/0!
6	RIBOSE 1,5-BISPHOSPHATE	O[C@H]1[C@@H](O)[C@@H](OP(O)(O)=O)O[C@@H]1COP(O)(O)=O		309.985	C5H12O11P2	-2.54934	P3_D	n.d.	n.d.	n.d.	#DIV/0!	#DIV/0!	#DIV/0!		6	RIBOSE 1,5-BISPHOSPHATE	O[C@H]1[C@@H](O)[C@@H](OP(O)(O)=O)O[C@@H]1COP(O)(O)=O		309.985	C5H12O11P2	-2.54934	P3_D	n.d.	n.d.	n.d.	#DIV/0!	#DIV/0!	#DIV/0!
7	XANTHOSINE-MONOPHOSPHATE	C1=NC2=C(N1C3C(C(C(O3)COP(=O)(O)O)O)O)NC(=O)NC2=O		364.042	C10H13N4O9P	-2.1784	P3_D	0.93	0.94	0.93	0.933333	0.0057735	0.61859		7	XANTHOSINE-MONOPHOSPHATE	C1=NC2=C(N1C3C(C(C(O3)COP(=O)(O)O)O)O)NC(=O)NC2=O		364.042	C10H13N4O9P	-2.1784	P3_D	0.93	0.96	0.98	0.956667	0.0251661	2.6306
8	FAD	CC1=CC2=C(C=C1C)N(C[C@H](O)[C@H](O)[C@H](O)COP(O)(=O)OP(O)(=O)OC[C@H]1O[C@H]([C@H](O)[C@@H]1O)N1C=NC3=C1N=CN=C3N)C1=NC(=O)NC(=O)C1=N2		785.157	C27H33N9O15P2	-4.68108	P3_D	n.d.	n.d.	n.d.	#DIV/0!	#DIV/0!	#DIV/0!		8	FAD	CC1=CC2=C(C=C1C)N(C[C@H](O)[C@H](O)[C@H](O)COP(O)(=O)OP(O)(=O)OC[C@H]1O[C@H]([C@H](O)[C@@H]1O)N1C=NC3=C1N=CN=C3N)C1=NC(=O)NC(=O)C1=N2		785.157	C27H33N9O15P2	-4.68108	P3_D	4.28	4.28	4.26	4.27333	0.011547	0.270211
9	DEOXYGUANOSINE	NC1=NC2=C(N=CN2[C@H]2C[C@H](O)[C@@H](CO)O2)C(=O)N1		267.097	C10H13N5O4	-1.80558	P3_D	1.13	1.14	1.12	1.13	0.01	0.884956		9	DEOXYGUANOSINE	NC1=NC2=C(N=CN2[C@H]2C[C@H](O)[C@@H](CO)O2)C(=O)N1		267.097	C10H13N5O4	-1.80558	P3_D	1.14	1.14	1.15	1.14333	0.0057735	0.504971
10	OROTATE	OC(=O)C1=CC(=O)NC(=O)N1		156.017	C5H4N2O4	-1.22766	P3_D	1.07	1.08	1.07	1.07333	0.0057735	0.537904		10	OROTATE	OC(=O)C1=CC(=O)NC(=O)N1		156.017	C5H4N2O4	-1.22766	P3_D	1.07	1.09	1.06	1.07333	0.0152753	1.42316
11	LAUROYLCARNITINE	CCCCCCCCCCCC(=O)O[C@H](CC([O-])=O)C[N+](C)(C)C		343.272	C19H37NO4	0.255273	P3_D	10.22	10.2	10.19	10.2033	0.0152753	0.149708		11	LAUROYLCARNITINE	CCCCCCCCCCCC(=O)O[C@H](CC([O-])=O)C[N+](C)(C)C		343.272	C19H37NO4	0.255273	P3_D	10.15	10.15	10.15	10.15	0	0
12	1-METHYLNICOTINAMIDE	C[N+]1=CC=CC(=C1)C(N)=O		137.071	C7H9N2O	-4.33715	P3_D	0.84	0.86	0.83	0.843333	0.0152753	1.81129		12	1-METHYLNICOTINAMIDE	C[N+]1=CC=CC(=C1)C(N)=O		137.071	C7H9N2O	-4.33715	P3_D	n.d.	n.d.	n.d.	#DIV/0!	#DIV/0!	#DIV/0!
1	SPERMINE	NCCCNCCCCNCCCN		202.216	C10H26N4	-1.45401	P3_E	0.79	0.81	0.78	0.793333	0.0152753	1.92545		1	SPERMINE	NCCCNCCCCNCCCN		202.216	C10H26N4	-1.45401	P3_E	n.d.	n.d.	n.d.	#DIV/0!	#DIV/0!	#DIV/0!
2	N-ACETYLMETHIONINE	CSCCC(NC(C)=O)C(O)=O		191.062	C7H13NO3S	-0.108436	P3_E	n.d.	n.d.	n.d.	#DIV/0!	#DIV/0!	#DIV/0!		2	N-ACETYLMETHIONINE	CSCCC(NC(C)=O)C(O)=O		191.062	C7H13NO3S	-0.108436	P3_E	n.d.	n.d.	n.d.	#DIV/0!	#DIV/0!	#DIV/0!
3	CARBAMOYL PHOSPHATE	NC(=O)OP(O)(O)=O		140.983	CH4NO5P	-1.21076	P3_E	n.d.	n.d.	n.d.	#DIV/0!	#DIV/0!	#DIV/0!		3	CARBAMOYL PHOSPHATE	NC(=O)OP(O)(O)=O		140.983	CH4NO5P	-1.21076	P3_E	n.d.	n.d.	n.d.	#DIV/0!	#DIV/0!	#DIV/0!
4	PHOSPHORIBOSYL PYROPHOSPHATE	O[C@H]1[C@@H](O)[C@@H](OP(O)(=O)OP(O)(O)=O)O[C@@H]1COP(O)(O)=O		389.952	C5H13O14P3	-2.97113	P3_E	n.d.	n.d.	n.d.	#DIV/0!	#DIV/0!	#DIV/0!		4	PHOSPHORIBOSYL PYROPHOSPHATE	O[C@H]1[C@@H](O)[C@@H](OP(O)(=O)OP(O)(O)=O)O[C@@H]1COP(O)(O)=O		389.952	C5H13O14P3	-2.97113	P3_E	n.d.	n.d.	n.d.	#DIV/0!	#DIV/0!	#DIV/0!
5	AICAR	NC(=O)C1=C(N)N(C=N1)[C@@H]1O[C@H](COP(O)(O)=O)[C@@H](O)[C@H]1O		338.063	C9H15N4O8P	-4.81241	P3_E	0.88	0.92	0.89	0.896667	0.0208167	2.32156		5	AICAR	NC(=O)C1=C(N)N(C=N1)[C@@H]1O[C@H](COP(O)(O)=O)[C@@H](O)[C@H]1O		338.063	C9H15N4O8P	-4.81241	P3_E	0.92	0.92	0.91	0.916667	0.0057735	0.629837
6	URIDINE DIPHOSPHATE-N-ACETYLGALACTOSAMINE	CC(=O)NC1C(O)C(O)C(CO)OC1OP(O)(=O)OP(O)(=O)OCC1OC(C(O)C1O)N1C=CC(=O)NC1=O		607.082	C17H27N3O17P2	-5.28464	P3_E	n.d.	n.d.	n.d.	#DIV/0!	#DIV/0!	#DIV/0!		6	URIDINE DIPHOSPHATE-N-ACETYLGALACTOSAMINE	CC(=O)NC1C(O)C(O)C(CO)OC1OP(O)(=O)OP(O)(=O)OCC1OC(C(O)C1O)N1C=CC(=O)NC1=O		607.082	C17H27N3O17P2	-5.28464	P3_E	0.99	1.03	1.04	1.02	0.0264575	2.59387
7	GLYCERALDEHYDE 3-PHOSPHATE	C(C(C=O)O)OP(=O)(O)O		169.998	C3H7O6P	-1.80092	P3_E	n.d.	n.d.	n.d.	#DIV/0!	#DIV/0!	#DIV/0!		7	GLYCERALDEHYDE 3-PHOSPHATE	C(C(C=O)O)OP(=O)(O)O		169.998	C3H7O6P	-1.80092	P3_E	n.d.	n.d.	n.d.	#DIV/0!	#DIV/0!	#DIV/0!
8	CYCLIC GMP	NC1=NC2=C(N=CN2[C@@H]2O[C@@H]3COP(O)(=O)O[C@H]3[C@H]2O)C(=O)N1		345.047	C10H12N5O7P	-2.08844	P3_E	1.03	1.04	1.04	1.03667	0.0057735	0.55693		8	CYCLIC GMP	NC1=NC2=C(N=CN2[C@@H]2O[C@@H]3COP(O)(=O)O[C@H]3[C@H]2O)C(=O)N1		345.047	C10H12N5O7P	-2.08844	P3_E	1.04	1.06	1.05	1.05	0.01	0.952381
9	HOMOCYSTEINE THIOLACTONE	NC1CCSC1=O		117.025	C4H7NOS	-0.250339	P3_E	0.91	0.9	0.9	0.903333	0.0057735	0.639133		9	HOMOCYSTEINE THIOLACTONE	NC1CCSC1=O		117.025	C4H7NOS	-0.250339	P3_E	n.d.	n.d.	n.d.	#DIV/0!	#DIV/0!	#DIV/0!
10	O-PHOSPHOSERINE	NC(COP(O)(O)=O)C(O)=O		185.009	C3H8NO6P	-3.18028	P3_E	0.88	0.9	0.87	0.883333	0.0152753	1.72927		10	O-PHOSPHOSERINE	NC(COP(O)(O)=O)C(O)=O		185.009	C3H8NO6P	-3.18028	P3_E	0.88	0.91	0.9	0.896667	0.0152753	1.70356
11	S-ADENOSYLHOMOCYSTEINE	N[C@@H](CCSC[C@H]1O[C@H]([C@H](O)[C@@H]1O)N1C=NC2=C(N)N=CN=C12)C(O)=O		384.122	C14H20N6O5S	-4.02344	P3_E	0.93	0.94	0.94	0.936667	0.0057735	0.616388		11	S-ADENOSYLHOMOCYSTEINE	N[C@@H](CCSC[C@H]1O[C@H]([C@H](O)[C@@H]1O)N1C=NC2=C(N)N=CN=C12)C(O)=O		384.122	C14H20N6O5S	-4.02344	P3_E	0.93	0.94	0.94	0.936667	0.0057735	0.616388
12	L-ORNITHINE	NCCC[C@H](N)C(O)=O		132.09	C5H12N2O2	-3.65829	P3_E	0.79	0.78	0.8	0.79	0.01	1.26582		12	L-ORNITHINE	NCCC[C@H](N)C(O)=O		132.09	C5H12N2O2	-3.65829	P3_E	0.79	0.8	0.78	0.79	0.01	1.26582
1	ADENINE	NC1=NC=NC2=C1NC=N2		135.054	C5H5N5	-0.57347	P3_F	0.89	0.9	0.9	0.896667	0.0057735	0.643885		1	ADENINE	NC1=NC=NC2=C1NC=N2		135.054	C5H5N5	-0.57347	P3_F	0.84	0.87	0.86	0.856667	0.0152753	1.7831
2	NORMETANEPHRINE	COC1=CC(=CC=C1O)C(O)CN		183.09	C9H13NO3	-0.387453	P3_F	0.95	0.96	0.95	0.953333	0.0057735	0.605612		2	NORMETANEPHRINE	COC1=CC(=CC=C1O)C(O)CN		183.09	C9H13NO3	-0.387453	P3_F	n.d.	n.d.	n.d.	#DIV/0!	#DIV/0!	#DIV/0!
3	URIDINE DIPHOSPHATE-N-ACETYLGLUCOSAMINE	CC(=O)N[C@@H]1[C@@H](O)[C@H](O)[C@@H](CO)O[C@@H]1OP(O)(=O)OP(O)(=O)OC[C@H]1O[C@H]([C@H](O)[C@@H]1O)N1C=CC(=O)NC1=O		607.082	C17H27N3O17P2	-5.28464	P3_F	n.d.	n.d.	n.d.	#DIV/0!	#DIV/0!	#DIV/0!		3	URIDINE DIPHOSPHATE-N-ACETYLGLUCOSAMINE	CC(=O)N[C@@H]1[C@@H](O)[C@H](O)[C@@H](CO)O[C@@H]1OP(O)(=O)OP(O)(=O)OC[C@H]1O[C@H]([C@H](O)[C@@H]1O)N1C=CC(=O)NC1=O		607.082	C17H27N3O17P2	-5.28464	P3_F	0.99	1.03	1.02	1.01333	0.0208167	2.05428
4	GUANOSINE DIPHOSPHATE	NC1=NC2=C(N=CN2[C@@H]2O[C@H](COP(O)(=O)OP(O)(O)=O)[C@@H](O)[C@H]2O)C(=O)N1		443.024	C10H15N5O11P2	-3.41531	P3_F	n.d.	n.d.	n.d.	#DIV/0!	#DIV/0!	#DIV/0!		4	GUANOSINE DIPHOSPHATE	NC1=NC2=C(N=CN2[C@@H]2O[C@H](COP(O)(=O)OP(O)(O)=O)[C@@H](O)[C@H]2O)C(=O)N1		443.024	C10H15N5O11P2	-3.41531	P3_F	n.d.	n.d.	n.d.	#DIV/0!	#DIV/0!	#DIV/0!
5	PHOSPHOCREATINE	CN(CC(O)=O)C(=N)NP(O)(O)=O		211.036	C4H10N3O5P	-2.25054	P3_F	0.89	0.9	0.93	0.906667	0.0208167	2.29596		5	PHOSPHOCREATINE	CN(CC(O)=O)C(=N)NP(O)(O)=O		211.036	C4H10N3O5P	-2.25054	P3_F	0.91	0.94	0.93	0.926667	0.0152753	1.64841
6	URIDINE DIPHOSPHATE GLUCURONIC ACID	O[C@@H]1[C@@H](COP(O)(=O)OP(O)(=O)O[C@H]2O[C@@H]([C@@H](O)[C@H](O)[C@H]2O)C(O)=O)O[C@H]([C@@H]1O)N1C=CC(=O)NC1=O		580.034	C15H22N2O18P2	-4.67633	P3_F	n.d.	n.d.	n.d.	#DIV/0!	#DIV/0!	#DIV/0!		6	URIDINE DIPHOSPHATE GLUCURONIC ACID	O[C@@H]1[C@@H](COP(O)(=O)OP(O)(=O)O[C@H]2O[C@@H]([C@@H](O)[C@H](O)[C@H]2O)C(O)=O)O[C@H]([C@@H]1O)N1C=CC(=O)NC1=O		580.034	C15H22N2O18P2	-4.67633	P3_F	n.d.	n.d.	n.d.	#DIV/0!	#DIV/0!	#DIV/0!
7	N,N-DIMETHYLARGININE	CN(C)C(=NCCCC(C(=O)O)N)N		202.143	C8H18N4O2	-2.673	P3_F	0.83	0.83	0.86	0.84	0.0173205	2.06197		7	N,N-DIMETHYLARGININE	CN(C)C(=NCCCC(C(=O)O)N)N		202.143	C8H18N4O2	-2.673	P3_F	0.83	0.85	0.83	0.836667	0.011547	1.38012
8	CYTIDINE DIPHOSPHATE	NC1=NC(=O)N(C=C1)[C@@H]1O[C@H](COP(O)(=O)OP(O)(O)=O)[C@@H](O)[C@H]1O		403.018	C9H15N3O11P2	-3.34288	P3_F	n.d.	n.d.	n.d.	#DIV/0!	#DIV/0!	#DIV/0!		8	CYTIDINE DIPHOSPHATE	NC1=NC(=O)N(C=C1)[C@@H]1O[C@H](COP(O)(=O)OP(O)(O)=O)[C@@H](O)[C@H]1O		403.018	C9H15N3O11P2	-3.34288	P3_F	n.d.	n.d.	n.d.	#DIV/0!	#DIV/0!	#DIV/0!
9	SELENOCYSTAMINE	C(C[Se][Se]CCN)N		247.933	C4H12N2Se2	-1.704	P3_F	0.83	0.81	0.81	0.816667	0.011547	1.41392		9	SELENOCYSTAMINE	C(C[Se][Se]CCN)N		247.933	C4H12N2Se2	-1.704	P3_F	n.d.	n.d.	n.d.	#DIV/0!	#DIV/0!	#DIV/0!
10	HISTAMINE	NCCC1=CNC=N1		111.08	C5H9N3	-0.700971	P3_F	0.78	0.79	0.77	0.78	0.01	1.28205		10	HISTAMINE	NCCC1=CNC=N1		111.08	C5H9N3	-0.700971	P3_F	0.81	0.82	0.84	0.823333	0.0152753	1.85529
11	INDOXYL SULFATE	OS(=O)(=O)OC1=CNC2=CC=CC=C12		213.01	C8H7NO4S	1.29313	P3_F	n.d.	n.d.	n.d.	#DIV/0!	#DIV/0!	#DIV/0!		11	INDOXYL SULFATE	OS(=O)(=O)OC1=CNC2=CC=CC=C12		213.01	C8H7NO4S	1.29313	P3_F	4.32	4.38	4.31	4.33667	0.0378594	0.873007
12	ETHYL 3-UREIDOPROPIONATE	CCOC(=O)CCNC(=O)N		160.085	C6H12N2O3	-0.92246	P3_F	n.d.	n.d.	n.d.	#DIV/0!	#DIV/0!	#DIV/0!		12	ETHYL 3-UREIDOPROPIONATE	CCOC(=O)CCNC(=O)N		160.085	C6H12N2O3	-0.92246	P3_F	n.d.	n.d.	n.d.	#DIV/0!	#DIV/0!	#DIV/0!
1	DEOXYRIBOSE	OC[C@@H]1O[C@H](O)C[C@H]1O		134.058	C5H10O4	-1.40157	P3_G	0.95	0.92	1	0.956667	0.0404145	4.22451		1	DEOXYRIBOSE	OC[C@@H]1O[C@H](O)C[C@H]1O		134.058	C5H10O4	-1.40157	P3_G	0.85	0.92	0.84	0.87	0.043589	5.01023
2	PHYTATE	OP(O)(=O)OC1C(OP(O)(O)=O)C(OP(O)(O)=O)C(OP(O)(O)=O)C(OP(O)(O)=O)C1OP(O)(O)=O		659.861	C6H18O24P6	-4.52341	P3_G	n.d.	n.d.	n.d.	#DIV/0!	#DIV/0!	#DIV/0!		2	PHYTATE	OP(O)(=O)OC1C(OP(O)(O)=O)C(OP(O)(O)=O)C(OP(O)(O)=O)C(OP(O)(O)=O)C1OP(O)(O)=O		659.861	C6H18O24P6	-4.52341	P3_G	n.d.	n.d.	n.d.	#DIV/0!	#DIV/0!	#DIV/0!
3	THIAMINE MONOPHOSPHATE	CC1=C(CCOP(O)([O-])=O)SC=[N+]1CC1=CN=C(C)N=C1N		344.071	C12H17N4O4PS	-5.69632	P3_G	0.82	0.81	0.82	0.816667	0.0057735	0.70696		3	THIAMINE MONOPHOSPHATE	CC1=C(CCOP(O)([O-])=O)SC=[N+]1CC1=CN=C(C)N=C1N		344.071	C12H17N4O4PS	-5.69632	P3_G	0.87	0.88	0.87	0.873333	0.0057735	0.661088
4	URACIL 5-CARBOXYLATE	C1=C(C(=O)NC(=O)N1)C(=O)O		156.017	C5H4N2O4	-1.26805	P3_G	1.07	1.08	1.07	1.07333	0.0057735	0.537904		4	URACIL 5-CARBOXYLATE	C1=C(C(=O)NC(=O)N1)C(=O)O		156.017	C5H4N2O4	-1.26805	P3_G	1.06	1.07	1.09	1.07333	0.0152753	1.42316
5	S-HEXYL-GLUTATHIONE	CCCCCCSCC(C(=O)NCC(=O)O)NC(=O)CCC(C(=O)O)N		391.178	C16H29N3O6S	-2.37903	P3_G	6.65	6.67	6.66	6.66	0.01	0.15015		5	S-HEXYL-GLUTATHIONE	CCCCCCSCC(C(=O)NCC(=O)O)NC(=O)CCC(C(=O)O)N		391.178	C16H29N3O6S	-2.37903	P3_G	6.66	6.66	6.67	6.66333	0.0057735	0.0866459
6	GLYOXYLATE	OC(=O)C=O		74.0004	C2H2O3	-0.133675	P3_G	n.d.	n.d.	n.d.	#DIV/0!	#DIV/0!	#DIV/0!		6	GLYOXYLATE	OC(=O)C=O		74.0004	C2H2O3	-0.133675	P3_G	n.d.	n.d.	n.d.	#DIV/0!	#DIV/0!	#DIV/0!
7	GUANOSINE MONOPHOSPHATE	NC1=NC2=C(N=CN2[C@@H]2O[C@H](COP(O)(O)=O)[C@@H](O)[C@H]2O)C(=O)N1		363.058	C10H14N5O8P	-3.1267	P3_G	0.91	0.92	0.91	0.913333	0.0057735	0.632135		7	GUANOSINE MONOPHOSPHATE	NC1=NC2=C(N=CN2[C@@H]2O[C@H](COP(O)(O)=O)[C@@H](O)[C@H]2O)C(=O)N1		363.058	C10H14N5O8P	-3.1267	P3_G	0.93	0.91	0.92	0.92	0.01	1.08696
8	N-ACETYLALANINE	C[C@H](NC(C)=O)C(O)=O		131.058	C5H9NO3	-0.759865	P3_G	1.2	1.19	1.19	1.19333	0.0057735	0.483813		8	N-ACETYLALANINE	C[C@H](NC(C)=O)C(O)=O		131.058	C5H9NO3	-0.759865	P3_G	1.22	1.19	1.2	1.20333	0.0152753	1.26941
9	4-GUANIDINOBUTANOATE	NC(N)=NCCCC(O)=O		145.085	C5H11N3O2	-2.65453	P3_G	0.91	0.91	0.91	0.91	0	0		9	4-GUANIDINOBUTANOATE	NC(N)=NCCCC(O)=O		145.085	C5H11N3O2	-2.65453	P3_G	0.88	0.92	0.95	0.916667	0.0351188	3.83115
10	HYDROXYPYRUVATE	OCC(=O)C(O)=O		104.011	C3H4O4	-0.751374	P3_G	n.d.	n.d.	n.d.	#DIV/0!	#DIV/0!	#DIV/0!		10	HYDROXYPYRUVATE	OCC(=O)C(O)=O		104.011	C3H4O4	-0.751374	P3_G	n.d.	n.d.	n.d.	#DIV/0!	#DIV/0!	#DIV/0!
11	D-MANNOSAMINE	C(C1C(C(C(C(O1)O)N)O)O)O		179.079	C6H13NO5	-3.03942	P3_G	0.8	0.79	0.8	0.796667	0.0057735	0.724707		11	D-MANNOSAMINE	C(C1C(C(C(C(O1)O)N)O)O)O		179.079	C6H13NO5	-3.03942	P3_G	0.83	0.78	0.84	0.816667	0.0321455	3.93618
12	CYTOCHROME C	CC1=C(C2=CC3=NC(=CC4=C(C(=C([N-]4)C=C5C(=C(C(=N5)C=C1[N-]2)C(C)SCC(C(=O)NC)N)C)C(C)SCC(C(=O)NC)N)C)C(=C3CCC(=O)O)C)CCC(=O)O.[Fe+2]		884.28	C42H52FeN8O6S2	0.760301	P3_G	n.d.	n.d.	n.d.	#DIV/0!	#DIV/0!	#DIV/0!		12	CYTOCHROME C	CC1=C(C2=CC3=NC(=CC4=C(C(=C([N-]4)C=C5C(=C(C(=N5)C=C1[N-]2)C(C)SCC(C(=O)NC)N)C)C(C)SCC(C(=O)NC)N)C)C(=C3CCC(=O)O)C)CCC(=O)O.[Fe+2]		884.28	C42H52FeN8O6S2	0.760301	P3_G	n.d.	n.d.	n.d.	#DIV/0!	#DIV/0!	#DIV/0!
1	O-ACETYLCARNITINE	CC(=O)OC(CC([O-])=O)C[N+](C)(C)C		203.116	C9H17NO4	-4.44638	P3_H	0.94	0.95	0.95	0.946667	0.0057735	0.609877		1	O-ACETYLCARNITINE	CC(=O)OC(CC([O-])=O)C[N+](C)(C)C		203.116	C9H17NO4	-4.44638	P3_H	0.95	0.96	0.96	0.956667	0.0057735	0.603502
2	RIBOFLAVIN	CC1=C(C)C=C2N(C[C@H](O)[C@H](O)[C@H](O)CO)C3=NC(=O)NC(=O)C3=NC2=C1		376.138	C17H20N4O6	-0.91654	P3_H	4.94	4.95	4.94	4.94333	0.0057735	0.116794		2	RIBOFLAVIN	CC1=C(C)C=C2N(C[C@H](O)[C@H](O)[C@H](O)CO)C3=NC(=O)NC(=O)C3=NC2=C1		376.138	C17H20N4O6	-0.91654	P3_H	4.95	4.96	4.96	4.95667	0.0057735	0.11648
3	METHYL GALACTOSIDE	COC1OC(CO)C(O)C(O)C1O		194.079	C7H14O6	-2.28941	P3_H	0.93	0.94	0.94	0.936667	0.0057735	0.616388		3	METHYL GALACTOSIDE	COC1OC(CO)C(O)C(O)C1O		194.079	C7H14O6	-2.28941	P3_H	0.91	0.99	0.95	0.95	0.04	4.21053
4	GLUTARATE	OC(=O)CCCC(O)=O		132.042	C5H8O4	0.0460857	P3_H	1.6	1.56	1.56	1.57333	0.023094	1.46784		4	GLUTARATE	OC(=O)CCCC(O)=O		132.042	C5H8O4	0.0460857	P3_H	1.55	1.57	1.56	1.56	0.01	0.641026
5	DIHYDROXYFUMARATE	OC(O)=C(O)C(=O)C(O)=O		148.001	C4H4O6	-0.00882162	P3_H	n.d.	n.d.	n.d.	#DIV/0!	#DIV/0!	#DIV/0!		5	DIHYDROXYFUMARATE	OC(O)=C(O)C(=O)C(O)=O		148.001	C4H4O6	-0.00882162	P3_H	n.d.	n.d.	n.d.	#DIV/0!	#DIV/0!	#DIV/0!
6	CYTIDINE MONOPHOSPHATE	NC1=NC(=O)N(C=C1)[C@@H]1O[C@H](COP(O)(O)=O)[C@@H](O)[C@H]1O		323.052	C9H14N3O8P	-3.1532	P3_H	0.88	0.9	0.86	0.88	0.02	2.27273		6	CYTIDINE MONOPHOSPHATE	NC1=NC(=O)N(C=C1)[C@@H]1O[C@H](COP(O)(O)=O)[C@@H](O)[C@H]1O		323.052	C9H14N3O8P	-3.1532	P3_H	0.88	0.88	0.88	0.88	0	0
7	GUANOSINE DIPHOSPHATE MANNOSE	NC1=NC2=C(N=CN2[C@@H]2O[C@H](COP(O)(=O)OP(O)(=O)O[C@H]3O[C@H](CO)[C@@H](O)[C@H](O)[C@@H]3O)[C@@H](O)[C@H]2O)C(=O)N1		605.077	C16H25N5O16P2	-5.28758	P3_H	n.d.	n.d.	n.d.	#DIV/0!	#DIV/0!	#DIV/0!		7	GUANOSINE DIPHOSPHATE MANNOSE	NC1=NC2=C(N=CN2[C@@H]2O[C@H](COP(O)(=O)OP(O)(=O)O[C@H]3O[C@H](CO)[C@@H](O)[C@H](O)[C@@H]3O)[C@@H](O)[C@H]2O)C(=O)N1		605.077	C16H25N5O16P2	-5.28758	P3_H	0.99	1.02	1	1.00333	0.0152753	1.52245
8	5'-DEOXYADENOSINE	C[C@H]1O[C@H]([C@H](O)[C@@H]1O)N1C=NC2=C(N)N=CN=C12		251.102	C10H13N5O3	-1.04405	P3_H	1.48	1.49	1.49	1.48667	0.0057735	0.388352		8	5'-DEOXYADENOSINE	C[C@H]1O[C@H]([C@H](O)[C@@H]1O)N1C=NC2=C(N)N=CN=C12		251.102	C10H13N5O3	-1.04405	P3_H	1.49	1.51	1.53	1.51	0.02	1.3245
9	GLUTATHIONE REDUCED	N[C@@H](CCC(=O)N[C@@H](CS)C(=O)NCC(O)=O)C(O)=O		307.084	C10H17N3O6S	-4.88468	P3_H	0.95	0.95	0.95	0.95	1.35974e-16	1.43131e-14		9	GLUTATHIONE REDUCED	N[C@@H](CCC(=O)N[C@@H](CS)C(=O)NCC(O)=O)C(O)=O		307.084	C10H17N3O6S	-4.88468	P3_H	0.93	0.95	0.98	0.953333	0.0251661	2.6398
10	ERYTHRITOL	OC[C@H](O)[C@H](O)CO		122.058	C4H10O4	-2.46935	P3_H	0.95	0.95	0.95	0.95	1.35974e-16	1.43131e-14		10	ERYTHRITOL	OC[C@H](O)[C@H](O)CO		122.058	C4H10O4	-2.46935	P3_H	n.d.	n.d.	n.d.	#DIV/0!	#DIV/0!	#DIV/0!
11	GLUCOSAMINATE	C(C(C(C(C(C(=O)O)N)O)O)O)O		195.074	C6H13NO6	-5.7774	P3_H	0.84	0.83	0.82	0.83	0.01	1.20482		11	GLUCOSAMINATE	C(C(C(C(C(C(=O)O)N)O)O)O)O		195.074	C6H13NO6	-5.7774	P3_H	0.84	0.84	0.86	0.846667	0.011547	1.36382
12	URIDINE TRIPHOSPHATE	O[C@H]1[C@@H](O)[C@@H](O[C@@H]1COP(O)(=O)OP(O)(=O)OP(O)(O)=O)N1C=CC(=O)NC1=O		483.969	C9H15N2O15P3	-3.38241	P3_H	n.d.	n.d.	n.d.	#DIV/0!	#DIV/0!	#DIV/0!		12	URIDINE TRIPHOSPHATE	O[C@H]1[C@@H](O)[C@@H](O[C@@H]1COP(O)(=O)OP(O)(=O)OP(O)(O)=O)N1C=CC(=O)NC1=O		483.969	C9H15N2O15P3	-3.38241	P3_H	n.d.	n.d.	n.d.	#DIV/0!	#DIV/0!	#DIV/0!
post	C1-APS	C[N+]1=CC(=CC=C1)S([O-])(=O)=O	100	173.015	C6H7NO3S	-4.01	RTI	0.88	0.88	0.89	0.883333	0.0057735	0.653604		post	C1-APS	C[N+]1=CC(=CC=C1)S([O-])(=O)=O	100	173.015	C6H7NO3S	-4.01	RTI	0.9	0.88	0.9	0.893333	0.011547	1.29258
post	C2-APS	CC[N+]1=CC(=CC=C1)S([O-])(=O)=O	200	187.03	C7H9NO3S	-3.65	RTI	0.92	0.92	0.93	0.923333	0.0057735	0.625289		post	C2-APS	CC[N+]1=CC(=CC=C1)S([O-])(=O)=O	200	187.03	C7H9NO3S	-3.65	RTI	0.94	0.93	0.93	0.933333	0.0057735	0.61859
post	C3-APS	CCC[N+]1=CC(=CC=C1)S([O-])(=O)=O	300	201.046	C8H11NO3S	-3.13	RTI	1.07	1.07	1.09	1.07667	0.011547	1.07248		post	C3-APS	CCC[N+]1=CC(=CC=C1)S([O-])(=O)=O	300	201.046	C8H11NO3S	-3.13	RTI	1.09	1.07	1.08	1.08	0.01	0.925926
post	C4-APS	CCCC[N+]1=CC(=CC=C1)S([O-])(=O)=O	400	215.062	C9H13NO3S	-2.68	RTI	1.61	1.62	1.63	1.62	0.01	0.617284		post	C4-APS	CCCC[N+]1=CC(=CC=C1)S([O-])(=O)=O	400	215.062	C9H13NO3S	-2.68	RTI	1.64	1.63	1.64	1.63667	0.0057735	0.35276
post	C5-APS	CCCCC[N+]1=CC(=CC=C1)S([O-])(=O)=O	500	229.077	C10H15NO3S	-2.24	RTI	3.69	3.68	3.69	3.68667	0.0057735	0.156605		post	C5-APS	CCCCC[N+]1=CC(=CC=C1)S([O-])(=O)=O	500	229.077	C10H15NO3S	-2.24	RTI	3.69	3.68	3.69	3.68667	0.0057735	0.156605
post	C6-APS	CCCCCC[N+]1=CC(=CC=C1)S([O-])(=O)=O	600	243.093	C11H17NO3S	-1.79	RTI	5.36	5.35	5.37	5.36	0.01	0.186567		post	C6-APS	CCCCCC[N+]1=CC(=CC=C1)S([O-])(=O)=O	600	243.093	C11H17NO3S	-1.79	RTI	5.38	5.37	5.38	5.37667	0.0057735	0.107381
post	C7-APS	CCCCCCC[N+]1=CC(=CC=C1)S([O-])(=O)=O	700	257.109	C12H19NO3S	-1.35	RTI	6.54	6.53	6.54	6.53667	0.0057735	0.0883249		post	C7-APS	CCCCCCC[N+]1=CC(=CC=C1)S([O-])(=O)=O	700	257.109	C12H19NO3S	-1.35	RTI	6.56	6.55	6.56	6.55667	0.0057735	0.0880555
post	C8-APS	CCCCCCCC[N+]1=CC(=CC=C1)S([O-])(=O)=O	800	271.124	C13H21NO3S	-0.9	RTI	7.51	7.5	7.51	7.50667	0.0057735	0.0769117		post	C8-APS	CCCCCCCC[N+]1=CC(=CC=C1)S([O-])(=O)=O	800	271.124	C13H21NO3S	-0.9	RTI	7.53	7.52	7.53	7.52667	0.0057735	0.0767073
post	C9-APS	CCCCCCCCC[N+]1=CC(=CC=C1)S([O-])(=O)=O	900	285.14	C14H23NO3S	-0.46	RTI	8.38	8.37	8.39	8.38	0.01	0.119332		post	C9-APS	CCCCCCCCC[N+]1=CC(=CC=C1)S([O-])(=O)=O	900	285.14	C14H23NO3S	-0.46	RTI	8.4	8.39	8.4	8.39667	0.0057735	0.0687595
post	C10-APS	CCCCCCCCCC[N+]1=CC(=CC=C1)S([O-])(=O)=O	1000	299.156	C15H25NO3S	-0.02	RTI	9.2	9.19	9.2	9.19667	0.0057735	0.0627782		post	C10-APS	CCCCCCCCCC[N+]1=CC(=CC=C1)S([O-])(=O)=O	1000	299.156	C15H25NO3S	-0.02	RTI	9.22	9.21	9.22	9.21667	0.0057735	0.062642
post	C11-APS	CCCCCCCCCCC[N+]1=CC(=CC=C1)S([O-])(=O)=O	1100	313.171	C16H27NO3S	0.43	RTI	9.99	9.98	9.99	9.98667	0.0057735	0.0578121		post	C11-APS	CCCCCCCCCCC[N+]1=CC(=CC=C1)S([O-])(=O)=O	1100	313.171	C16H27NO3S	0.43	RTI	10.01	10	10.01	10.0067	0.0057735	0.0576966
post	C12-APS	CCCCCCCCCCCC[N+]1=CC(=CC=C1)S([O-])(=O)=O	1200	327.187	C17H29NO3S	0.87	RTI	10.78	10.77	10.78	10.7767	0.0057735	0.0535741		post	C12-APS	CCCCCCCCCCCC[N+]1=CC(=CC=C1)S([O-])(=O)=O	1200	327.187	C17H29NO3S	0.87	RTI	10.8	10.79	10.8	10.7967	0.0057735	0.0534749
post	C13-APS	CCCCCCCCCCCCC[N+]1=CC(=CC=C1)S([O-])(=O)=O	1300	341.202	C18H31NO3S	1.32	RTI	11.58	11.56	11.57	11.57	0.01	0.0864304		post	C13-APS	CCCCCCCCCCCCC[N+]1=CC(=CC=C1)S([O-])(=O)=O	1300	341.202	C18H31NO3S	1.32	RTI	11.59	11.58	11.58	11.5833	0.0057735	0.0498432
post	C14-APS	CCCCCCCCCCCCCC[N+]1=CC(=CC=C1)S([O-])(=O)=O	1400	355.218	C19H33NO3S	1.76	RTI	12.38	12.37	12.38	12.3767	0.0057735	0.0466483		post	C14-APS	CCCCCCCCCCCCCC[N+]1=CC(=CC=C1)S([O-])(=O)=O	1400	355.218	C19H33NO3S	1.76	RTI	12.39	12.37	12.38	12.38	0.01	0.0807754
post	C15-APS	CCCCCCCCCCCCCCC[N+]1=CC(=CC=C1)S([O-])(=O)=O	1500	369.234	C20H35NO3S	2.21	RTI	13.2	13.19	13.2	13.1967	0.0057735	0.0437497		post	C15-APS	CCCCCCCCCCCCCCC[N+]1=CC(=CC=C1)S([O-])(=O)=O	1500	369.234	C20H35NO3S	2.21	RTI	13.21	13.2	13.2	13.2033	0.0057735	0.0437276
post	C16-APS	CCCCCCCCCCCCCCCC[N+]1=CC(=CC=C1)S([O-])(=O)=O	1600	383.249	C21H37NO3S	2.65	RTI	14.03	14.02	14.03	14.0267	0.0057735	0.0411609		post	C16-APS	CCCCCCCCCCCCCCCC[N+]1=CC(=CC=C1)S([O-])(=O)=O	1600	383.249	C21H37NO3S	2.65	RTI	14.03	14.02	14.02	14.0233	0.0057735	0.0411707
post	C17-APS	CCCCCCCCCCCCCCCCC[N+]1=CC(=CC=C1)S([O-])(=O)=O	1700	397.265	C22H39NO3S	3.1	RTI	14.84	14.83	14.84	14.8367	0.0057735	0.0389137		post	C17-APS	CCCCCCCCCCCCCCCCC[N+]1=CC(=CC=C1)S([O-])(=O)=O	1700	397.265	C22H39NO3S	3.1	RTI	14.84	14.83	14.83	14.8333	0.0057735	0.0389225
post	C18-APS	CCCCCCCCCCCCCCCCCC[N+]1=CC(=CC=C1)S([O-])(=O)=O	1800	411.281	C23H41NO3S	3.54	RTI	15.62	15.61	15.62	15.6167	0.0057735	0.0369701		post	C18-APS	CCCCCCCCCCCCCCCCCC[N+]1=CC(=CC=C1)S([O-])(=O)=O	1800	411.281	C23H41NO3S	3.54	RTI	15.63	15.61	15.62	15.62	0.01	0.0640205
post	C19-APS	CCCCCCCCCCCCCCCCCCC[N+]1=CC(=CC=C1)S([O-])(=O)=O	1900	425.296	C24H43NO3S	3.99	RTI	16.36	16.34	16.36	16.3533	0.011547	0.0706095		post	C19-APS	CCCCCCCCCCCCCCCCCCC[N+]1=CC(=CC=C1)S([O-])(=O)=O	1900	425.296	C24H43NO3S	3.99	RTI	16.36	16.34	16.35	16.35	0.01	0.0611621
post	C20-APS	CCCCCCCCCCCCCCCCCCCC[N+]1=CC(=CC=C1)S([O-])(=O)=O	2000	439.312	C25H45NO3S	4.43	RTI	17.04	17.02	17.04	17.0333	0.011547	0.0677906		post	C20-APS	CCCCCCCCCCCCCCCCCCCC[N+]1=CC(=CC=C1)S([O-])(=O)=O	2000	439.312	C25H45NO3S	4.43	RTI	17.03	17.02	17.03	17.0267	0.0057735	0.0339086

## Sheet: Plate 4
								pos mode RT															neg mode RT
No.	Name	SMILES	RTI	exact mass	formula	logP	Mix	Rep 1	Rep 2	Rep 3	mean	stdev	rel stdev		No.	Name	SMILES	RTI	exact mass	formula	logP	Mix	Rep 1	Rep 2	Rep 3	mean	stdev	rel stdev
pre	C1-APS	C[N+]1=CC(=CC=C1)S([O-])(=O)=O	100	173.015	C6H7NO3S	-4.01	RTI	0.88	0.88	0.88	0.88	0	0		pre	C1-APS	C[N+]1=CC(=CC=C1)S([O-])(=O)=O	100	173.015	C6H7NO3S	-4.01	RTI	0.89	0.9	0.88	0.89	0.01	1.1236
pre	C2-APS	CC[N+]1=CC(=CC=C1)S([O-])(=O)=O	200	187.03	C7H9NO3S	-3.65	RTI	0.91	0.92	0.92	0.916667	0.0057735	0.629837		pre	C2-APS	CC[N+]1=CC(=CC=C1)S([O-])(=O)=O	200	187.03	C7H9NO3S	-3.65	RTI	0.93	0.94	0.93	0.933333	0.0057735	0.61859
pre	C3-APS	CCC[N+]1=CC(=CC=C1)S([O-])(=O)=O	300	201.046	C8H11NO3S	-3.13	RTI	1.06	1.07	1.07	1.06667	0.0057735	0.541266		pre	C3-APS	CCC[N+]1=CC(=CC=C1)S([O-])(=O)=O	300	201.046	C8H11NO3S	-3.13	RTI	1.07	1.09	1.07	1.07667	0.011547	1.07248
pre	C4-APS	CCCC[N+]1=CC(=CC=C1)S([O-])(=O)=O	400	215.062	C9H13NO3S	-2.68	RTI	1.61	1.61	1.62	1.61333	0.0057735	0.357862		pre	C4-APS	CCCC[N+]1=CC(=CC=C1)S([O-])(=O)=O	400	215.062	C9H13NO3S	-2.68	RTI	1.63	1.64	1.63	1.63333	0.0057735	0.35348
pre	C5-APS	CCCCC[N+]1=CC(=CC=C1)S([O-])(=O)=O	500	229.077	C10H15NO3S	-2.24	RTI	3.67	3.69	3.68	3.68	0.01	0.271739		pre	C5-APS	CCCCC[N+]1=CC(=CC=C1)S([O-])(=O)=O	500	229.077	C10H15NO3S	-2.24	RTI	3.68	3.69	3.68	3.68333	0.0057735	0.156747
pre	C6-APS	CCCCCC[N+]1=CC(=CC=C1)S([O-])(=O)=O	600	243.093	C11H17NO3S	-1.79	RTI	5.36	5.36	5.35	5.35667	0.0057735	0.107782		pre	C6-APS	CCCCCC[N+]1=CC(=CC=C1)S([O-])(=O)=O	600	243.093	C11H17NO3S	-1.79	RTI	5.37	5.38	5.37	5.37333	0.0057735	0.107447
pre	C7-APS	CCCCCCC[N+]1=CC(=CC=C1)S([O-])(=O)=O	700	257.109	C12H19NO3S	-1.35	RTI	6.54	6.54	6.53	6.53667	0.0057735	0.0883249		pre	C7-APS	CCCCCCC[N+]1=CC(=CC=C1)S([O-])(=O)=O	700	257.109	C12H19NO3S	-1.35	RTI	6.55	6.56	6.55	6.55333	0.0057735	0.0881002
pre	C8-APS	CCCCCCCC[N+]1=CC(=CC=C1)S([O-])(=O)=O	800	271.124	C13H21NO3S	-0.9	RTI	7.51	7.51	7.5	7.50667	0.0057735	0.0769117		pre	C8-APS	CCCCCCCC[N+]1=CC(=CC=C1)S([O-])(=O)=O	800	271.124	C13H21NO3S	-0.9	RTI	7.52	7.53	7.52	7.52333	0.0057735	0.0767413
pre	C9-APS	CCCCCCCCC[N+]1=CC(=CC=C1)S([O-])(=O)=O	900	285.14	C14H23NO3S	-0.46	RTI	8.38	8.38	8.37	8.37667	0.0057735	0.0689236		pre	C9-APS	CCCCCCCCC[N+]1=CC(=CC=C1)S([O-])(=O)=O	900	285.14	C14H23NO3S	-0.46	RTI	8.39	8.4	8.39	8.39333	0.0057735	0.0687868
pre	C10-APS	CCCCCCCCCC[N+]1=CC(=CC=C1)S([O-])(=O)=O	1000	299.156	C15H25NO3S	-0.02	RTI	9.2	9.2	9.19	9.19667	0.0057735	0.0627782		pre	C10-APS	CCCCCCCCCC[N+]1=CC(=CC=C1)S([O-])(=O)=O	1000	299.156	C15H25NO3S	-0.02	RTI	9.21	9.22	9.21	9.21333	0.0057735	0.0626646
pre	C11-APS	CCCCCCCCCCC[N+]1=CC(=CC=C1)S([O-])(=O)=O	1100	313.171	C16H27NO3S	0.43	RTI	9.99	9.99	9.98	9.98667	0.0057735	0.0578121		pre	C11-APS	CCCCCCCCCCC[N+]1=CC(=CC=C1)S([O-])(=O)=O	1100	313.171	C16H27NO3S	0.43	RTI	10	10.01	10	10.0033	0.0057735	0.0577158
pre	C12-APS	CCCCCCCCCCCC[N+]1=CC(=CC=C1)S([O-])(=O)=O	1200	327.187	C17H29NO3S	0.87	RTI	10.78	10.78	10.77	10.7767	0.0057735	0.0535741		pre	C12-APS	CCCCCCCCCCCC[N+]1=CC(=CC=C1)S([O-])(=O)=O	1200	327.187	C17H29NO3S	0.87	RTI	10.79	10.8	10.79	10.7933	0.0057735	0.0534914
pre	C13-APS	CCCCCCCCCCCCC[N+]1=CC(=CC=C1)S([O-])(=O)=O	1300	341.202	C18H31NO3S	1.32	RTI	11.57	11.58	11.56	11.57	0.01	0.0864304		pre	C13-APS	CCCCCCCCCCCCC[N+]1=CC(=CC=C1)S([O-])(=O)=O	1300	341.202	C18H31NO3S	1.32	RTI	11.58	11.59	11.58	11.5833	0.0057735	0.0498432
pre	C14-APS	CCCCCCCCCCCCCC[N+]1=CC(=CC=C1)S([O-])(=O)=O	1400	355.218	C19H33NO3S	1.76	RTI	12.39	12.38	12.37	12.38	0.01	0.0807754		pre	C14-APS	CCCCCCCCCCCCCC[N+]1=CC(=CC=C1)S([O-])(=O)=O	1400	355.218	C19H33NO3S	1.76	RTI	12.38	12.39	12.37	12.38	0.01	0.0807754
pre	C15-APS	CCCCCCCCCCCCCCC[N+]1=CC(=CC=C1)S([O-])(=O)=O	1500	369.234	C20H35NO3S	2.21	RTI	13.2	13.2	13.19	13.1967	0.0057735	0.0437497		pre	C15-APS	CCCCCCCCCCCCCCC[N+]1=CC(=CC=C1)S([O-])(=O)=O	1500	369.234	C20H35NO3S	2.21	RTI	13.21	13.21	13.2	13.2067	0.0057735	0.0437166
pre	C16-APS	CCCCCCCCCCCCCCCC[N+]1=CC(=CC=C1)S([O-])(=O)=O	1600	383.249	C21H37NO3S	2.65	RTI	14.03	14.03	14.02	14.0267	0.0057735	0.0411609		pre	C16-APS	CCCCCCCCCCCCCCCC[N+]1=CC(=CC=C1)S([O-])(=O)=O	1600	383.249	C21H37NO3S	2.65	RTI	14.03	14.03	14.02	14.0267	0.0057735	0.0411609
pre	C17-APS	CCCCCCCCCCCCCCCCC[N+]1=CC(=CC=C1)S([O-])(=O)=O	1700	397.265	C22H39NO3S	3.1	RTI	14.84	14.84	14.83	14.8367	0.0057735	0.0389137		pre	C17-APS	CCCCCCCCCCCCCCCCC[N+]1=CC(=CC=C1)S([O-])(=O)=O	1700	397.265	C22H39NO3S	3.1	RTI	14.83	14.84	14.83	14.8333	0.0057735	0.0389225
pre	C18-APS	CCCCCCCCCCCCCCCCCC[N+]1=CC(=CC=C1)S([O-])(=O)=O	1800	411.281	C23H41NO3S	3.54	RTI	15.62	15.62	15.61	15.6167	0.0057735	0.0369701		pre	C18-APS	CCCCCCCCCCCCCCCCCC[N+]1=CC(=CC=C1)S([O-])(=O)=O	1800	411.281	C23H41NO3S	3.54	RTI	15.62	15.63	15.61	15.62	0.01	0.0640205
pre	C19-APS	CCCCCCCCCCCCCCCCCCC[N+]1=CC(=CC=C1)S([O-])(=O)=O	1900	425.296	C24H43NO3S	3.99	RTI	16.37	16.36	16.34	16.3567	0.0152753	0.0933885		pre	C19-APS	CCCCCCCCCCCCCCCCCCC[N+]1=CC(=CC=C1)S([O-])(=O)=O	1900	425.296	C24H43NO3S	3.99	RTI	16.35	16.36	16.34	16.35	0.01	0.0611621
pre	C20-APS	CCCCCCCCCCCCCCCCCCCC[N+]1=CC(=CC=C1)S([O-])(=O)=O	2000	439.312	C25H45NO3S	4.43	RTI	17.04	17.04	17.02	17.0333	0.011547	0.0677906		pre	C20-APS	CCCCCCCCCCCCCCCCCCCC[N+]1=CC(=CC=C1)S([O-])(=O)=O	2000	439.312	C25H45NO3S	4.43	RTI	17.03	17.03	17.02	17.0267	0.0057735	0.0339086
1	DEOXYADENOSINE	NC1=NC=NC2=C1N=CN2[C@H]1C[C@H](O)[C@@H](CO)O1		251.102	C10H13N5O3	-1.19033	P4_A	1.08	1.1	1.08	1.08667	0.011547	1.06261		1	DEOXYADENOSINE	NC1=NC=NC2=C1N=CN2[C@H]1C[C@H](O)[C@@H](CO)O1		251.102	C10H13N5O3	-1.19033	P4_A	1.09	1.09	1.09	1.09	0	0
2	N-ACETYLPUTRESCINE	CC(=O)NCCCCN		130.111	C6H14N2O	-1.02627	P4_A	0.88	0.89	0.87	0.88	0.01	1.13636		2	N-ACETYLPUTRESCINE	CC(=O)NCCCCN		130.111	C6H14N2O	-1.02627	P4_A	n.d.	n.d.	n.d.	#DIV/0!	#DIV/0!	#DIV/0!
3	N-ACETYLGALACTOSAMINE	CC(=O)N[C@H]1[C@H](O)O[C@H](CO)[C@H](O)[C@@H]1O		221.09	C8H15NO6	-3.22057	P4_A	0.89	0.91	0.9	0.9	0.01	1.11111		3	N-ACETYLGALACTOSAMINE	CC(=O)N[C@H]1[C@H](O)O[C@H](CO)[C@H](O)[C@@H]1O		221.09	C8H15NO6	-3.22057	P4_A	0.83	0.83	0.83	0.83	0	0
4	N-ACETYLGLUTAMATE	CC(=O)NC(CCC(O)=O)C(O)=O		189.064	C7H11NO5	-1.11302	P4_A	1.05	1.07	1.06	1.06	0.01	0.943396		4	N-ACETYLGLUTAMATE	CC(=O)NC(CCC(O)=O)C(O)=O		189.064	C7H11NO5	-1.11302	P4_A	1.06	1.07	1.07	1.06667	0.0057735	0.541266
5	2,4-DIHYDROXYPTERIDINE	C1=CN=C2C(=N1)C(=O)NC(=O)N2		164.033	C6H4N4O2	-0.0580894	P4_A	1.12	1.15	1.12	1.13	0.0173205	1.53279		5	2,4-DIHYDROXYPTERIDINE	C1=CN=C2C(=N1)C(=O)NC(=O)N2		164.033	C6H4N4O2	-0.0580894	P4_A	1.13	1.15	1.1	1.12667	0.0251661	2.23368
6	6-HYDROXYNICOTINATE	OC(=O)C1=CN=C(O)C=C1		139.027	C6H5NO3	0.704049	P4_A	1.26	1.27	1.25	1.26	0.01	0.793651		6	6-HYDROXYNICOTINATE	OC(=O)C1=CN=C(O)C=C1		139.027	C6H5NO3	0.704049	P4_A	1.27	1.27	1.25	1.26333	0.011547	0.914011
7	N-ACETYLCYSTEINE	CC(=O)N[C@@H](CS)C(O)=O		163.03	C5H9NO3S	-0.711313	P4_A	1.51	1.52	1.52	1.51667	0.0057735	0.380671		7	N-ACETYLCYSTEINE	CC(=O)N[C@@H](CS)C(O)=O		163.03	C5H9NO3S	-0.711313	P4_A	1.53	1.51	1.51	1.51667	0.011547	0.761341
8	INOSINE-MONOPHOSPHATE	O[C@@H]1[C@@H](COP(O)(O)=O)O[C@H]([C@@H]1O)N1C=NC2=C1N=CNC2=O		348.047	C10H13N4O8P	-2.93011	P4_A	0.92	0.93	0.94	0.93	0.01	1.07527		8	INOSINE-MONOPHOSPHATE	O[C@@H]1[C@@H](COP(O)(O)=O)O[C@H]([C@@H]1O)N1C=NC2=C1N=CNC2=O		348.047	C10H13N4O8P	-2.93011	P4_A	0.93	0.93	0.93	0.93	0	0
9	PANTOTHENATE	CC(C)(CO)C(O)C(=O)NCCC(O)=O		219.111	C9H17NO5	-1.35538	P4_A	2.16	2.15	2.13	2.14667	0.0152753	0.71158		9	PANTOTHENATE	CC(C)(CO)C(O)C(=O)NCCC(O)=O		219.111	C9H17NO5	-1.35538	P4_A	2.14	2.16	2.14	2.14667	0.011547	0.537904
10	2-AMINOISOBUTYRATE	CC(C)(N)C(O)=O		103.063	C4H9NO2	-2.40822	P4_A	0.81	0.84	0.85	0.833333	0.0208167	2.498		10	2-AMINOISOBUTYRATE	CC(C)(N)C(O)=O		103.063	C4H9NO2	-2.40822	P4_A	n.d.	n.d.	n.d.	#DIV/0!	#DIV/0!	#DIV/0!
11	ANILINE-2-SULFONATE	C1=CC=C(C(=C1)N)S(=O)(=O)O		173.015	C6H7NO3S	0.101796	P4_A	1.35	1.41	1.39	1.38333	0.0305505	2.20847		11	ANILINE-2-SULFONATE	C1=CC=C(C(=C1)N)S(=O)(=O)O		173.015	C6H7NO3S	0.101796	P4_A	1.38	1.4	1.37	1.38333	0.0152753	1.10424
12	S-CARBOXYMETHYLCYSTEINE	NC(CSCC(O)=O)C(O)=O		179.025	C5H9NO4S	-3.29741	P4_A	0.9	0.89	0.89	0.893333	0.0057735	0.646288		12	S-CARBOXYMETHYLCYSTEINE	NC(CSCC(O)=O)C(O)=O		179.025	C5H9NO4S	-3.29741	P4_A	0.9	0.89	0.9	0.896667	0.0057735	0.643885
1	RHAMNOSE	C[C@@H]1OC(O)[C@H](O)[C@H](O)[C@H]1O		164.068	C6H12O5	-1.88563	P4_B	0.88	0.88	0.87	0.876667	0.0057735	0.658574		1	RHAMNOSE	C[C@@H]1OC(O)[C@H](O)[C@H](O)[C@H]1O		164.068	C6H12O5	-1.88563	P4_B	0.9	0.9	0.93	0.91	0.0173205	1.90335
2	THIAMINE PYROPHOSPHATE	CC1=C(SC=[N+]1CC2=CN=C(N=C2N)C)CCO[P@@](O)(OP([O-])(O)=O)=O		424.037	C12H18N4O7P2S	-5.79955	P4_B	0.89	0.88	0.9	0.89	0.01	1.1236		2	THIAMINE PYROPHOSPHATE	CC1=C(SC=[N+]1CC2=CN=C(N=C2N)C)CCO[P@@](O)(OP([O-])(O)=O)=O		424.037	C12H18N4O7P2S	-5.79955	P4_B	0.9	0.9	0.87	0.89	0.0173205	1.94612
3	HISTIDINOL	N[C@H](CO)CC1=CN=CN1		141.09	C6H11N3O	-1.66983	P4_B	0.8	0.8	0.78	0.793333	0.011547	1.4555		3	HISTIDINOL	N[C@H](CO)CC1=CN=CN1		141.09	C6H11N3O	-1.66983	P4_B	0.77	0.79	0.78	0.78	0.01	1.28205
4	THYMIDINE-MONOPHOSPHATE	CC1=CN([C@H]2C[C@H](O)[C@@H](COP(O)(O)=O)O2)C(=O)NC1=O		322.057	C10H15N2O8P	-1.24262	P4_B	1.01	0.99	1.01	1.00333	0.011547	1.15086		4	THYMIDINE-MONOPHOSPHATE	CC1=CN([C@H]2C[C@H](O)[C@@H](COP(O)(O)=O)O2)C(=O)NC1=O		322.057	C10H15N2O8P	-1.24262	P4_B	1	1	1	1	0	0
5	UREIDOPROPIONATE	NC(=O)NCCC(O)=O		132.053	C4H8N2O3	-1.42516	P4_B	0.98	0.97	1	0.983333	0.0152753	1.55342		5	UREIDOPROPIONATE	NC(=O)NCCC(O)=O		132.053	C4H8N2O3	-1.42516	P4_B	0.96	0.96	0.98	0.966667	0.011547	1.19452
6	5-AMINOPENTANOATE	NCCCCC(O)=O		117.079	C5H11NO2	-2.44146	P4_B	0.96	0.96	0.94	0.953333	0.011547	1.21122		6	5-AMINOPENTANOATE	NCCCCC(O)=O		117.079	C5H11NO2	-2.44146	P4_B	n.d.	n.d.	n.d.	#DIV/0!	#DIV/0!	#DIV/0!
7	NORLEUCINE	CCCC[C@H](N)C(O)=O		131.095	C6H13NO2	-1.42863	P4_B	1.3	1.31	1.28	1.29667	0.0152753	1.17804		7	NORLEUCINE	CCCC[C@H](N)C(O)=O		131.095	C6H13NO2	-1.42863	P4_B	1.35	1.27	1.27	1.29667	0.046188	3.56206
8	N-FORMYLGLYCINE	C(C(=O)O)NC=O		103.027	C3H5NO3	-1.37733	P4_B	n.d.	n.d.	n.d.	#DIV/0!	#DIV/0!	#DIV/0!		8	N-FORMYLGLYCINE	C(C(=O)O)NC=O		103.027	C3H5NO3	-1.37733	P4_B	n.d.	n.d.	n.d.	#DIV/0!	#DIV/0!	#DIV/0!
9	ADENOSINE	NC1=NC=NC2=C1N=CN2[C@@H]1O[C@H](CO)[C@@H](O)[C@H]1O		267.097	C10H13N5O4	-2.09096	P4_B	1.05	1.06	1.04	1.05	0.01	0.952381		9	ADENOSINE	NC1=NC=NC2=C1N=CN2[C@@H]1O[C@H](CO)[C@@H](O)[C@H]1O		267.097	C10H13N5O4	-2.09096	P4_B	1.03	1.06	1.04	1.04333	0.0152753	1.46408
10	RAFFINOSE	OC[C@H]1O[C@@](CO)(OC2O[C@H](COC3O[C@H](CO)[C@H](O)[C@H](O)[C@H]3O)[C@@H](O)[C@H](O)[C@H]2O)[C@@H](O)[C@@H]1O		504.169	C18H32O16	-6.29967	P4_B	0.85	0.84	0.87	0.853333	0.0152753	1.79007		10	RAFFINOSE	OC[C@H]1O[C@@](CO)(OC2O[C@H](COC3O[C@H](CO)[C@H](O)[C@H](O)[C@H]3O)[C@@H](O)[C@H](O)[C@H]2O)[C@@H](O)[C@@H]1O		504.169	C18H32O16	-6.29967	P4_B	0.88	0.85	0.9	0.876667	0.0251661	2.87066
11	MESO-TARTRATE	C(C(C(=O)O)O)(C(=O)O)O.O		168.027	C4H6O6*H2O	-1.8288	P4_B	n.d.	n.d.	n.d.	#DIV/0!	#DIV/0!	#DIV/0!		11	MESO-TARTRATE	C(C(C(=O)O)O)(C(=O)O)O.O		168.027	C4H6O6*H2O	-1.8288	P4_B	n.d.	n.d.	n.d.	#DIV/0!	#DIV/0!	#DIV/0!
12	2-ACETAMIDO-2-DEOXY-BETA-D-GLUCOSYLAMINE	CC(=O)NC1C(C(C(OC1N)CO)O)O		220.106	C8H16N2O5	-3.32746	P4_B	0.89	0.88	0.87	0.88	0.01	1.13636		12	2-ACETAMIDO-2-DEOXY-BETA-D-GLUCOSYLAMINE	CC(=O)NC1C(C(C(OC1N)CO)O)O		220.106	C8H16N2O5	-3.32746	P4_B	n.d.	n.d.	n.d.	#DIV/0!	#DIV/0!	#DIV/0!
1	SACCHARATE	OC(C(O)C(O)C(O)=O)C(O)C(O)=O		210.038	C6H10O8	-3.08947	P4_C	0.88	0.87	0.85	0.866667	0.0152753	1.76253		1	SACCHARATE	OC(C(O)C(O)C(O)=O)C(O)C(O)=O		210.038	C6H10O8	-3.08947	P4_C	0.93	0.95	0.94	0.94	0.01	1.06383
2	ADENOSINE TRIPHOSPHATE	NC1=NC=NC2=C1N=CN2[C@@H]1O[C@H](COP(O)(=O)OP(O)(=O)OP(O)(O)=O)[C@@H](O)[C@H]1O		506.996	C10H16N5O13P3	-5.80405	P4_C	n.d.	n.d.	n.d.	#DIV/0!	#DIV/0!	#DIV/0!		2	ADENOSINE TRIPHOSPHATE	NC1=NC=NC2=C1N=CN2[C@@H]1O[C@H](COP(O)(=O)OP(O)(=O)OP(O)(O)=O)[C@@H](O)[C@H]1O		506.996	C10H16N5O13P3	-5.80405	P4_C	n.d.	n.d.	n.d.	#DIV/0!	#DIV/0!	#DIV/0!
3	3-METHOXYTYROSINE	COC1=CC(CC(N)C(O)=O)=CC=C1O		211.084	C10H13NO4	-1.64627	P4_C	1.28	1.31	1.25	1.28	0.03	2.34375		3	3-METHOXYTYROSINE	COC1=CC(CC(N)C(O)=O)=CC=C1O		211.084	C10H13NO4	-1.64627	P4_C	1.25	1.27	1.31	1.27667	0.0305505	2.39299
4	LACTOSE	OC[C@H]1O[C@@H](O[C@H]2[C@H](O)[C@@H](O)[C@@H](O)O[C@@H]2CO)[C@H](O)[C@@H](O)[C@H]1O		342.116	C12H22O11	-4.70337	P4_C	0.85	0.89	0.86	0.866667	0.0208167	2.40192		4	LACTOSE	OC[C@H]1O[C@@H](O[C@H]2[C@H](O)[C@@H](O)[C@@H](O)O[C@@H]2CO)[C@H](O)[C@@H](O)[C@H]1O		342.116	C12H22O11	-4.70337	P4_C	0.86	0.89	0.85	0.866667	0.0208167	2.40192
5	3-HYDROXYBUTANOATE	C[C@@H](O)CC(O)=O		104.047	C4H8O3	-0.387006	P4_C	n.d.	n.d.	n.d.	#DIV/0!	#DIV/0!	#DIV/0!		5	3-HYDROXYBUTANOATE	C[C@@H](O)CC(O)=O		104.047	C4H8O3	-0.387006	P4_C	n.d.	n.d.	n.d.	#DIV/0!	#DIV/0!	#DIV/0!
6	4-IMIDAZOLEACETATE	OC(=O)CC1=CN=CN1		126.043	C5H6N2O2	-1.39906	P4_C	0.88	0.87	0.87	0.873333	0.0057735	0.661088		6	4-IMIDAZOLEACETATE	OC(=O)CC1=CN=CN1		126.043	C5H6N2O2	-1.39906	P4_C	0.85	0.86	0.86	0.856667	0.0057735	0.67395
7	GALACTURONATE	C1(C(C(OC(C1O)O)C(=O)O)O)O		194.043	C6H10O7	-2.61226	P4_C	0.85	0.85	0.86	0.853333	0.0057735	0.676582		7	GALACTURONATE	C1(C(C(OC(C1O)O)C(=O)O)O)O		194.043	C6H10O7	-2.61226	P4_C	0.86	0.9	0.87	0.876667	0.0208167	2.37452
8	CYTIDINE TRIPHOSPHATE	NC1=NC(=O)N(C=C1)[C@@H]1O[C@H](COP(O)(=O)OP(O)(=O)OP(O)(O)=O)[C@@H](O)[C@H]1O		482.985	C9H16N3O14P3	-4.0987	P4_C	n.d.	n.d.	n.d.	#DIV/0!	#DIV/0!	#DIV/0!		8	CYTIDINE TRIPHOSPHATE	NC1=NC(=O)N(C=C1)[C@@H]1O[C@H](COP(O)(=O)OP(O)(=O)OP(O)(O)=O)[C@@H](O)[C@H]1O		482.985	C9H16N3O14P3	-4.0987	P4_C	n.d.	n.d.	n.d.	#DIV/0!	#DIV/0!	#DIV/0!
9	CYCLIC AMP	NC1=NC=NC2=C1N=CN2[C@@H]1O[C@@H]2COP(O)(=O)O[C@H]2[C@H]1O		329.053	C10H12N5O6P	-3.39248	P4_C	1.05	1.06	1.05	1.05333	0.0057735	0.548117		9	CYCLIC AMP	NC1=NC=NC2=C1N=CN2[C@@H]1O[C@@H]2COP(O)(=O)O[C@H]2[C@H]1O		329.053	C10H12N5O6P	-3.39248	P4_C	1.06	1.05	1.06	1.05667	0.0057735	0.546388
10	METHIONINE SULFOXIMINE	CS(=N)(=O)CCC(N)C(O)=O		180.057	C5H12N2O3S	-4.44653	P4_C	0.85	0.85	0.83	0.843333	0.011547	1.36921		10	METHIONINE SULFOXIMINE	CS(=N)(=O)CCC(N)C(O)=O		180.057	C5H12N2O3S	-4.44653	P4_C	0.85	0.83	0.83	0.836667	0.011547	1.38012
11	CIS-4-HYDROXY-D-PROLINE	O[C@H]1CN[C@H](C1)C(O)=O		131.058	C5H9NO3	-3.71632	P4_C	0.86	0.87	0.85	0.86	0.01	1.16279		11	CIS-4-HYDROXY-D-PROLINE	O[C@H]1CN[C@H](C1)C(O)=O		131.058	C5H9NO3	-3.71632	P4_C	0.83	0.86	0.85	0.846667	0.0152753	1.80416
12	N1-ACETYLSPERMINE	CC(=O)NCCCNCCCCNCCCN		244.226	C12H28N4O	-1.63516	P4_C	0.81	0.81	0.81	0.81	0	0		12	N1-ACETYLSPERMINE	CC(=O)NCCCNCCCCNCCCN		244.226	C12H28N4O	-1.63516	P4_C	n.d.	n.d.	n.d.	#DIV/0!	#DIV/0!	#DIV/0!
1	MESOXALATE	OC(=O)C(=O)C(O)=O		117.99	C3H2O5	0.0254681	P4_D	n.d.	n.d.	n.d.	#DIV/0!	#DIV/0!	#DIV/0!		1	MESOXALATE	OC(=O)C(=O)C(O)=O		117.99	C3H2O5	0.0254681	P4_D	0.97	1.05	1.09	1.03667	0.061101	5.89399
2	NADPH	NC(=O)C1=CN(C=CC1)[C@H]1O[C@@H](COP(O)(=O)OP(O)(=O)OC[C@@H]2O[C@@H]([C@@H](OP(O)(O)=O)[C@H]2O)N2C=NC3=C(N)N=CN=C23)[C@H](O)[C@@H]1O		745.091	C21H30N7O17P3	-6.37637	P4_D	n.d.	n.d.	n.d.	#DIV/0!	#DIV/0!	#DIV/0!		2	NADPH	NC(=O)C1=CN(C=CC1)[C@H]1O[C@@H](COP(O)(=O)OP(O)(=O)OC[C@@H]2O[C@@H]([C@@H](OP(O)(O)=O)[C@H]2O)N2C=NC3=C(N)N=CN=C23)[C@H](O)[C@@H]1O		745.091	C21H30N7O17P3	-6.37637	P4_D	n.d.	n.d.	n.d.	#DIV/0!	#DIV/0!	#DIV/0!
3	3-METHYLHISTAMINE	CN1C=NC=C1CCN		125.095	C6H11N3	-0.815819	P4_D	0.81	0.81	0.79	0.803333	0.011547	1.43739		3	3-METHYLHISTAMINE	CN1C=NC=C1CCN		125.095	C6H11N3	-0.815819	P4_D	n.d.	n.d.	n.d.	#DIV/0!	#DIV/0!	#DIV/0!
4	MALEAMATE	C(=CC(=O)O)C(=O)N		115.027	C4H5NO3	-0.847857	P4_D	n.d.	n.d.	n.d.	#DIV/0!	#DIV/0!	#DIV/0!		4	MALEAMATE	C(=CC(=O)O)C(=O)N		115.027	C4H5NO3	-0.847857	P4_D	n.d.	n.d.	n.d.	#DIV/0!	#DIV/0!	#DIV/0!
5	CHOLINE	C[N+](C)(C)CCO		104.107	C5H14NO	-4.66227	P4_D	n.d.	n.d.	n.d.	#DIV/0!	#DIV/0!	#DIV/0!		5	CHOLINE	C[N+](C)(C)CCO		104.107	C5H14NO	-4.66227	P4_D	n.d.	n.d.	n.d.	#DIV/0!	#DIV/0!	#DIV/0!
6	METHYL 4-AMINOBUTYRATE	COC(CCCN)=O		117.079	C5H11NO2	-0.475908	P4_D	0.96	0.96	0.94	0.953333	0.011547	1.21122		6	METHYL 4-AMINOBUTYRATE	COC(CCCN)=O		117.079	C5H11NO2	-0.475908	P4_D	n.d.	n.d.	n.d.	#DIV/0!	#DIV/0!	#DIV/0!
7	N-FORMYL-L-METHIONINE	CSCC[C@@H](NC=O)C(O)=O		177.046	C6H11NO3S	-0.157135	P4_D	3.01	3.04	3.02	3.02333	0.0152753	0.505245		7	N-FORMYL-L-METHIONINE	CSCC[C@@H](NC=O)C(O)=O		177.046	C6H11NO3S	-0.157135	P4_D	3.02	3.03	3.01	3.02	0.01	0.331126
8	ACETYLCHOLINE	CC(=O)OCC[N+](C)(C)C		146.118	C7H16NO2	-4.22114	P4_D	0.92	0.93	0.91	0.92	0.01	1.08696		8	ACETYLCHOLINE	CC(=O)OCC[N+](C)(C)C		146.118	C7H16NO2	-4.22114	P4_D	n.d.	n.d.	n.d.	#DIV/0!	#DIV/0!	#DIV/0!
9	OXALATE	OC(=O)C(O)=O		89.9953	C2H2O4	-0.263752	P4_D	n.d.	n.d.	n.d.	#DIV/0!	#DIV/0!	#DIV/0!		9	OXALATE	OC(=O)C(O)=O		89.9953	C2H2O4	-0.263752	P4_D	n.d.	n.d.	n.d.	#DIV/0!	#DIV/0!	#DIV/0!
10	5-HYDROXYTRYPTOPHAN	NC(CC1=CNC2=C1C=C(O)C=C2)C(O)=O		220.085	C11H12N2O3	-1.3897	P4_D	1.34	1.36	1.35	1.35	0.01	0.740741		10	5-HYDROXYTRYPTOPHAN	NC(CC1=CNC2=C1C=C(O)C=C2)C(O)=O		220.085	C11H12N2O3	-1.3897	P4_D	1.35	1.4	1.4	1.38333	0.0288675	2.08681
11	D-ALANINE	C[C@@H](N)C(O)=O		89.0477	C3H7NO2	-2.84079	P4_D	n.d.	n.d.	n.d.	#DIV/0!	#DIV/0!	#DIV/0!		11	D-ALANINE	C[C@@H](N)C(O)=O		89.0477	C3H7NO2	-2.84079	P4_D	n.d.	n.d.	n.d.	#DIV/0!	#DIV/0!	#DIV/0!
12	THEOBROMINE	CN1C=NC2=C1C(=O)NC(=O)N2C		180.065	C7H8N4O2	-0.769322	P4_D	2.12	2.13		2.125	0.00707107	0.332756		12	THEOBROMINE	CN1C=NC2=C1C(=O)NC(=O)N2C		180.065	C7H8N4O2	-0.769322	P4_D	n.d.	n.d.	n.d.	#DIV/0!	#DIV/0!	#DIV/0!
1	GUANIDINOSUCCINATE	NC(=N)N[C@@H](CC(O)=O)C(O)=O		175.059	C5H9N3O4	-3.2746	P4_E	0.86	0.87	0.87	0.866667	0.0057735	0.666173		1	GUANIDINOSUCCINATE	NC(=N)N[C@@H](CC(O)=O)C(O)=O		175.059	C5H9N3O4	-3.2746	P4_E	0.86	0.9	0.89	0.883333	0.0208167	2.3566
2	HISTIDINE	N[C@@H](CC1=CNC=N1)C(O)=O		155.069	C6H9N3O2	-3.29345	P4_E	0.81	0.81	0.82	0.813333	0.0057735	0.709857		2	HISTIDINE	N[C@@H](CC1=CNC=N1)C(O)=O		155.069	C6H9N3O2	-3.29345	P4_E	0.8	0.82	0.8	0.806667	0.011547	1.43145
3	ALLOTHREONINE	C[C@H](O)[C@H](N)C(O)=O		119.058	C4H9NO3	-3.47096	P4_E	0.85	0.88	0.85	0.86	0.0173205	2.01401		3	ALLOTHREONINE	C[C@H](O)[C@H](N)C(O)=O		119.058	C4H9NO3	-3.47096	P4_E	0.83	0.83	0.85	0.836667	0.011547	1.38012
4	PHOSPHOCREATINE	CN(CC(O)=O)C(=N)NP(O)(O)=O		211.036	C4H10N3O5P	-2.25054	P4_E	0.93	0.92	0.89	0.913333	0.0208167	2.2792		4	PHOSPHOCREATINE	CN(CC(O)=O)C(=N)NP(O)(O)=O		211.036	C4H10N3O5P	-2.25054	P4_E	0.89	0.92	0.93	0.913333	0.0208167	2.2792
5	SPERMIDINE	NCCCCNCCCN		145.158	C7H19N3	-1.14956	P4_E	0.8	0.8	0.78	0.793333	0.011547	1.4555		5	SPERMIDINE	NCCCCNCCCN		145.158	C7H19N3	-1.14956	P4_E	n.d.	n.d.	n.d.	#DIV/0!	#DIV/0!	#DIV/0!
6	ADENOSINE DIPHOSPHATE RIBOSE	NC1=C2N=CN(C3OC(COP(O)(=O)OP(O)(=O)OCC4OC(O)C(O)C4O)C(O)C3O)C2=NC=N1		559.072	C15H23N5O14P2	-6.06672	P4_E	1	0.95	0.91	0.953333	0.0450925	4.72998		6	ADENOSINE DIPHOSPHATE RIBOSE	NC1=C2N=CN(C3OC(COP(O)(=O)OP(O)(=O)OCC4OC(O)C(O)C4O)C(O)C3O)C2=NC=N1		559.072	C15H23N5O14P2	-6.06672	P4_E	1.01	0.99	0.98	0.993333	0.0152753	1.53778
7	2-METHOXYETHANOL	COCCO		76.0524	C3H8O2	-0.565553	P4_E	n.d.	n.d.	n.d.	#DIV/0!	#DIV/0!	#DIV/0!		7	2-METHOXYETHANOL	COCCO		76.0524	C3H8O2	-0.565553	P4_E	n.d.	n.d.	n.d.	#DIV/0!	#DIV/0!	#DIV/0!
8	CITRAMALATE	CC(O)(CC(O)=O)C(O)=O		148.037	C5H8O5	-0.680876	P4_E	n.d.	n.d.	n.d.	#DIV/0!	#DIV/0!	#DIV/0!		8	CITRAMALATE	CC(O)(CC(O)=O)C(O)=O		148.037	C5H8O5	-0.680876	P4_E	1.19	1.19	1.21	1.19667	0.011547	0.964931
9	ANSERINE	CN1C=NC=C1C[C@H](NC(=O)CCN)C(O)=O		240.122	C10H16N4O3	-4.27355	P4_E	0.84	0.84	0.83	0.836667	0.0057735	0.69006		9	ANSERINE	CN1C=NC=C1C[C@H](NC(=O)CCN)C(O)=O		240.122	C10H16N4O3	-4.27355	P4_E	0.79	0.78	0.78	0.783333	0.0057735	0.737043
10	BILIVERDIN	CC1=C(C=C)\C(NC1=O)=C\C1=C(C)C(CCC(O)=O)=C(N1)\C=C1/N\C(=C\C2=NC(=O)C(C=C)=C2C)C(C)=C1CCC(O)=O		582.248	C33H34N4O6	3.16737	P4_E	n.d.	n.d.	n.d.	#DIV/0!	#DIV/0!	#DIV/0!		10	BILIVERDIN	CC1=C(C=C)\C(NC1=O)=C\C1=C(C)C(CCC(O)=O)=C(N1)\C=C1/N\C(=C\C2=NC(=O)C(C=C)=C2C)C(C)=C1CCC(O)=O		582.248	C33H34N4O6	3.16737	P4_E	n.d.	n.d.	n.d.	#DIV/0!	#DIV/0!	#DIV/0!
11	5-HYDROXYLYSINE	NC[C@H](O)CC[C@H](N)C(O)=O		162.1	C6H14N2O3	-4.41421	P4_E	0.84	0.84	0.81	0.83	0.0173205	2.08681		11	5-HYDROXYLYSINE	NC[C@H](O)CC[C@H](N)C(O)=O		162.1	C6H14N2O3	-4.41421	P4_E	0.8	0.79	0.8	0.796667	0.0057735	0.724707
12	CYSTEAMINE	NCCS		77.0299	C2H7NS	-0.416613	P4_E	n.d.	n.d.	n.d.	#DIV/0!	#DIV/0!	#DIV/0!		12	CYSTEAMINE	NCCS		77.0299	C2H7NS	-0.416613	P4_E	n.d.	n.d.	n.d.	#DIV/0!	#DIV/0!	#DIV/0!
1	OPHTHALMATE	CC[C@H](NC(=O)CC[C@H](N)C(O)=O)C(=O)NCC(O)=O		289.127	C11H19N3O6	-4.40276	P4_F	1	1	1	1	0	0		1	OPHTHALMATE	CC[C@H](NC(=O)CC[C@H](N)C(O)=O)C(=O)NCC(O)=O		289.127	C11H19N3O6	-4.40276	P4_F	0.99	1	1	0.996667	0.0057735	0.579281
2	2,3-DIAMINOPROPIONATE	NC[C@H](N)C(O)=O		104.059	C3H8N2O2	-4.02165	P4_F	n.d.	n.d.	n.d.	#DIV/0!	#DIV/0!	#DIV/0!		2	2,3-DIAMINOPROPIONATE	NC[C@H](N)C(O)=O		104.059	C3H8N2O2	-4.02165	P4_F	n.d.	n.d.	n.d.	#DIV/0!	#DIV/0!	#DIV/0!
3	TRIGONELLINE	C[N+]1=CC(=CC=C1)C([O-])=O		137.048	C7H7NO2	-3.53021	P4_F	0.88	0.88	0.87	0.876667	0.0057735	0.658574		3	TRIGONELLINE	C[N+]1=CC(=CC=C1)C([O-])=O		137.048	C7H7NO2	-3.53021	P4_F	n.d.	n.d.	n.d.	#DIV/0!	#DIV/0!	#DIV/0!
4	EPINEPHRINE	CNC[C@H](O)C1=CC=C(O)C(O)=C1		183.09	C9H13NO3	-0.429529	P4_F	0.92	0.91	0.9	0.91	0.01	1.0989		4	EPINEPHRINE	CNC[C@H](O)C1=CC=C(O)C(O)=C1		183.09	C9H13NO3	-0.429529	P4_F	0.92	0.91	0.94	0.923333	0.0152753	1.65436
5	3,4-DIHYDROXYPHENYLGLYCOL	OCC(O)C1=CC(O)=C(O)C=C1		170.058	C8H10O4	-0.0315695	P4_F	n.d.	n.d.	n.d.	#DIV/0!	#DIV/0!	#DIV/0!		5	3,4-DIHYDROXYPHENYLGLYCOL	OCC(O)C1=CC(O)=C(O)C=C1		170.058	C8H10O4	-0.0315695	P4_F	1.12	1.11	1.1	1.11	0.01	0.900901
6	CADAVERINE	NCCCCCN		102.116	C5H14N2	-0.400552	P4_F	n.d.	n.d.	n.d.	#DIV/0!	#DIV/0!	#DIV/0!		6	CADAVERINE	NCCCCCN		102.116	C5H14N2	-0.400552	P4_F	n.d.	n.d.	n.d.	#DIV/0!	#DIV/0!	#DIV/0!
7	2-HYDROXYBUTYRATE	CCC(O)C(O)=O		104.047	C4H8O3	0.0506929	P4_F	n.d.	n.d.	n.d.	#DIV/0!	#DIV/0!	#DIV/0!		7	2-HYDROXYBUTYRATE	CCC(O)C(O)=O		104.047	C4H8O3	0.0506929	P4_F	n.d.	n.d.	n.d.	#DIV/0!	#DIV/0!	#DIV/0!
8	COENZYME A	CC(C)(COP(O)(=O)OP(O)(=O)OC[C@H]1O[C@H]([C@H](O)[C@@H]1OP(O)(O)=O)N1C=NC2=C1N=CN=C2N)C(O)C(=O)NCCC(=O)NCCS		767.115	C21H36N7O16P3S	-5.72223	P4_F	n.d.	n.d.	n.d.	#DIV/0!	#DIV/0!	#DIV/0!		8	COENZYME A	CC(C)(COP(O)(=O)OP(O)(=O)OC[C@H]1O[C@H]([C@H](O)[C@@H]1OP(O)(O)=O)N1C=NC2=C1N=CN=C2N)C(O)C(=O)NCCC(=O)NCCS		767.115	C21H36N7O16P3S	-5.72223	P4_F	n.d.	n.d.	n.d.	#DIV/0!	#DIV/0!	#DIV/0!
9	OXALOMALATE	C(C(C(=O)O)O)(C(=O)C(=O)O)C(=O)O		206.006	C6H6O8	-1.08974	P4_F	n.d.	n.d.	n.d.	#DIV/0!	#DIV/0!	#DIV/0!		9	OXALOMALATE	C(C(C(=O)O)O)(C(=O)C(=O)O)C(=O)O		206.006	C6H6O8	-1.08974	P4_F	n.d.	n.d.	n.d.	#DIV/0!	#DIV/0!	#DIV/0!
10	INOSINE TRIPHOSPHATE	O[C@@H]1[C@@H](COP(O)(=O)OP(O)(=O)OP(O)(O)=O)O[C@H]([C@@H]1O)N1C=NC2=C1N=CN=C2O		507.98	C10H15N4O14P3	-2.6925	P4_F	n.d.	n.d.	n.d.	#DIV/0!	#DIV/0!	#DIV/0!		10	INOSINE TRIPHOSPHATE	O[C@@H]1[C@@H](COP(O)(=O)OP(O)(=O)OP(O)(O)=O)O[C@H]([C@@H]1O)N1C=NC2=C1N=CN=C2O		507.98	C10H15N4O14P3	-2.6925	P4_F	n.d.	n.d.	n.d.	#DIV/0!	#DIV/0!	#DIV/0!
11	CDP-ETHANOLAMINE	NCCOP(O)(=O)OP(O)(=O)OC[C@H]1O[C@H]([C@H](O)[C@@H]1O)N1C=CC(N)=NC1=O		446.06	C11H20N4O11P2	-4.98005	P4_F	0.84	0.85	0.85	0.846667	0.0057735	0.68191		11	CDP-ETHANOLAMINE	NCCOP(O)(=O)OP(O)(=O)OC[C@H]1O[C@H]([C@H](O)[C@@H]1O)N1C=CC(N)=NC1=O		446.06	C11H20N4O11P2	-4.98005	P4_F	0.89	0.89	0.87	0.883333	0.011547	1.30721
12	2,5-DIMETHYLPYRAZINE	CC1=CN=C(C)C=N1		108.069	C6H8N2	-0.199359	P4_F	n.d.	n.d.	n.d.	#DIV/0!	#DIV/0!	#DIV/0!		12	2,5-DIMETHYLPYRAZINE	CC1=CN=C(C)C=N1		108.069	C6H8N2	-0.199359	P4_F	n.d.	n.d.	n.d.	#DIV/0!	#DIV/0!	#DIV/0!
1	STACHYOSE	OC[C@H]1O[C@@](CO)(O[C@H]2O[C@H](CO[C@H]3O[C@H](CO[C@H]4O[C@H](CO)[C@H](O)[C@H](O)[C@H]4O)[C@H](O)[C@H](O)[C@H]3O)[C@@H](O)[C@H](O)[C@H]2O)[C@@H](O)[C@@H]1O		666.222	C24H42O21	-8.07051	P4_G	0.84	0.84	0.85	0.843333	0.0057735	0.684605		1	STACHYOSE	OC[C@H]1O[C@@](CO)(O[C@H]2O[C@H](CO[C@H]3O[C@H](CO[C@H]4O[C@H](CO)[C@H](O)[C@H](O)[C@H]4O)[C@H](O)[C@H](O)[C@H]3O)[C@@H](O)[C@H](O)[C@H]2O)[C@@H](O)[C@@H]1O		666.222	C24H42O21	-8.07051	P4_G	0.8	0.81	0.81	0.806667	0.0057735	0.715723
2	DEOXYCYTIDINE-DIPHOSPHATE	NC1=NC(=O)N(C=C1)[C@H]1C[C@H](O)[C@@H](COP(O)(=O)OP(O)(O)=O)O1		387.023	C9H15N3O10P2	-2.59013	P4_G	1.01	0.92	0.93	0.953333	0.0493288	5.17435		2	DEOXYCYTIDINE-DIPHOSPHATE	NC1=NC(=O)N(C=C1)[C@H]1C[C@H](O)[C@@H](COP(O)(=O)OP(O)(O)=O)O1		387.023	C9H15N3O10P2	-2.59013	P4_G	1	1	0.9	0.966667	0.057735	5.97259
3	2,3-BUTANEDIOL	C[C@@H](O)[C@@H](C)O		90.0681	C4H10O2	-0.375529	P4_G	n.d.	n.d.	n.d.	#DIV/0!	#DIV/0!	#DIV/0!		3	2,3-BUTANEDIOL	C[C@@H](O)[C@@H](C)O		90.0681	C4H10O2	-0.375529	P4_G	n.d.	n.d.	n.d.	#DIV/0!	#DIV/0!	#DIV/0!
4	D-RIBOSE 5-PHOSPHATE	OC1O[C@H](COP(O)(O)=O)[C@@H](O)[C@H]1O		230.019	C5H11O8P	-2.42577	P4_G	n.d.	n.d.	n.d.	#DIV/0!	#DIV/0!	#DIV/0!		4	D-RIBOSE 5-PHOSPHATE	OC1O[C@H](COP(O)(O)=O)[C@@H](O)[C@H]1O		230.019	C5H11O8P	-2.42577	P4_G	0.86	0.89	0.91	0.886667	0.0251661	2.83828
5	HYDROXYKYNURENINE	NC(CC(=O)C1=C(N)C(O)=CC=C1)C(O)=O		224.08	C10H12N2O4	-2.21253	P4_G	n.d.	n.d.	n.d.	#DIV/0!	#DIV/0!	#DIV/0!		5	HYDROXYKYNURENINE	NC(CC(=O)C1=C(N)C(O)=CC=C1)C(O)=O		224.08	C10H12N2O4	-2.21253	P4_G	n.d.	n.d.	n.d.	#DIV/0!	#DIV/0!	#DIV/0!
6	GALACTOSAMINE	C(C1C(C(C(C(O1)O)N)O)O)O		179.079	C6H13NO5	-3.03942	P4_G	0.82	0.84	0.82	0.826667	0.011547	1.39682		6	GALACTOSAMINE	C(C1C(C(C(C(O1)O)N)O)O)O		179.079	C6H13NO5	-3.03942	P4_G	0.8	0.8	0.81	0.803333	0.0057735	0.718693
7	DEOXYADENOSINE TRIPHOSPHATE	NC1=NC=NC2=C1N=CN2[C@H]1C[C@H](O)[C@@H](COP(O)(=O)OP(O)(=O)OP(O)(O)=O)O1		491.001	C10H16N5O12P3	-4.91078	P4_G	n.d.	n.d.	n.d.	#DIV/0!	#DIV/0!	#DIV/0!		7	DEOXYADENOSINE TRIPHOSPHATE	NC1=NC=NC2=C1N=CN2[C@H]1C[C@H](O)[C@@H](COP(O)(=O)OP(O)(=O)OP(O)(O)=O)O1		491.001	C10H16N5O12P3	-4.91078	P4_G	n.d.	n.d.	n.d.	#DIV/0!	#DIV/0!	#DIV/0!
8	GLYCEROL 3-PHOSPHATE	OC[C@@H](O)COP(O)(O)=O		172.014	C3H9O6P	-1.96258	P4_G	0.9	0.91	0.9	0.903333	0.0057735	0.639133		8	GLYCEROL 3-PHOSPHATE	OC[C@@H](O)COP(O)(O)=O		172.014	C3H9O6P	-1.96258	P4_G	0.89	0.92	0.87	0.893333	0.0251661	2.8171
9	CYANOCOBALAMIN	CC1=CC2=C(C=C1C)N(C=N2)C3C(C(C(O3)CO)OP(=O)([O-])OC(C)CNC(=O)CCC4(C(C5C6(C(C(C(=C(C7=NC(=CC8=NC(=C(C4=N5)C)C(C8(C)C)CCC(=O)N)C(C7(C)CC(=O)N)CCC(=O)N)C)[N-]6)CCC(=O)N)(C)CC(=O)N)C)CC(=O)N)C)O.[C-]#N.[Co+3]		1354.57	C63H89CoN14O14P	-2.18349	P4_G	4.63	4.62	4.63	4.62667	0.0057735	0.124788		9	CYANOCOBALAMIN	CC1=CC2=C(C=C1C)N(C=N2)C3C(C(C(O3)CO)OP(=O)([O-])OC(C)CNC(=O)CCC4(C(C5C6(C(C(C(=C(C7=NC(=CC8=NC(=C(C4=N5)C)C(C8(C)C)CCC(=O)N)C(C7(C)CC(=O)N)CCC(=O)N)C)[N-]6)CCC(=O)N)(C)CC(=O)N)C)CC(=O)N)C)O.[C-]#N.[Co+3]		1354.57	C63H89CoN14O14P	-2.18349	P4_G	4.63	4.63	4.62	4.62667	0.0057735	0.124788
10	4-HYDROXY-L-PHENYLGLYCINE	C1=CC(=CC=C1C(C(=O)O)N)O		167.058	C8H9NO3	-1.77651	P4_G	0.9	0.93	0.9	0.91	0.0173205	1.90335		10	4-HYDROXY-L-PHENYLGLYCINE	C1=CC(=CC=C1C(C(=O)O)N)O		167.058	C8H9NO3	-1.77651	P4_G	0.88	0.87	0.89	0.88	0.01	1.13636
11	N-ACETYLSERINE	CC(=O)N[C@@H](CO)C(O)=O		147.053	C5H9NO4	-1.80677	P4_G	1.07	0.95	0.94	0.986667	0.0723418	7.33194		11	N-ACETYLSERINE	CC(=O)N[C@@H](CO)C(O)=O		147.053	C5H9NO4	-1.80677	P4_G	0.95	0.96	0.93	0.946667	0.0152753	1.61358
12	URIDINE 5'-DIPHOSPHATE	O[C@H]1[C@@H](O)[C@@H](O[C@@H]1COP(O)(=O)OP(O)(O)=O)N1C=CC(=O)NC1=O		404.002	C9H14N2O12P2	-2.96061	P4_G	n.d.	n.d.	n.d.	#DIV/0!	#DIV/0!	#DIV/0!		12	URIDINE 5'-DIPHOSPHATE	O[C@H]1[C@@H](O)[C@@H](O[C@@H]1COP(O)(=O)OP(O)(O)=O)N1C=CC(=O)NC1=O		404.002	C9H14N2O12P2	-2.96061	P4_G	n.d.	n.d.	n.d.	#DIV/0!	#DIV/0!	#DIV/0!
1	BETA-GLYCEROPHOSPHATE	OCC(CO)OP(O)(O)=O		172.014	C3H9O6P	-1.96258	P4_H	0.9	0.91	0.9	0.903333	0.0057735	0.639133		1	BETA-GLYCEROPHOSPHATE	OCC(CO)OP(O)(O)=O		172.014	C3H9O6P	-1.96258	P4_H	0.88	0.92	0.87	0.89	0.0264575	2.97275
2	GLUCOSE 1-PHOSPHATE	OC[C@H]1OC(OP(O)(O)=O)[C@H](O)[C@@H](O)[C@@H]1O		260.03	C6H13O9P	-3.05611	P4_H	0.94	0.88	0.91	0.91	0.03	3.2967		2	GLUCOSE 1-PHOSPHATE	OC[C@H]1OC(OP(O)(O)=O)[C@H](O)[C@@H](O)[C@@H]1O		260.03	C6H13O9P	-3.05611	P4_H	0.89	0.89	0.89	0.89	0	0
3	GLUCOSAMINE 6-SULFATE	N[C@H]1[C@H](O)O[C@H](COS(O)(=O)=O)[C@@H](O)[C@@H]1O		259.036	C6H13NO8S	-3.99396	P4_H	0.89	0.85	0.85	0.863333	0.023094	2.67498		3	GLUCOSAMINE 6-SULFATE	N[C@H]1[C@H](O)O[C@H](COS(O)(=O)=O)[C@@H](O)[C@@H]1O		259.036	C6H13NO8S	-3.99396	P4_H	0.88	0.87	0.89	0.88	0.01	1.13636
4											#DIV/0!	#DIV/0!	#DIV/0!		4											#DIV/0!	#DIV/0!	#DIV/0!
5											#DIV/0!	#DIV/0!	#DIV/0!		5											#DIV/0!	#DIV/0!	#DIV/0!
6											#DIV/0!	#DIV/0!	#DIV/0!		6											#DIV/0!	#DIV/0!	#DIV/0!
7											#DIV/0!	#DIV/0!	#DIV/0!		7											#DIV/0!	#DIV/0!	#DIV/0!
8											#DIV/0!	#DIV/0!	#DIV/0!		8											#DIV/0!	#DIV/0!	#DIV/0!
9											#DIV/0!	#DIV/0!	#DIV/0!		9											#DIV/0!	#DIV/0!	#DIV/0!
10											#DIV/0!	#DIV/0!	#DIV/0!		10											#DIV/0!	#DIV/0!	#DIV/0!
11											#DIV/0!	#DIV/0!	#DIV/0!		11											#DIV/0!	#DIV/0!	#DIV/0!
12											#DIV/0!	#DIV/0!	#DIV/0!		12											#DIV/0!	#DIV/0!	#DIV/0!
post	C1-APS	C[N+]1=CC(=CC=C1)S([O-])(=O)=O	100	173.015	C6H7NO3S	-4.01	RTI	0.88	0.88	0.89	0.883333	0.0057735	0.653604		post	C1-APS	C[N+]1=CC(=CC=C1)S([O-])(=O)=O	100	173.015	C6H7NO3S	-4.01	RTI	0.9	0.88	0.9	0.893333	0.011547	1.29258
post	C2-APS	CC[N+]1=CC(=CC=C1)S([O-])(=O)=O	200	187.03	C7H9NO3S	-3.65	RTI	0.92	0.92	0.93	0.923333	0.0057735	0.625289		post	C2-APS	CC[N+]1=CC(=CC=C1)S([O-])(=O)=O	200	187.03	C7H9NO3S	-3.65	RTI	0.94	0.93	0.93	0.933333	0.0057735	0.61859
post	C3-APS	CCC[N+]1=CC(=CC=C1)S([O-])(=O)=O	300	201.046	C8H11NO3S	-3.13	RTI	1.07	1.07	1.09	1.07667	0.011547	1.07248		post	C3-APS	CCC[N+]1=CC(=CC=C1)S([O-])(=O)=O	300	201.046	C8H11NO3S	-3.13	RTI	1.09	1.07	1.08	1.08	0.01	0.925926
post	C4-APS	CCCC[N+]1=CC(=CC=C1)S([O-])(=O)=O	400	215.062	C9H13NO3S	-2.68	RTI	1.61	1.62	1.63	1.62	0.01	0.617284		post	C4-APS	CCCC[N+]1=CC(=CC=C1)S([O-])(=O)=O	400	215.062	C9H13NO3S	-2.68	RTI	1.64	1.63	1.64	1.63667	0.0057735	0.35276
post	C5-APS	CCCCC[N+]1=CC(=CC=C1)S([O-])(=O)=O	500	229.077	C10H15NO3S	-2.24	RTI	3.69	3.68	3.69	3.68667	0.0057735	0.156605		post	C5-APS	CCCCC[N+]1=CC(=CC=C1)S([O-])(=O)=O	500	229.077	C10H15NO3S	-2.24	RTI	3.69	3.68	3.69	3.68667	0.0057735	0.156605
post	C6-APS	CCCCCC[N+]1=CC(=CC=C1)S([O-])(=O)=O	600	243.093	C11H17NO3S	-1.79	RTI	5.36	5.35	5.37	5.36	0.01	0.186567		post	C6-APS	CCCCCC[N+]1=CC(=CC=C1)S([O-])(=O)=O	600	243.093	C11H17NO3S	-1.79	RTI	5.38	5.37	5.38	5.37667	0.0057735	0.107381
post	C7-APS	CCCCCCC[N+]1=CC(=CC=C1)S([O-])(=O)=O	700	257.109	C12H19NO3S	-1.35	RTI	6.54	6.53	6.54	6.53667	0.0057735	0.0883249		post	C7-APS	CCCCCCC[N+]1=CC(=CC=C1)S([O-])(=O)=O	700	257.109	C12H19NO3S	-1.35	RTI	6.56	6.55	6.56	6.55667	0.0057735	0.0880555
post	C8-APS	CCCCCCCC[N+]1=CC(=CC=C1)S([O-])(=O)=O	800	271.124	C13H21NO3S	-0.9	RTI	7.51	7.5	7.51	7.50667	0.0057735	0.0769117		post	C8-APS	CCCCCCCC[N+]1=CC(=CC=C1)S([O-])(=O)=O	800	271.124	C13H21NO3S	-0.9	RTI	7.53	7.52	7.53	7.52667	0.0057735	0.0767073
post	C9-APS	CCCCCCCCC[N+]1=CC(=CC=C1)S([O-])(=O)=O	900	285.14	C14H23NO3S	-0.46	RTI	8.38	8.37	8.39	8.38	0.01	0.119332		post	C9-APS	CCCCCCCCC[N+]1=CC(=CC=C1)S([O-])(=O)=O	900	285.14	C14H23NO3S	-0.46	RTI	8.4	8.39	8.4	8.39667	0.0057735	0.0687595
post	C10-APS	CCCCCCCCCC[N+]1=CC(=CC=C1)S([O-])(=O)=O	1000	299.156	C15H25NO3S	-0.02	RTI	9.2	9.19	9.2	9.19667	0.0057735	0.0627782		post	C10-APS	CCCCCCCCCC[N+]1=CC(=CC=C1)S([O-])(=O)=O	1000	299.156	C15H25NO3S	-0.02	RTI	9.22	9.21	9.22	9.21667	0.0057735	0.062642
post	C11-APS	CCCCCCCCCCC[N+]1=CC(=CC=C1)S([O-])(=O)=O	1100	313.171	C16H27NO3S	0.43	RTI	9.99	9.98	9.99	9.98667	0.0057735	0.0578121		post	C11-APS	CCCCCCCCCCC[N+]1=CC(=CC=C1)S([O-])(=O)=O	1100	313.171	C16H27NO3S	0.43	RTI	10.01	10	10.01	10.0067	0.0057735	0.0576966
post	C12-APS	CCCCCCCCCCCC[N+]1=CC(=CC=C1)S([O-])(=O)=O	1200	327.187	C17H29NO3S	0.87	RTI	10.78	10.77	10.78	10.7767	0.0057735	0.0535741		post	C12-APS	CCCCCCCCCCCC[N+]1=CC(=CC=C1)S([O-])(=O)=O	1200	327.187	C17H29NO3S	0.87	RTI	10.8	10.79	10.8	10.7967	0.0057735	0.0534749
post	C13-APS	CCCCCCCCCCCCC[N+]1=CC(=CC=C1)S([O-])(=O)=O	1300	341.202	C18H31NO3S	1.32	RTI	11.58	11.56	11.57	11.57	0.01	0.0864304		post	C13-APS	CCCCCCCCCCCCC[N+]1=CC(=CC=C1)S([O-])(=O)=O	1300	341.202	C18H31NO3S	1.32	RTI	11.59	11.58	11.58	11.5833	0.0057735	0.0498432
post	C14-APS	CCCCCCCCCCCCCC[N+]1=CC(=CC=C1)S([O-])(=O)=O	1400	355.218	C19H33NO3S	1.76	RTI	12.38	12.37	12.38	12.3767	0.0057735	0.0466483		post	C14-APS	CCCCCCCCCCCCCC[N+]1=CC(=CC=C1)S([O-])(=O)=O	1400	355.218	C19H33NO3S	1.76	RTI	12.39	12.37	12.38	12.38	0.01	0.0807754
post	C15-APS	CCCCCCCCCCCCCCC[N+]1=CC(=CC=C1)S([O-])(=O)=O	1500	369.234	C20H35NO3S	2.21	RTI	13.2	13.19	13.2	13.1967	0.0057735	0.0437497		post	C15-APS	CCCCCCCCCCCCCCC[N+]1=CC(=CC=C1)S([O-])(=O)=O	1500	369.234	C20H35NO3S	2.21	RTI	13.21	13.2	13.2	13.2033	0.0057735	0.0437276
post	C16-APS	CCCCCCCCCCCCCCCC[N+]1=CC(=CC=C1)S([O-])(=O)=O	1600	383.249	C21H37NO3S	2.65	RTI	14.03	14.02	14.03	14.0267	0.0057735	0.0411609		post	C16-APS	CCCCCCCCCCCCCCCC[N+]1=CC(=CC=C1)S([O-])(=O)=O	1600	383.249	C21H37NO3S	2.65	RTI	14.03	14.02	14.02	14.0233	0.0057735	0.0411707
post	C17-APS	CCCCCCCCCCCCCCCCC[N+]1=CC(=CC=C1)S([O-])(=O)=O	1700	397.265	C22H39NO3S	3.1	RTI	14.84	14.83	14.84	14.8367	0.0057735	0.0389137		post	C17-APS	CCCCCCCCCCCCCCCCC[N+]1=CC(=CC=C1)S([O-])(=O)=O	1700	397.265	C22H39NO3S	3.1	RTI	14.84	14.83	14.83	14.8333	0.0057735	0.0389225
post	C18-APS	CCCCCCCCCCCCCCCCCC[N+]1=CC(=CC=C1)S([O-])(=O)=O	1800	411.281	C23H41NO3S	3.54	RTI	15.62	15.61	15.62	15.6167	0.0057735	0.0369701		post	C18-APS	CCCCCCCCCCCCCCCCCC[N+]1=CC(=CC=C1)S([O-])(=O)=O	1800	411.281	C23H41NO3S	3.54	RTI	15.63	15.61	15.62	15.62	0.01	0.0640205
post	C19-APS	CCCCCCCCCCCCCCCCCCC[N+]1=CC(=CC=C1)S([O-])(=O)=O	1900	425.296	C24H43NO3S	3.99	RTI	16.36	16.34	16.36	16.3533	0.011547	0.0706095		post	C19-APS	CCCCCCCCCCCCCCCCCCC[N+]1=CC(=CC=C1)S([O-])(=O)=O	1900	425.296	C24H43NO3S	3.99	RTI	16.36	16.34	16.35	16.35	0.01	0.0611621
post	C20-APS	CCCCCCCCCCCCCCCCCCCC[N+]1=CC(=CC=C1)S([O-])(=O)=O	2000	439.312	C25H45NO3S	4.43	RTI	17.04	17.02	17.04	17.0333	0.011547	0.0677906		post	C20-APS	CCCCCCCCCCCCCCCCCCCC[N+]1=CC(=CC=C1)S([O-])(=O)=O	2000	439.312	C25H45NO3S	4.43	RTI	17.03	17.02	17.03	17.0267	0.0057735	0.0339086

## Sheet: Plate 5
								pos mode RT															neg mode RT
No.	Name	SMILES	RTI	exact mass	formula	logP	Mix	Rep 1	Rep 2	Rep 3	mean	stdev	rel stdev		No.	Name	SMILES	RTI	exact mass	formula	logP	Mix	Rep 1	Rep 2	Rep 3	mean	stdev	rel stdev
pre	C1-APS	C[N+]1=CC(=CC=C1)S([O-])(=O)=O	100	173.015	C6H7NO3S	-4.01	RTI	0.88	0.88	0.88	0.88	0	0		pre	C1-APS	C[N+]1=CC(=CC=C1)S([O-])(=O)=O	100	173.015	C6H7NO3S	-4.01	RTI	0.89	0.9	0.88	0.89	0.01	1.1236
pre	C2-APS	CC[N+]1=CC(=CC=C1)S([O-])(=O)=O	200	187.03	C7H9NO3S	-3.65	RTI	0.91	0.92	0.92	0.916667	0.0057735	0.629837		pre	C2-APS	CC[N+]1=CC(=CC=C1)S([O-])(=O)=O	200	187.03	C7H9NO3S	-3.65	RTI	0.93	0.94	0.93	0.933333	0.0057735	0.61859
pre	C3-APS	CCC[N+]1=CC(=CC=C1)S([O-])(=O)=O	300	201.046	C8H11NO3S	-3.13	RTI	1.06	1.07	1.07	1.06667	0.0057735	0.541266		pre	C3-APS	CCC[N+]1=CC(=CC=C1)S([O-])(=O)=O	300	201.046	C8H11NO3S	-3.13	RTI	1.07	1.09	1.07	1.07667	0.011547	1.07248
pre	C4-APS	CCCC[N+]1=CC(=CC=C1)S([O-])(=O)=O	400	215.062	C9H13NO3S	-2.68	RTI	1.61	1.61	1.62	1.61333	0.0057735	0.357862		pre	C4-APS	CCCC[N+]1=CC(=CC=C1)S([O-])(=O)=O	400	215.062	C9H13NO3S	-2.68	RTI	1.63	1.64	1.63	1.63333	0.0057735	0.35348
pre	C5-APS	CCCCC[N+]1=CC(=CC=C1)S([O-])(=O)=O	500	229.077	C10H15NO3S	-2.24	RTI	3.67	3.69	3.68	3.68	0.01	0.271739		pre	C5-APS	CCCCC[N+]1=CC(=CC=C1)S([O-])(=O)=O	500	229.077	C10H15NO3S	-2.24	RTI	3.68	3.69	3.68	3.68333	0.0057735	0.156747
pre	C6-APS	CCCCCC[N+]1=CC(=CC=C1)S([O-])(=O)=O	600	243.093	C11H17NO3S	-1.79	RTI	5.36	5.36	5.35	5.35667	0.0057735	0.107782		pre	C6-APS	CCCCCC[N+]1=CC(=CC=C1)S([O-])(=O)=O	600	243.093	C11H17NO3S	-1.79	RTI	5.37	5.38	5.37	5.37333	0.0057735	0.107447
pre	C7-APS	CCCCCCC[N+]1=CC(=CC=C1)S([O-])(=O)=O	700	257.109	C12H19NO3S	-1.35	RTI	6.54	6.54	6.53	6.53667	0.0057735	0.0883249		pre	C7-APS	CCCCCCC[N+]1=CC(=CC=C1)S([O-])(=O)=O	700	257.109	C12H19NO3S	-1.35	RTI	6.55	6.56	6.55	6.55333	0.0057735	0.0881002
pre	C8-APS	CCCCCCCC[N+]1=CC(=CC=C1)S([O-])(=O)=O	800	271.124	C13H21NO3S	-0.9	RTI	7.51	7.51	7.5	7.50667	0.0057735	0.0769117		pre	C8-APS	CCCCCCCC[N+]1=CC(=CC=C1)S([O-])(=O)=O	800	271.124	C13H21NO3S	-0.9	RTI	7.52	7.53	7.52	7.52333	0.0057735	0.0767413
pre	C9-APS	CCCCCCCCC[N+]1=CC(=CC=C1)S([O-])(=O)=O	900	285.14	C14H23NO3S	-0.46	RTI	8.38	8.38	8.37	8.37667	0.0057735	0.0689236		pre	C9-APS	CCCCCCCCC[N+]1=CC(=CC=C1)S([O-])(=O)=O	900	285.14	C14H23NO3S	-0.46	RTI	8.39	8.4	8.39	8.39333	0.0057735	0.0687868
pre	C10-APS	CCCCCCCCCC[N+]1=CC(=CC=C1)S([O-])(=O)=O	1000	299.156	C15H25NO3S	-0.02	RTI	9.2	9.2	9.19	9.19667	0.0057735	0.0627782		pre	C10-APS	CCCCCCCCCC[N+]1=CC(=CC=C1)S([O-])(=O)=O	1000	299.156	C15H25NO3S	-0.02	RTI	9.21	9.22	9.21	9.21333	0.0057735	0.0626646
pre	C11-APS	CCCCCCCCCCC[N+]1=CC(=CC=C1)S([O-])(=O)=O	1100	313.171	C16H27NO3S	0.43	RTI	9.99	9.99	9.98	9.98667	0.0057735	0.0578121		pre	C11-APS	CCCCCCCCCCC[N+]1=CC(=CC=C1)S([O-])(=O)=O	1100	313.171	C16H27NO3S	0.43	RTI	10	10.01	10	10.0033	0.0057735	0.0577158
pre	C12-APS	CCCCCCCCCCCC[N+]1=CC(=CC=C1)S([O-])(=O)=O	1200	327.187	C17H29NO3S	0.87	RTI	10.78	10.78	10.77	10.7767	0.0057735	0.0535741		pre	C12-APS	CCCCCCCCCCCC[N+]1=CC(=CC=C1)S([O-])(=O)=O	1200	327.187	C17H29NO3S	0.87	RTI	10.79	10.8	10.79	10.7933	0.0057735	0.0534914
pre	C13-APS	CCCCCCCCCCCCC[N+]1=CC(=CC=C1)S([O-])(=O)=O	1300	341.202	C18H31NO3S	1.32	RTI	11.57	11.58	11.56	11.57	0.01	0.0864304		pre	C13-APS	CCCCCCCCCCCCC[N+]1=CC(=CC=C1)S([O-])(=O)=O	1300	341.202	C18H31NO3S	1.32	RTI	11.58	11.59	11.58	11.5833	0.0057735	0.0498432
pre	C14-APS	CCCCCCCCCCCCCC[N+]1=CC(=CC=C1)S([O-])(=O)=O	1400	355.218	C19H33NO3S	1.76	RTI	12.39	12.38	12.37	12.38	0.01	0.0807754		pre	C14-APS	CCCCCCCCCCCCCC[N+]1=CC(=CC=C1)S([O-])(=O)=O	1400	355.218	C19H33NO3S	1.76	RTI	12.38	12.39	12.37	12.38	0.01	0.0807754
pre	C15-APS	CCCCCCCCCCCCCCC[N+]1=CC(=CC=C1)S([O-])(=O)=O	1500	369.234	C20H35NO3S	2.21	RTI	13.2	13.2	13.19	13.1967	0.0057735	0.0437497		pre	C15-APS	CCCCCCCCCCCCCCC[N+]1=CC(=CC=C1)S([O-])(=O)=O	1500	369.234	C20H35NO3S	2.21	RTI	13.21	13.21	13.2	13.2067	0.0057735	0.0437166
pre	C16-APS	CCCCCCCCCCCCCCCC[N+]1=CC(=CC=C1)S([O-])(=O)=O	1600	383.249	C21H37NO3S	2.65	RTI	14.03	14.03	14.02	14.0267	0.0057735	0.0411609		pre	C16-APS	CCCCCCCCCCCCCCCC[N+]1=CC(=CC=C1)S([O-])(=O)=O	1600	383.249	C21H37NO3S	2.65	RTI	14.03	14.03	14.02	14.0267	0.0057735	0.0411609
pre	C17-APS	CCCCCCCCCCCCCCCCC[N+]1=CC(=CC=C1)S([O-])(=O)=O	1700	397.265	C22H39NO3S	3.1	RTI	14.84	14.84	14.83	14.8367	0.0057735	0.0389137		pre	C17-APS	CCCCCCCCCCCCCCCCC[N+]1=CC(=CC=C1)S([O-])(=O)=O	1700	397.265	C22H39NO3S	3.1	RTI	14.83	14.84	14.83	14.8333	0.0057735	0.0389225
pre	C18-APS	CCCCCCCCCCCCCCCCCC[N+]1=CC(=CC=C1)S([O-])(=O)=O	1800	411.281	C23H41NO3S	3.54	RTI	15.62	15.62	15.61	15.6167	0.0057735	0.0369701		pre	C18-APS	CCCCCCCCCCCCCCCCCC[N+]1=CC(=CC=C1)S([O-])(=O)=O	1800	411.281	C23H41NO3S	3.54	RTI	15.62	15.63	15.61	15.62	0.01	0.0640205
pre	C19-APS	CCCCCCCCCCCCCCCCCCC[N+]1=CC(=CC=C1)S([O-])(=O)=O	1900	425.296	C24H43NO3S	3.99	RTI	16.37	16.36	16.34	16.3567	0.0152753	0.0933885		pre	C19-APS	CCCCCCCCCCCCCCCCCCC[N+]1=CC(=CC=C1)S([O-])(=O)=O	1900	425.296	C24H43NO3S	3.99	RTI	16.35	16.36	16.34	16.35	0.01	0.0611621
pre	C20-APS	CCCCCCCCCCCCCCCCCCCC[N+]1=CC(=CC=C1)S([O-])(=O)=O	2000	439.312	C25H45NO3S	4.43	RTI	17.04	17.04	17.02	17.0333	0.011547	0.0677906		pre	C20-APS	CCCCCCCCCCCCCCCCCCCC[N+]1=CC(=CC=C1)S([O-])(=O)=O	2000	439.312	C25H45NO3S	4.43	RTI	17.03	17.03	17.02	17.0267	0.0057735	0.0339086
1	METHYGLUTARATE	CC(CC(O)=O)CC(O)=O	0.333105	146.058	C6H10O4	0.333105	P5_A	3.06	3.11	3.09	3.08667	0.0251661	0.815317		1	METHYGLUTARATE	CC(CC(O)=O)CC(O)=O	0.333105	146.058	C6H10O4	0.333105	P5_A	3.07	3.08	3.07	3.07333	0.0057735	0.187858
2	SORBATE	CC=CC=CC(=O)O	1.4468	112.052	C6H8O2	1.4468	P5_A	6.38	6.39	6.42	6.39667	0.0208167	0.32543		2	SORBATE	CC=CC=CC(=O)O	1.4468	112.052	C6H8O2	1.4468	P5_A	n.d.	n.d.	n.d.	#DIV/0!	#DIV/0!	#DIV/0!
3	MONOETHYLMALONATE	CCOC(=O)CC(O)=O	0.171585	132.042	C5H8O4	0.171585	P5_A	0.92	0.92	0.93	0.923333	0.0057735	0.625289		3	MONOETHYLMALONATE	CCOC(=O)CC(O)=O	0.171585	132.042	C5H8O4	0.171585	P5_A	n.d.	n.d.	n.d.	#DIV/0!	#DIV/0!	#DIV/0!
4	GLUCONOLACTONE	CSC	1.22358	178.047	C6H10O6	1.22358	P5_A	0.92	0.95	0.92	0.93	0.0173205	1.86242		4	GLUCONOLACTONE	CSC	1.22358	178.047	C6H10O6	1.22358	P5_A	0.91	0.91	0.93	0.916667	0.011547	1.25967
5	4-HYDROXYBENZOATE	OC(=O)C1=CC=C(O)C=C1	1.32726	138.032	C7H6O3	1.32726	P5_A	3.9	3.92	3.91	3.91	0.01	0.255754		5	4-HYDROXYBENZOATE	OC(=O)C1=CC=C(O)C=C1	1.32726	138.032	C7H6O3	1.32726	P5_A	3.89	3.89	3.9	3.89333	0.0057735	0.148292
6	TYRAMINE	NCCC1=CC=C(O)C=C1	0.679713	137.084	C8H11NO	0.679713	P5_A	1.08	1.11	1.09	1.09333	0.0152753	1.39713		6	TYRAMINE	NCCC1=CC=C(O)C=C1	0.679713	137.084	C8H11NO	0.679713	P5_A	n.d.	n.d.	n.d.	#DIV/0!	#DIV/0!	#DIV/0!
7	CORTISOL	[H][C@@]12CC[C@@](O)(C(=O)CO)[C@@]1(C)C[C@H](O)[C@@]1([H])[C@@]2([H])CCC2=CC(=O)CC[C@]12C	1.27517	362.209	C21H30O5	1.27517	P5_A	7.52	7.54	7.54	7.53333	0.011547	0.153279		7	CORTISOL	[H][C@@]12CC[C@@](O)(C(=O)CO)[C@@]1(C)C[C@H](O)[C@@]1([H])[C@@]2([H])CCC2=CC(=O)CC[C@]12C	1.27517	362.209	C21H30O5	1.27517	P5_A	7.55	7.53	7.53	7.53667	0.011547	0.153211
8	PRENOL	CC(C)=CCO	0.842669	86.0732	C5H10O	0.842669	P5_A	n.d.	n.d.	n.d.	#DIV/0!	#DIV/0!	#DIV/0!		8	PRENOL	CC(C)=CCO	0.842669	86.0732	C5H10O	0.842669	P5_A	n.d.	n.d.	n.d.	#DIV/0!	#DIV/0!	#DIV/0!
9	3-HYDROXYBENZALDEHYDE	C1=CC(=CC(=C1)O)C=O	1.38218	122.037	C7H6O2	1.38218	P5_A	n.d.	n.d.	n.d.	#DIV/0!	#DIV/0!	#DIV/0!		9	3-HYDROXYBENZALDEHYDE	C1=CC(=CC(=C1)O)C=O	1.38218	122.037	C7H6O2	1.38218	P5_A	4.82	4.82	4.81	4.81667	0.0057735	0.119865
10	XANTHURENATE	OC(=O)C1=NC2=C(O)C=CC=C2C(O)=C1	-0.166629	205.038	C10H7NO4	-0.166629	P5_A	3.66	3.57	3.61	3.61333	0.0450925	1.24795		10	XANTHURENATE	OC(=O)C1=NC2=C(O)C=CC=C2C(O)=C1	-0.166629	205.038	C10H7NO4	-0.166629	P5_A	3.63	3.63	3.69	3.65	0.034641	0.949069
11	2-METHYLPROPANAL	CC(C)C=NO	0.87104	72.057	C4H8O	0.87104	P5_A	n.d.	n.d.	n.d.	#DIV/0!	#DIV/0!	#DIV/0!		11	2-METHYLPROPANAL	CC(C)C=NO	0.87104	72.057	C4H8O	0.87104	P5_A	n.d.	n.d.	n.d.	#DIV/0!	#DIV/0!	#DIV/0!
12	PROPIONATE	CCC(O)=O	0.47719	74.0368	C3H6O2	0.47719	P5_A	n.d.	n.d.	n.d.	#DIV/0!	#DIV/0!	#DIV/0!		12	PROPIONATE	CCC(O)=O	0.47719	74.0368	C3H6O2	0.47719	P5_A	n.d.	n.d.	n.d.	#DIV/0!	#DIV/0!	#DIV/0!
1	TRIMETHYLAMINE	CN(C)C		59.0735	C3H9N	0.190169	P5_B	n.d.	n.d.	n.d.	#DIV/0!	#DIV/0!	#DIV/0!		1	TRIMETHYLAMINE	CN(C)C		59.0735	C3H9N	0.190169	P5_B	n.d.	n.d.	n.d.	#DIV/0!	#DIV/0!	#DIV/0!
2	MELATONIN	COC1=CC2=C(NC=C2CCNC(C)=O)C=C1		232.121	C13H16N2O2	1.14761	P5_B	6.45	6.47	6.45	6.45667	0.011547	0.178838		2	MELATONIN	COC1=CC2=C(NC=C2CCNC(C)=O)C=C1		232.121	C13H16N2O2	1.14761	P5_B	6.45	6.45	6.45	6.45	0	0
3	MALEATE	OC(=O)\C=C/C(O)=O		116.011	C4H4O4	-0.0409143	P5_B	1.19	1.16	1.2	1.18333	0.0208167	1.75915		3	MALEATE	OC(=O)\C=C/C(O)=O		116.011	C4H4O4	-0.0409143	P5_B	1.15	1.14	1.11	1.13333	0.0208167	1.83676
4	PENTANOATE	CCCCC(O)=O		102.068	C5H10O2	1.36633	P5_B	n.d.	n.d.	n.d.	#DIV/0!	#DIV/0!	#DIV/0!		4	PENTANOATE	CCCCC(O)=O		102.068	C5H10O2	1.36633	P5_B	n.d.	n.d.	n.d.	#DIV/0!	#DIV/0!	#DIV/0!
5	PROPANOATE	CCC(O)=O		74.0368	C3H6O2	0.47719	P5_B	n.d.	n.d.	n.d.	#DIV/0!	#DIV/0!	#DIV/0!		5	PROPANOATE	CCC(O)=O		74.0368	C3H6O2	0.47719	P5_B	n.d.	n.d.	n.d.	#DIV/0!	#DIV/0!	#DIV/0!
6	BILIRUBIN	CC1=C(C=C)\C(NC1=O)=C\C1=C(C)C(CCC(O)=O)=C(CC2=C(CCC(O)=O)C(C)=C(N2)\C=C2/NC(=O)C(C=C)=C2C)N1		584.263	C33H36N4O6	3.11911	P5_B	n.d.	n.d.	n.d.	#DIV/0!	#DIV/0!	#DIV/0!		6	BILIRUBIN	CC1=C(C=C)\C(NC1=O)=C\C1=C(C)C(CCC(O)=O)=C(CC2=C(CCC(O)=O)C(C)=C(N2)\C=C2/NC(=O)C(C=C)=C2C)N1		584.263	C33H36N4O6	3.11911	P5_B	n.d.	n.d.	n.d.	#DIV/0!	#DIV/0!	#DIV/0!
7	NICOTINE	CN1CCCC1C2=CN=CC=C2		162.116	C10H14N2	1.16253	P5_B	n.d.	n.d.	n.d.	#DIV/0!	#DIV/0!	#DIV/0!		7	NICOTINE	CN1CCCC1C2=CN=CC=C2		162.116	C10H14N2	1.16253	P5_B	n.d.	n.d.	n.d.	#DIV/0!	#DIV/0!	#DIV/0!
8	PREGNENOLONE SULFATE	CC(=O)C1CCC2C1(CCC3C2CC=C4C3(CCC(C4)OS(=O)(=O)O)C)C		396.197	C21H32O5S	3.63634	P5_B	9.44	9.5	9.45	9.46333	0.0321455	0.339685		8	PREGNENOLONE SULFATE	CC(=O)C1CCC2C1(CCC3C2CC=C4C3(CCC(C4)OS(=O)(=O)O)C)C		396.197	C21H32O5S	3.63634	P5_B	9.5	9.52	9.51	9.51	0.01	0.105152
9	KYNURENATE	OC(=O)C1=CC(=O)C2=CC=CC=C2N1		189.043	C10H7NO3	1.57756	P5_B	3.99	4.01	4	4	0.01	0.25		9	KYNURENATE	OC(=O)C1=CC(=O)C2=CC=CC=C2N1		189.043	C10H7NO3	1.57756	P5_B	4	4.03	4.03	4.02	0.0173205	0.430858
10	ISOBUTYRATE	CC(C)C(O)=O		88.0524	C4H8O2	1.02018	P5_B	n.d.	n.d.	n.d.	#DIV/0!	#DIV/0!	#DIV/0!		10	ISOBUTYRATE	CC(C)C(O)=O		88.0524	C4H8O2	1.02018	P5_B	n.d.	n.d.	n.d.	#DIV/0!	#DIV/0!	#DIV/0!
11	3-HYDROXYBENZYL ALCOHOL	OCC1=CC=CC(O)=C1		124.052	C7H8O2	0.902331	P5_B	n.d.	n.d.	n.d.	#DIV/0!	#DIV/0!	#DIV/0!		11	3-HYDROXYBENZYL ALCOHOL	OCC1=CC=CC(O)=C1		124.052	C7H8O2	0.902331	P5_B	3.23	3.25	3.24	3.24	0.01	0.308642
12	ANILINE	NC1=CC=CC=C1		93.0578	C6H7N	1.14432	P5_B	n.d.	n.d.	n.d.	#DIV/0!	#DIV/0!	#DIV/0!		12	ANILINE	NC1=CC=CC=C1		93.0578	C6H7N	1.14432	P5_B	n.d.	n.d.	n.d.	#DIV/0!	#DIV/0!	#DIV/0!
1	ACETOIN	OC(=O)CC1=CC=C(O)C=C1		88.0519	C4H8O2	1.30743	P5_C	n.d.	n.d.	n.d.	#DIV/0!	#DIV/0!	#DIV/0!		1	ACETOIN	OC(=O)CC1=CC=C(O)C=C1		88.0519	C4H8O2	1.30743	P5_C	n.d.	n.d.	n.d.	#DIV/0!	#DIV/0!	#DIV/0!
2	3,5-DIIODO-L-TYROSINE	N[C@@H](CC1=CC(I)=C(O)C(I)=C1)C(O)=O		432.867	C9H9I2NO3	0.369012	P5_C	4.89	4.9	4.89	4.89333	0.0057735	0.117987		2	3,5-DIIODO-L-TYROSINE	N[C@@H](CC1=CC(I)=C(O)C(I)=C1)C(O)=O		432.867	C9H9I2NO3	0.369012	P5_C	4.89	4.9	4.89	4.89333	0.0057735	0.117987
3	MANDELATE	O[C@H](C(O)=O)C1=CC=CC=C1		152.047	C8H8O3	0.895836	P5_C	4.21	4.2	4.17	4.19333	0.0208167	0.496423		3	MANDELATE	O[C@H](C(O)=O)C1=CC=CC=C1		152.047	C8H8O3	0.895836	P5_C	4.19	4.19	4.18	4.18667	0.0057735	0.137902
4	TRYPTAMINE	NCCC1=CNC2=CC=CC=C12		160.1	C10H12N2	1.48644	P5_C	3.96	3.98	3.97	3.97	0.01	0.251889		4	TRYPTAMINE	NCCC1=CNC2=CC=CC=C12		160.1	C10H12N2	1.48644	P5_C	n.d.	n.d.	n.d.	#DIV/0!	#DIV/0!	#DIV/0!
5	BENZOATE	OC(=O)C1=CC=CC=C1		122.037	C7H6O2	1.63083	P5_C	n.d.	n.d.	n.d.	#DIV/0!	#DIV/0!	#DIV/0!		5	BENZOATE	OC(=O)C1=CC=CC=C1		122.037	C7H6O2	1.63083	P5_C	n.d.	n.d.	n.d.	#DIV/0!	#DIV/0!	#DIV/0!
6	GLUTARATE	OC(=O)CCCC(O)=O		132.042	C5H8O4	0.0460857	P5_C	1.61	1.57	1.55	1.57667	0.0305505	1.93766		6	GLUTARATE	OC(=O)CCCC(O)=O		132.042	C5H8O4	0.0460857	P5_C	1.57	1.59	1.56	1.57333	0.0152753	0.970885
7	INDOLE-3-ACETATE	OC(=O)CC1=CNC2=C1C=CC=C2		175.063	C10H9NO2	1.70976	P5_C	6.62	6.63	6.63	6.62667	0.0057735	0.0871253		7	INDOLE-3-ACETATE	OC(=O)CC1=CNC2=C1C=CC=C2		175.063	C10H9NO2	1.70976	P5_C	6.62	6.63	6.62	6.62333	0.0057735	0.0871691
8	CAFFEATE	OC(=O)\C=C/C1=CC=C(O)C(O)=C1		180.042	C9H8O4	1.52896	P5_C	4.57	4.6	4.58	4.58333	0.0152753	0.333278		8	CAFFEATE	OC(=O)\C=C/C1=CC=C(O)C(O)=C1		180.042	C9H8O4	1.52896	P5_C	4.58	4.6	4.59	4.59	0.01	0.217865
9	LUMICHROME	CC1=CC2=C(C=C1C)N=C3C(=N2)C(=O)NC(=O)N3		242.08	C12H10N4O2	2.72993	P5_C	6.39	6.4	6.4	6.39667	0.0057735	0.090258		9	LUMICHROME	CC1=CC2=C(C=C1C)N=C3C(=N2)C(=O)NC(=O)N3		242.08	C12H10N4O2	2.72993	P5_C	6.42	6.42	6.4	6.41333	0.011547	0.180047
10	BETA-ALANINE	C(CN)C(=O)O		89.0477	C3H7NO2	-3.17359	P5_C	n.d.	n.d.	n.d.	#DIV/0!	#DIV/0!	#DIV/0!		10	BETA-ALANINE	C(CN)C(=O)O		89.0477	C3H7NO2	-3.17359	P5_C	n.d.	n.d.	n.d.	#DIV/0!	#DIV/0!	#DIV/0!
11	N-ACETYLPHENYLALANINE	CC(=O)N[C@@H](CC1=CC=CC=C1)C(O)=O		207.09	C11H13NO3	0.896462	P5_C	5.76	5.78	5.76	5.76667	0.011547	0.200237		11	N-ACETYLPHENYLALANINE	CC(=O)N[C@@H](CC1=CC=CC=C1)C(O)=O		207.09	C11H13NO3	0.896462	P5_C	5.76	5.77	5.76	5.76333	0.0057735	0.100176
12	N-ACETYLPROLINE	CC(=O)N1CCCC1C(=O)O		157.074	C7H11NO3	-0.487199	P5_C	2.22	2.23	2.21	2.22	0.01	0.45045		12	N-ACETYLPROLINE	CC(=O)N1CCCC1C(=O)O		157.074	C7H11NO3	-0.487199	P5_C	2.19	2.2	2.17	2.18667	0.0152753	0.698563
1	L-TRYPTOPHANAMIDE	NC(CC1=CNC2=CC=CC=C12)C(N)=O		203.106	C11H13N3O	0.369434	P5_D	2.41	2.4	2.41	2.40667	0.0057735	0.239896		1	L-TRYPTOPHANAMIDE	NC(CC1=CNC2=CC=CC=C12)C(N)=O		203.106	C11H13N3O	0.369434	P5_D	2.41	2.43	2.42	2.42	0.01	0.413223
2	PHENOL	OC1=CC=CC=C1		94.0419	C6H6O	1.66968	P5_D	n.d.	n.d.	n.d.	#DIV/0!	#DIV/0!	#DIV/0!		2	PHENOL	OC1=CC=CC=C1		94.0419	C6H6O	1.66968	P5_D	n.d.	n.d.	n.d.	#DIV/0!	#DIV/0!	#DIV/0!
3	N-METHYLTRYPTAMINE	CNCCC1=CNC2=CC=CC=C12		174.116	C11H14N2	1.91902	P5_D	4.32	4.34	4.34	4.33333	0.011547	0.266469		3	N-METHYLTRYPTAMINE	CNCCC1=CNC2=CC=CC=C12		174.116	C11H14N2	1.91902	P5_D	n.d.	n.d.	n.d.	#DIV/0!	#DIV/0!	#DIV/0!
4	OXALOACETATE	OC(=O)CC(=O)C(O)=O		132.006	C4H4O5	-0.0418976	P5_D	n.d.	n.d.	n.d.	#DIV/0!	#DIV/0!	#DIV/0!		4	OXALOACETATE	OC(=O)CC(=O)C(O)=O		132.006	C4H4O5	-0.0418976	P5_D	n.d.	n.d.	n.d.	#DIV/0!	#DIV/0!	#DIV/0!
5	2,3-DIHYDROXYBENZOATE	OC(=O)C1=CC=CC(O)=C1O		154.027	C7H6O4	1.6737	P5_D	4.73	4.71	4.75	4.73	0.02	0.422833		5	2,3-DIHYDROXYBENZOATE	OC(=O)C1=CC=CC(O)=C1O		154.027	C7H6O4	1.6737	P5_D	4.72	4.71	4.69	4.70667	0.0152753	0.324545
6	2-PROPENOATE	OC(=O)C=C		72.0211	C3H4O2	0.532947	P5_D	n.d.	n.d.	n.d.	#DIV/0!	#DIV/0!	#DIV/0!		6	2-PROPENOATE	OC(=O)C=C		72.0211	C3H4O2	0.532947	P5_D	n.d.	n.d.	n.d.	#DIV/0!	#DIV/0!	#DIV/0!
7	INDOLE-3-ETHANOL	OCCC1=CNC2=CC=CC=C12		161.084	C10H11NO	1.59332	P5_D	6.67	6.64	6.66	6.65667	0.0152753	0.229473		7	INDOLE-3-ETHANOL	OCCC1=CNC2=CC=CC=C12		161.084	C10H11NO	1.59332	P5_D	6.65	6.63	6.66	6.64667	0.0152753	0.229818
8	FERULATE	COC1=C(O)C=CC(\C=C\C(O)=O)=C1		194.058	C10H10O4	1.67485	P5_D	5.77	5.79	5.79	5.78333	0.011547	0.19966		8	FERULATE	COC1=C(O)C=CC(\C=C\C(O)=O)=C1		194.058	C10H10O4	1.67485	P5_D	5.78	5.78	5.78	5.78	0	0
9	GLYCOCHOLATE	[H][C@@]12CC[C@H]([C@H](C)CCC(=O)NCC(O)=O)[C@@]1(C)[C@@H](O)C[C@@]1([H])[C@@]2([H])[C@H](O)CC2C[C@H](O)CC[C@]12C		465.309	C26H43NO6	1.37721	P5_D	8.74	8.76	8.75	8.75	0.01	0.114286		9	GLYCOCHOLATE	[H][C@@]12CC[C@H]([C@H](C)CCC(=O)NCC(O)=O)[C@@]1(C)[C@@H](O)C[C@@]1([H])[C@@]2([H])[C@H](O)CC2C[C@H](O)CC[C@]12C		465.309	C26H43NO6	1.37721	P5_D	8.75	8.75	8.75	8.75	0	0
10	PHENYLETHANOLAMINE	NCC(O)C1=CC=CC=C1		137.084	C8H11NO	0.468679	P5_D	1.08	1.11	1.09	1.09333	0.0152753	1.39713		10	PHENYLETHANOLAMINE	NCC(O)C1=CC=CC=C1		137.084	C8H11NO	0.468679	P5_D	n.d.	n.d.	n.d.	#DIV/0!	#DIV/0!	#DIV/0!
11	THIOPURINE S-METHYLETHER	CSC1=NC=NC2=C1NC=N2		166.031	C6H6N4S	0.883673	P5_D	4.32	4.34	4.32	4.32667	0.011547	0.26688		11	THIOPURINE S-METHYLETHER	CSC1=NC=NC2=C1NC=N2		166.031	C6H6N4S	0.883673	P5_D	4.32	4.33	4.31	4.32	0.01	0.231481
12	2-HYDROXY-4-(METHYLTHIO)BUTANOATE	CSCCC(O)C(O)=O		150.035	C5H10O3S	0.179599	P5_D	3.01	3	3	3.00333	0.0057735	0.192236		12	2-HYDROXY-4-(METHYLTHIO)BUTANOATE	CSCCC(O)C(O)=O		150.035	C5H10O3S	0.179599	P5_D	2.99	3	3.01	3	0.01	0.333333
1	GLYCOCHENODEOXYCHOLATE	CC(CCC(=O)NCC(=O)O)C1CCC2C1(CCC3C2C(CC4C3(CCC(C4)O)C)O)C		449.314	C26H43NO5	2.60802	P5_E	9.93	9.95	9.93	9.93667	0.011547	0.116206		1	GLYCOCHENODEOXYCHOLATE	CC(CCC(=O)NCC(=O)O)C1CCC2C1(CCC3C2C(CC4C3(CCC(C4)O)C)O)C		449.314	C26H43NO5	2.60802	P5_E	9.95	9.94	9.94	9.94333	0.0057735	0.0580641
2	BENZOATE	OC(=O)C1=CC=CC=C1		122.037	C7H6O2	1.63083	P5_E	6.39	6.42	6.4	6.40333	0.0152753	0.238552		2	BENZOATE	OC(=O)C1=CC=CC=C1		122.037	C7H6O2	1.63083	P5_E	6.41	6.41	6.43	6.41667	0.011547	0.179953
3	3-AMINO-5-HYDROXYBENZOATE	C1=C(C=C(C=C1N)O)C(=O)O		153.043	C7H7NO3	0.343332	P5_E	1.03	1.05	1.04	1.04	0.01	0.961538		3	3-AMINO-5-HYDROXYBENZOATE	C1=C(C=C(C=C1N)O)C(=O)O		153.043	C7H7NO3	0.343332	P5_E	1.04	1.05	1.02	1.03667	0.0152753	1.4735
4	PYROCATECHOL	OC1=CC=CC=C1O		110.037	C6H6O2	1.36612	P5_E	3.06	3.07	3.02	3.05	0.0264575	0.867459		4	PYROCATECHOL	OC1=CC=CC=C1O		110.037	C6H6O2	1.36612	P5_E	n.d.	n.d.	n.d.	#DIV/0!	#DIV/0!	#DIV/0!
5	3,4-DIHYDROXYBENZOATE	OC(=O)C1=CC(O)=C(O)C=C1		154.027	C7H6O4	1.0237	P5_E	2.41	2.47	2.44	2.44	0.03	1.22951		5	3,4-DIHYDROXYBENZOATE	OC(=O)C1=CC(O)=C(O)C=C1		154.027	C7H6O4	1.0237	P5_E	2.47	2.45	2.46	2.46	0.01	0.406504
6	CYCLOPENTANONE	O=C1CCCC1		84.0575	C5H8O	1.04363	P5_E	n.d.	n.d.	n.d.	#DIV/0!	#DIV/0!	#DIV/0!		6	CYCLOPENTANONE	O=C1CCCC1		84.0575	C5H8O	1.04363	P5_E	n.d.	n.d.	n.d.	#DIV/0!	#DIV/0!	#DIV/0!
7	PANTOLACTONE	CC1(C)COC(=O)C1O		130.063	C6H10O3	0.177367	P5_E	n.d.	n.d.	n.d.	#DIV/0!	#DIV/0!	#DIV/0!		7	PANTOLACTONE	CC1(C)COC(=O)C1O		130.063	C6H10O3	0.177367	P5_E	n.d.	n.d.	n.d.	#DIV/0!	#DIV/0!	#DIV/0!
8	GUAIACOL	COC1=CC=CC=C1O		124.052	C7H8O2	1.51201	P5_E	n.d.	n.d.	n.d.	#DIV/0!	#DIV/0!	#DIV/0!		8	GUAIACOL	COC1=CC=CC=C1O		124.052	C7H8O2	1.51201	P5_E	n.d.	n.d.	n.d.	#DIV/0!	#DIV/0!	#DIV/0!
9	2-HYDROXYPHENYLACETATE	OC(=O)CC1=CC=CC=C1O		152.047	C8H8O3	1.30743	P5_E	4.21	4.2	4.17	4.19333	0.0208167	0.496423		9	2-HYDROXYPHENYLACETATE	OC(=O)CC1=CC=CC=C1O		152.047	C8H8O3	1.30743	P5_E	4.19	4.18	4.18	4.18333	0.0057735	0.138012
10	10-HYDROXYDECANOATE	C(CCCCC(=O)O)CCCCO		188.141	C10H20O3	2.15249	P5_E	7.48	7.5	7.49	7.49	0.01	0.133511		10	10-HYDROXYDECANOATE	C(CCCCC(=O)O)CCCCO		188.141	C10H20O3	2.15249	P5_E	7.49	7.5	7.48	7.49	0.01	0.133511
11	DIDECANOYL-GLYCEROPHOSPHOCHOLINE	CCCCCCCCCC(=O)OCC(COP(=O)([O-])OCC[N+](C)(C)C)OC(=O)CCCCCCCCC		565.374	C28H56NO8P	2.77897	P5_E	n.d.	n.d.	n.d.	#DIV/0!	#DIV/0!	#DIV/0!		11	DIDECANOYL-GLYCEROPHOSPHOCHOLINE	CCCCCCCCCC(=O)OCC(COP(=O)([O-])OCC[N+](C)(C)C)OC(=O)CCCCCCCCC		565.374	C28H56NO8P	2.77897	P5_E	n.d.	n.d.	n.d.	#DIV/0!	#DIV/0!	#DIV/0!
12	2-HYDROXYPYRIDINE	OC1=CC=CC=N1		95.0371	C5H5NO	1.04647	P5_E	n.d.	n.d.	n.d.	#DIV/0!	#DIV/0!	#DIV/0!		12	2-HYDROXYPYRIDINE	OC1=CC=CC=N1		95.0371	C5H5NO	1.04647	P5_E	n.d.	n.d.	n.d.	#DIV/0!	#DIV/0!	#DIV/0!
1	3,4-DIHYDROXYPHENYLACETATE	OC(=O)CC1=CC=C(O)C(O)=C1		168.042	C8H8O4	1.00386	P5_F	3.22	3.22	3.21	3.21667	0.0057735	0.179487		1	3,4-DIHYDROXYPHENYLACETATE	OC(=O)CC1=CC=C(O)C(O)=C1		168.042	C8H8O4	1.00386	P5_F	3.22	3.22	3.22	3.22	0	0
2	N6-(DELTA2-ISOPENTENYL)-ADENINE	CC(=CCNC1=NC=NC2=C1NC=N2)C		203.117	C10H13N5	1.08948	P5_F	5.07	5.1	5.07	5.08	0.0173205	0.340955		2	N6-(DELTA2-ISOPENTENYL)-ADENINE	CC(=CCNC1=NC=NC2=C1NC=N2)C		203.117	C10H13N5	1.08948	P5_F	5.09	5.1	5.08	5.09	0.01	0.196464
3	METHYL VANILLATE	COC1=C(C=CC(=C1)C(=O)OC)O		182.058	C9H10O4	1.51549	P5_F	n.d.	n.d.	n.d.	#DIV/0!	#DIV/0!	#DIV/0!		3	METHYL VANILLATE	COC1=C(C=CC(=C1)C(=O)OC)O		182.058	C9H10O4	1.51549	P5_F	5.39	5.39	5.4	5.39333	0.0057735	0.107049
4	2-OXOBUTANOATE	CCC(=O)C(O)=O		102.032	C4H6O3	0.76641	P5_F	n.d.	n.d.	n.d.	#DIV/0!	#DIV/0!	#DIV/0!		4	2-OXOBUTANOATE	CCC(=O)C(O)=O		102.032	C4H6O3	0.76641	P5_F	n.d.	n.d.	n.d.	#DIV/0!	#DIV/0!	#DIV/0!
5	LIPOAMIDE	NC(=O)CCCCC1CCSS1		205.06	C8H15NOS2	1.30684	P5_F	7.07	7.08	7.07	7.07333	0.0057735	0.0816235		5	LIPOAMIDE	NC(=O)CCCCC1CCSS1		205.06	C8H15NOS2	1.30684	P5_F	n.d.	n.d.	n.d.	#DIV/0!	#DIV/0!	#DIV/0!
6	3-HYDROXYANTHRANILATE	NC1=C(O)C=CC=C1C(O)=O		153.043	C7H7NO3	1.14834	P5_F	n.d.	n.d.	n.d.	#DIV/0!	#DIV/0!	#DIV/0!		6	3-HYDROXYANTHRANILATE	NC1=C(O)C=CC=C1C(O)=O		153.043	C7H7NO3	1.14834	P5_F	n.d.	n.d.	n.d.	#DIV/0!	#DIV/0!	#DIV/0!
7	3-(4-HYDROXYPHENYL)PYRUVATE	OC(=O)C(=O)CC1=CC=C(O)C=C1		180.042	C9H8O4	1.59665	P5_F	4.57	4.6	4.58	4.58333	0.0152753	0.333278		7	3-(4-HYDROXYPHENYL)PYRUVATE	OC(=O)C(=O)CC1=CC=C(O)C=C1		180.042	C9H8O4	1.59665	P5_F	4.58	4.6	4.59	4.59	0.01	0.217865
8	HEXANOATE	CCCCCC(O)=O		116.084	C6H12O2	1.8109	P5_F	n.d.	n.d.	n.d.	#DIV/0!	#DIV/0!	#DIV/0!		8	HEXANOATE	CCCCCC(O)=O		116.084	C6H12O2	1.8109	P5_F	n.d.	n.d.	n.d.	#DIV/0!	#DIV/0!	#DIV/0!
9	METHYLMALONATE	CC(C(O)=O)C(O)=O		118.027	C4H6O4	0.211869	P5_F	1.42	1.37	1.31	1.36667	0.0550757	4.02993		9	METHYLMALONATE	CC(C(O)=O)C(O)=O		118.027	C4H6O4	0.211869	P5_F	1.36	1.34	1.37	1.35667	0.0152753	1.12594
10	SEROTONIN	C1=CC2=C(C=C1O)C(=CN2)CCN		176.095	C10H12N2O	0.481548	P5_F	1.34	1.36	1.34	1.34667	0.011547	0.857451		10	SEROTONIN	C1=CC2=C(C=C1O)C(=CN2)CCN		176.095	C10H12N2O	0.481548	P5_F	n.d.	n.d.	n.d.	#DIV/0!	#DIV/0!	#DIV/0!
11	CORTISOL 21-ACETATE	CC(=O)OCC(=O)C1(CCC2C1(CC(C3C2CCC4=CC(=O)CCC34C)O)C)O		404.22	C23H32O6	1.71629	P5_F	9.03	9.06	9.06	9.05	0.0173205	0.191387		11	CORTISOL 21-ACETATE	CC(=O)OCC(=O)C1(CCC2C1(CC(C3C2CCC4=CC(=O)CCC34C)O)C)O		404.22	C23H32O6	1.71629	P5_F	9.03	9.07	9.05	9.05	0.02	0.220994
12	INDOLE-3-ACETAMIDE	OC(=N)CC1=CNC2=CC=CC=C12		174.079	C10H10N2O	-0.922503	P5_F	5.27	5.29	5.27	5.27667	0.011547	0.218831		12	INDOLE-3-ACETAMIDE	OC(=N)CC1=CNC2=CC=CC=C12		174.079	C10H10N2O	-0.922503	P5_F	5.27	5.28	5.26	5.27	0.01	0.189753
1	HIPPURATE	OC(=O)CNC(=O)C1=CC=CC=C1		179.058	C9H9NO3	0.525545	P5_G	4.53	4.55	4.53	4.53667	0.011547	0.254526		1	HIPPURATE	OC(=O)CNC(=O)C1=CC=CC=C1		179.058	C9H9NO3	0.525545	P5_G	4.52	4.54	4.53	4.53	0.01	0.220751
2	ETHYLMALONATE	CCC(C(O)=O)C(O)=O		132.042	C5H8O4	0.656438	P5_G	2.33	2.3	2.31	2.31333	0.0152753	0.660314		2	ETHYLMALONATE	CCC(C(O)=O)C(O)=O		132.042	C5H8O4	0.656438	P5_G	2.4	2.4	2.4	2.4	0	0
3	3,5-DIIODO-L-THYRONINE	NC(CC1=CC(I)=C(OC2=CC=C(O)C=C2)C(I)=C1)C(O)=O		524.893	C15H13I2NO4	1.86961	P5_G	6.76	6.78	6.76	6.76667	0.011547	0.170645		3	3,5-DIIODO-L-THYRONINE	NC(CC1=CC(I)=C(OC2=CC=C(O)C=C2)C(I)=C1)C(O)=O		524.893	C15H13I2NO4	1.86961	P5_G	6.76	6.77	6.78	6.77	0.01	0.14771
4	FUMARATE	OC(=O)\C=C\C(O)=O		116.011	C4H4O4	-0.0409143	P5_G	1.19	1.16	1.19	1.18	0.0173205	1.46784		4	FUMARATE	OC(=O)\C=C\C(O)=O		116.011	C4H4O4	-0.0409143	P5_G	1.15	1.1	1.11	1.12	0.0264575	2.36228
5	BENZALDEHYDE	O=CC1=CC=CC=C1		106.042	C7H6O	1.68575	P5_G	n.d.	n.d.	n.d.	#DIV/0!	#DIV/0!	#DIV/0!		5	BENZALDEHYDE	O=CC1=CC=CC=C1		106.042	C7H6O	1.68575	P5_G	n.d.	n.d.	n.d.	#DIV/0!	#DIV/0!	#DIV/0!
6	4-HYDROXYBENZALDEHYDE	OC1=CC=C(C=O)C=C1		122.037	C7H6O2	1.38218	P5_G	4.83	4.81	4.81	4.81667	0.011547	0.23973		6	4-HYDROXYBENZALDEHYDE	OC1=CC=C(C=O)C=C1		122.037	C7H6O2	1.38218	P5_G	4.82	4.83	4.81	4.82	0.01	0.207469
7	3-(2-HYDROXYPHENYL)PROPANOATE	OC(=O)CCC1=CC=CC=C1O		166.063	C9H10O3	1.752	P5_G	6.13	6.15	6.14	6.14	0.01	0.162866		7	3-(2-HYDROXYPHENYL)PROPANOATE	OC(=O)CCC1=CC=CC=C1O		166.063	C9H10O3	1.752	P5_G	6.15	6.14	6.12	6.13667	0.0152753	0.248918
8	3-METHOXYTYRAMINE	COC1=C(O)C=CC(CCN)=C1		167.095	C9H13NO2	0.527048	P5_G	1.36	1.39	1.36	1.37	0.0173205	1.26427		8	3-METHOXYTYRAMINE	COC1=C(O)C=CC(CCN)=C1		167.095	C9H13NO2	0.527048	P5_G	n.d.	n.d.	n.d.	#DIV/0!	#DIV/0!	#DIV/0!
9	BENZYLAMINE	NCC1=CC=CC=C1		107.073	C7H9N	1.09901	P5_G	n.d.	n.d.	n.d.	#DIV/0!	#DIV/0!	#DIV/0!		9	BENZYLAMINE	NCC1=CC=CC=C1		107.073	C7H9N	1.09901	P5_G	n.d.	n.d.	n.d.	#DIV/0!	#DIV/0!	#DIV/0!
10	2-QUINOLINECARBOXYLATE	OC(=O)C1=NC2=CC=CC=C2C=C1		173.048	C10H7NO2	0.786247	P5_G	4.05	4.06	4.05	4.05333	0.0057735	0.142438		10	2-QUINOLINECARBOXYLATE	OC(=O)C1=NC2=CC=CC=C2C=C1		173.048	C10H7NO2	0.786247	P5_G	n.d.	n.d.	n.d.	#DIV/0!	#DIV/0!	#DIV/0!
11	SEROTONIN	NCCC1=CNC2=CC=C(O)C=C12		176.095	C10H12N2O	0.481548	P5_G	1.34	1.36	1.34	1.34667	0.011547	0.857451		11	SEROTONIN	NCCC1=CNC2=CC=C(O)C=C12		176.095	C10H12N2O	0.481548	P5_G	n.d.	n.d.	n.d.	#DIV/0!	#DIV/0!	#DIV/0!
12	PTERIN	NC1=NC2=NC=CN=C2C(=O)N1		163.049	C6H5N5O	-0.957975	P5_G	1.04	1.07	1.04	1.05	0.0173205	1.64957		12	PTERIN	NC1=NC2=NC=CN=C2C(=O)N1		163.049	C6H5N5O	-0.957975	P5_G	1.04	1.04	1.05	1.04333	0.0057735	0.553371
1	4-AMINOBENZOATE	NC1=CC=C(C=C1)C(O)=O		137.048	C7H7NO2	0.801903	P5_H	n.d.	n.d.	n.d.	#DIV/0!	#DIV/0!	#DIV/0!		1	4-AMINOBENZOATE	NC1=CC=C(C=C1)C(O)=O		137.048	C7H7NO2	0.801903	P5_H	5.2	5.23	5.23	5.22	0.0173205	0.33181
2	2-AMINOPHENOL	C1=CC=C(C(=C1)N)O		109.053	C6H7NO	0.840755	P5_H	1.04	1.05	1.05	1.04667	0.0057735	0.551609		2	2-AMINOPHENOL	C1=CC=C(C(=C1)N)O		109.053	C6H7NO	0.840755	P5_H	n.d.	n.d.	n.d.	#DIV/0!	#DIV/0!	#DIV/0!
3	6-CARBOXYHEXANOATE	C(CCC(=O)O)CCC(=O)O		160.074	C7H12O4	0.935223	P5_H	4.6	4.62	4.6	4.60667	0.011547	0.250659		3	6-CARBOXYHEXANOATE	C(CCC(=O)O)CCC(=O)O		160.074	C7H12O4	0.935223	P5_H	4.59	4.6	4.6	4.59667	0.0057735	0.125602
4	INDOLE-3-PYRUVATE	OC(=O)C(=O)CC1=CNC2=CC=CC=C12		203.058	C11H9NO3	1.99898	P5_H	6.47	6.48	6.46	6.47	0.01	0.15456		4	INDOLE-3-PYRUVATE	OC(=O)C(=O)CC1=CNC2=CC=CC=C12		203.058	C11H9NO3	1.99898	P5_H	6.58	6.56	6.6	6.58	0.02	0.303951
5	DEHYDROASCORBATE	C([C@@H]([C@@H]1C(=O)C(=O)C(=O)O1)O)O		174.016	C6H6O6	-0.672831	P5_H	0.93	0.97	0.9	0.933333	0.0351188	3.76273		5	DEHYDROASCORBATE	C([C@@H]([C@@H]1C(=O)C(=O)C(=O)O1)O)O		174.016	C6H6O6	-0.672831	P5_H	0.93	0.99	0.91	0.943333	0.0416333	4.41343
6	3-AMINO-4-HYDROXYBENZOATE	C1=CC(=C(C=C1C(=O)O)N)O		153.043	C7H7NO3	0.354563	P5_H	1.03	1.05	1.04	1.04	0.01	0.961538		6	3-AMINO-4-HYDROXYBENZOATE	C1=CC(=C(C=C1C(=O)O)N)O		153.043	C7H7NO3	0.354563	P5_H	1.04	1.05	1.02	1.03667	0.0152753	1.4735
7	3,4 DIHYDROXYMANDELATE	OC(C(O)=O)C1=CC=C(O)C(O)=C1		184.037	C8H8O5	0.288705	P5_H	n.d.	n.d.	n.d.	#DIV/0!	#DIV/0!	#DIV/0!		7	3,4 DIHYDROXYMANDELATE	OC(C(O)=O)C1=CC=C(O)C(O)=C1		184.037	C8H8O5	0.288705	P5_H	1.13	1.11	1.11	1.11667	0.011547	1.03406
8	ANTHRANILATE	NC1=CC=CC=C1C(O)=O		137.048	C7H7NO2	1.4519	P5_H	n.d.	n.d.	n.d.	#DIV/0!	#DIV/0!	#DIV/0!		8	ANTHRANILATE	NC1=CC=CC=C1C(O)=O		137.048	C7H7NO2	1.4519	P5_H	5.2	5.23	5.23	5.22	0.0173205	0.33181
9	DIHYDROBIOPTERIN	CC(C(C1=NC2=C(NC1)NC(=NC2=O)N)O)O		239.102	C9H13N5O3	-2.2885	P5_H	n.d.	n.d.	n.d.	#DIV/0!	#DIV/0!	#DIV/0!		9	DIHYDROBIOPTERIN	CC(C(C1=NC2=C(NC1)NC(=NC2=O)N)O)O		239.102	C9H13N5O3	-2.2885	P5_H	n.d.	n.d.	n.d.	#DIV/0!	#DIV/0!	#DIV/0!
10	BUTANOATE	CCCC(O)=O		88.0524	C4H8O2	0.921759	P5_H	n.d.	n.d.	n.d.	#DIV/0!	#DIV/0!	#DIV/0!		10	BUTANOATE	CCCC(O)=O		88.0524	C4H8O2	0.921759	P5_H	n.d.	n.d.	n.d.	#DIV/0!	#DIV/0!	#DIV/0!
11	INDOLE-3-ACETATE	OC(=O)CC1=CNC2=C1C=CC=C2		175.063	C10H9NO2	1.70976	P5_H	6.62	6.63	6.63	6.62667	0.0057735	0.0871253		11	INDOLE-3-ACETATE	OC(=O)CC1=CNC2=C1C=CC=C2		175.063	C10H9NO2	1.70976	P5_H	6.62	6.63	6.62	6.62333	0.0057735	0.0871691
12	5-VALEROLACTONE	C1CCOC(=O)C1		100.052	C5H8O2	0.59412	P5_H	3.24	3.22	3.26	3.24	0.02	0.617284		12	5-VALEROLACTONE	C1CCOC(=O)C1		100.052	C5H8O2	0.59412	P5_H	n.d.	n.d.	n.d.	#DIV/0!	#DIV/0!	#DIV/0!
post	C1-APS	C[N+]1=CC(=CC=C1)S([O-])(=O)=O	100	173.015	C6H7NO3S	-4.01	RTI	0.88	0.88	0.89	0.883333	0.0057735	0.653604		post	C1-APS	C[N+]1=CC(=CC=C1)S([O-])(=O)=O	100	173.015	C6H7NO3S	-4.01	RTI	0.9	0.88	0.9	0.893333	0.011547	1.29258
post	C2-APS	CC[N+]1=CC(=CC=C1)S([O-])(=O)=O	200	187.03	C7H9NO3S	-3.65	RTI	0.92	0.92	0.93	0.923333	0.0057735	0.625289		post	C2-APS	CC[N+]1=CC(=CC=C1)S([O-])(=O)=O	200	187.03	C7H9NO3S	-3.65	RTI	0.94	0.93	0.93	0.933333	0.0057735	0.61859
post	C3-APS	CCC[N+]1=CC(=CC=C1)S([O-])(=O)=O	300	201.046	C8H11NO3S	-3.13	RTI	1.07	1.07	1.09	1.07667	0.011547	1.07248		post	C3-APS	CCC[N+]1=CC(=CC=C1)S([O-])(=O)=O	300	201.046	C8H11NO3S	-3.13	RTI	1.09	1.07	1.08	1.08	0.01	0.925926
post	C4-APS	CCCC[N+]1=CC(=CC=C1)S([O-])(=O)=O	400	215.062	C9H13NO3S	-2.68	RTI	1.61	1.62	1.63	1.62	0.01	0.617284		post	C4-APS	CCCC[N+]1=CC(=CC=C1)S([O-])(=O)=O	400	215.062	C9H13NO3S	-2.68	RTI	1.64	1.63	1.64	1.63667	0.0057735	0.35276
post	C5-APS	CCCCC[N+]1=CC(=CC=C1)S([O-])(=O)=O	500	229.077	C10H15NO3S	-2.24	RTI	3.69	3.68	3.69	3.68667	0.0057735	0.156605		post	C5-APS	CCCCC[N+]1=CC(=CC=C1)S([O-])(=O)=O	500	229.077	C10H15NO3S	-2.24	RTI	3.69	3.68	3.69	3.68667	0.0057735	0.156605
post	C6-APS	CCCCCC[N+]1=CC(=CC=C1)S([O-])(=O)=O	600	243.093	C11H17NO3S	-1.79	RTI	5.36	5.35	5.37	5.36	0.01	0.186567		post	C6-APS	CCCCCC[N+]1=CC(=CC=C1)S([O-])(=O)=O	600	243.093	C11H17NO3S	-1.79	RTI	5.38	5.37	5.38	5.37667	0.0057735	0.107381
post	C7-APS	CCCCCCC[N+]1=CC(=CC=C1)S([O-])(=O)=O	700	257.109	C12H19NO3S	-1.35	RTI	6.54	6.53	6.54	6.53667	0.0057735	0.0883249		post	C7-APS	CCCCCCC[N+]1=CC(=CC=C1)S([O-])(=O)=O	700	257.109	C12H19NO3S	-1.35	RTI	6.56	6.55	6.56	6.55667	0.0057735	0.0880555
post	C8-APS	CCCCCCCC[N+]1=CC(=CC=C1)S([O-])(=O)=O	800	271.124	C13H21NO3S	-0.9	RTI	7.51	7.5	7.51	7.50667	0.0057735	0.0769117		post	C8-APS	CCCCCCCC[N+]1=CC(=CC=C1)S([O-])(=O)=O	800	271.124	C13H21NO3S	-0.9	RTI	7.53	7.52	7.53	7.52667	0.0057735	0.0767073
post	C9-APS	CCCCCCCCC[N+]1=CC(=CC=C1)S([O-])(=O)=O	900	285.14	C14H23NO3S	-0.46	RTI	8.38	8.37	8.39	8.38	0.01	0.119332		post	C9-APS	CCCCCCCCC[N+]1=CC(=CC=C1)S([O-])(=O)=O	900	285.14	C14H23NO3S	-0.46	RTI	8.4	8.39	8.4	8.39667	0.0057735	0.0687595
post	C10-APS	CCCCCCCCCC[N+]1=CC(=CC=C1)S([O-])(=O)=O	1000	299.156	C15H25NO3S	-0.02	RTI	9.2	9.19	9.2	9.19667	0.0057735	0.0627782		post	C10-APS	CCCCCCCCCC[N+]1=CC(=CC=C1)S([O-])(=O)=O	1000	299.156	C15H25NO3S	-0.02	RTI	9.22	9.21	9.22	9.21667	0.0057735	0.062642
post	C11-APS	CCCCCCCCCCC[N+]1=CC(=CC=C1)S([O-])(=O)=O	1100	313.171	C16H27NO3S	0.43	RTI	9.99	9.98	9.99	9.98667	0.0057735	0.0578121		post	C11-APS	CCCCCCCCCCC[N+]1=CC(=CC=C1)S([O-])(=O)=O	1100	313.171	C16H27NO3S	0.43	RTI	10.01	10	10.01	10.0067	0.0057735	0.0576966
post	C12-APS	CCCCCCCCCCCC[N+]1=CC(=CC=C1)S([O-])(=O)=O	1200	327.187	C17H29NO3S	0.87	RTI	10.78	10.77	10.78	10.7767	0.0057735	0.0535741		post	C12-APS	CCCCCCCCCCCC[N+]1=CC(=CC=C1)S([O-])(=O)=O	1200	327.187	C17H29NO3S	0.87	RTI	10.8	10.79	10.8	10.7967	0.0057735	0.0534749
post	C13-APS	CCCCCCCCCCCCC[N+]1=CC(=CC=C1)S([O-])(=O)=O	1300	341.202	C18H31NO3S	1.32	RTI	11.58	11.56	11.57	11.57	0.01	0.0864304		post	C13-APS	CCCCCCCCCCCCC[N+]1=CC(=CC=C1)S([O-])(=O)=O	1300	341.202	C18H31NO3S	1.32	RTI	11.59	11.58	11.58	11.5833	0.0057735	0.0498432
post	C14-APS	CCCCCCCCCCCCCC[N+]1=CC(=CC=C1)S([O-])(=O)=O	1400	355.218	C19H33NO3S	1.76	RTI	12.38	12.37	12.38	12.3767	0.0057735	0.0466483		post	C14-APS	CCCCCCCCCCCCCC[N+]1=CC(=CC=C1)S([O-])(=O)=O	1400	355.218	C19H33NO3S	1.76	RTI	12.39	12.37	12.38	12.38	0.01	0.0807754
post	C15-APS	CCCCCCCCCCCCCCC[N+]1=CC(=CC=C1)S([O-])(=O)=O	1500	369.234	C20H35NO3S	2.21	RTI	13.2	13.19	13.2	13.1967	0.0057735	0.0437497		post	C15-APS	CCCCCCCCCCCCCCC[N+]1=CC(=CC=C1)S([O-])(=O)=O	1500	369.234	C20H35NO3S	2.21	RTI	13.21	13.2	13.2	13.2033	0.0057735	0.0437276
post	C16-APS	CCCCCCCCCCCCCCCC[N+]1=CC(=CC=C1)S([O-])(=O)=O	1600	383.249	C21H37NO3S	2.65	RTI	14.03	14.02	14.03	14.0267	0.0057735	0.0411609		post	C16-APS	CCCCCCCCCCCCCCCC[N+]1=CC(=CC=C1)S([O-])(=O)=O	1600	383.249	C21H37NO3S	2.65	RTI	14.03	14.02	14.02	14.0233	0.0057735	0.0411707
post	C17-APS	CCCCCCCCCCCCCCCCC[N+]1=CC(=CC=C1)S([O-])(=O)=O	1700	397.265	C22H39NO3S	3.1	RTI	14.84	14.83	14.84	14.8367	0.0057735	0.0389137		post	C17-APS	CCCCCCCCCCCCCCCCC[N+]1=CC(=CC=C1)S([O-])(=O)=O	1700	397.265	C22H39NO3S	3.1	RTI	14.84	14.83	14.83	14.8333	0.0057735	0.0389225
post	C18-APS	CCCCCCCCCCCCCCCCCC[N+]1=CC(=CC=C1)S([O-])(=O)=O	1800	411.281	C23H41NO3S	3.54	RTI	15.62	15.61	15.62	15.6167	0.0057735	0.0369701		post	C18-APS	CCCCCCCCCCCCCCCCCC[N+]1=CC(=CC=C1)S([O-])(=O)=O	1800	411.281	C23H41NO3S	3.54	RTI	15.63	15.61	15.62	15.62	0.01	0.0640205
post	C19-APS	CCCCCCCCCCCCCCCCCCC[N+]1=CC(=CC=C1)S([O-])(=O)=O	1900	425.296	C24H43NO3S	3.99	RTI	16.36	16.34	16.36	16.3533	0.011547	0.0706095		post	C19-APS	CCCCCCCCCCCCCCCCCCC[N+]1=CC(=CC=C1)S([O-])(=O)=O	1900	425.296	C24H43NO3S	3.99	RTI	16.36	16.34	16.35	16.35	0.01	0.0611621
post	C20-APS	CCCCCCCCCCCCCCCCCCCC[N+]1=CC(=CC=C1)S([O-])(=O)=O	2000	439.312	C25H45NO3S	4.43	RTI	17.04	17.02	17.04	17.0333	0.011547	0.0677906		post	C20-APS	CCCCCCCCCCCCCCCCCCCC[N+]1=CC(=CC=C1)S([O-])(=O)=O	2000	439.312	C25H45NO3S	4.43	RTI	17.03	17.02	17.03	17.0267	0.0057735	0.0339086

## Sheet: Plate 6
								pos mode RT															neg mode RT
No.	Name	SMILES	RTI	exact mass	formula	logP	Mix	Rep 1	Rep 2	Rep 3	mean	stdev	rel stdev		No.	Name	SMILES	RTI	exact mass	formula	logP	Mix	Rep 1	Rep 2	Rep 3	mean	stdev	rel stdev
pre	C1-APS	C[N+]1=CC(=CC=C1)S([O-])(=O)=O	100	173.015	C6H7NO3S	-4.01	RTI	0.88	0.88	0.88	0.88	0	0		pre	C1-APS	C[N+]1=CC(=CC=C1)S([O-])(=O)=O	100	173.015	C6H7NO3S	-4.01	RTI	0.89	0.9	0.88	0.89	0.01	1.1236
pre	C2-APS	CC[N+]1=CC(=CC=C1)S([O-])(=O)=O	200	187.03	C7H9NO3S	-3.65	RTI	0.91	0.92	0.92	0.916667	0.0057735	0.629837		pre	C2-APS	CC[N+]1=CC(=CC=C1)S([O-])(=O)=O	200	187.03	C7H9NO3S	-3.65	RTI	0.93	0.94	0.93	0.933333	0.0057735	0.61859
pre	C3-APS	CCC[N+]1=CC(=CC=C1)S([O-])(=O)=O	300	201.046	C8H11NO3S	-3.13	RTI	1.06	1.07	1.07	1.06667	0.0057735	0.541266		pre	C3-APS	CCC[N+]1=CC(=CC=C1)S([O-])(=O)=O	300	201.046	C8H11NO3S	-3.13	RTI	1.07	1.09	1.07	1.07667	0.011547	1.07248
pre	C4-APS	CCCC[N+]1=CC(=CC=C1)S([O-])(=O)=O	400	215.062	C9H13NO3S	-2.68	RTI	1.61	1.61	1.62	1.61333	0.0057735	0.357862		pre	C4-APS	CCCC[N+]1=CC(=CC=C1)S([O-])(=O)=O	400	215.062	C9H13NO3S	-2.68	RTI	1.63	1.64	1.63	1.63333	0.0057735	0.35348
pre	C5-APS	CCCCC[N+]1=CC(=CC=C1)S([O-])(=O)=O	500	229.077	C10H15NO3S	-2.24	RTI	3.67	3.69	3.68	3.68	0.01	0.271739		pre	C5-APS	CCCCC[N+]1=CC(=CC=C1)S([O-])(=O)=O	500	229.077	C10H15NO3S	-2.24	RTI	3.68	3.69	3.68	3.68333	0.0057735	0.156747
pre	C6-APS	CCCCCC[N+]1=CC(=CC=C1)S([O-])(=O)=O	600	243.093	C11H17NO3S	-1.79	RTI	5.36	5.36	5.35	5.35667	0.0057735	0.107782		pre	C6-APS	CCCCCC[N+]1=CC(=CC=C1)S([O-])(=O)=O	600	243.093	C11H17NO3S	-1.79	RTI	5.37	5.38	5.37	5.37333	0.0057735	0.107447
pre	C7-APS	CCCCCCC[N+]1=CC(=CC=C1)S([O-])(=O)=O	700	257.109	C12H19NO3S	-1.35	RTI	6.54	6.54	6.53	6.53667	0.0057735	0.0883249		pre	C7-APS	CCCCCCC[N+]1=CC(=CC=C1)S([O-])(=O)=O	700	257.109	C12H19NO3S	-1.35	RTI	6.55	6.56	6.55	6.55333	0.0057735	0.0881002
pre	C8-APS	CCCCCCCC[N+]1=CC(=CC=C1)S([O-])(=O)=O	800	271.124	C13H21NO3S	-0.9	RTI	7.51	7.51	7.5	7.50667	0.0057735	0.0769117		pre	C8-APS	CCCCCCCC[N+]1=CC(=CC=C1)S([O-])(=O)=O	800	271.124	C13H21NO3S	-0.9	RTI	7.52	7.53	7.52	7.52333	0.0057735	0.0767413
pre	C9-APS	CCCCCCCCC[N+]1=CC(=CC=C1)S([O-])(=O)=O	900	285.14	C14H23NO3S	-0.46	RTI	8.38	8.38	8.37	8.37667	0.0057735	0.0689236		pre	C9-APS	CCCCCCCCC[N+]1=CC(=CC=C1)S([O-])(=O)=O	900	285.14	C14H23NO3S	-0.46	RTI	8.39	8.4	8.39	8.39333	0.0057735	0.0687868
pre	C10-APS	CCCCCCCCCC[N+]1=CC(=CC=C1)S([O-])(=O)=O	1000	299.156	C15H25NO3S	-0.02	RTI	9.2	9.2	9.19	9.19667	0.0057735	0.0627782		pre	C10-APS	CCCCCCCCCC[N+]1=CC(=CC=C1)S([O-])(=O)=O	1000	299.156	C15H25NO3S	-0.02	RTI	9.21	9.22	9.21	9.21333	0.0057735	0.0626646
pre	C11-APS	CCCCCCCCCCC[N+]1=CC(=CC=C1)S([O-])(=O)=O	1100	313.171	C16H27NO3S	0.43	RTI	9.99	9.99	9.98	9.98667	0.0057735	0.0578121		pre	C11-APS	CCCCCCCCCCC[N+]1=CC(=CC=C1)S([O-])(=O)=O	1100	313.171	C16H27NO3S	0.43	RTI	10	10.01	10	10.0033	0.0057735	0.0577158
pre	C12-APS	CCCCCCCCCCCC[N+]1=CC(=CC=C1)S([O-])(=O)=O	1200	327.187	C17H29NO3S	0.87	RTI	10.78	10.78	10.77	10.7767	0.0057735	0.0535741		pre	C12-APS	CCCCCCCCCCCC[N+]1=CC(=CC=C1)S([O-])(=O)=O	1200	327.187	C17H29NO3S	0.87	RTI	10.79	10.8	10.79	10.7933	0.0057735	0.0534914
pre	C13-APS	CCCCCCCCCCCCC[N+]1=CC(=CC=C1)S([O-])(=O)=O	1300	341.202	C18H31NO3S	1.32	RTI	11.57	11.58	11.56	11.57	0.01	0.0864304		pre	C13-APS	CCCCCCCCCCCCC[N+]1=CC(=CC=C1)S([O-])(=O)=O	1300	341.202	C18H31NO3S	1.32	RTI	11.58	11.59	11.58	11.5833	0.0057735	0.0498432
pre	C14-APS	CCCCCCCCCCCCCC[N+]1=CC(=CC=C1)S([O-])(=O)=O	1400	355.218	C19H33NO3S	1.76	RTI	12.39	12.38	12.37	12.38	0.01	0.0807754		pre	C14-APS	CCCCCCCCCCCCCC[N+]1=CC(=CC=C1)S([O-])(=O)=O	1400	355.218	C19H33NO3S	1.76	RTI	12.38	12.39	12.37	12.38	0.01	0.0807754
pre	C15-APS	CCCCCCCCCCCCCCC[N+]1=CC(=CC=C1)S([O-])(=O)=O	1500	369.234	C20H35NO3S	2.21	RTI	13.2	13.2	13.19	13.1967	0.0057735	0.0437497		pre	C15-APS	CCCCCCCCCCCCCCC[N+]1=CC(=CC=C1)S([O-])(=O)=O	1500	369.234	C20H35NO3S	2.21	RTI	13.21	13.21	13.2	13.2067	0.0057735	0.0437166
pre	C16-APS	CCCCCCCCCCCCCCCC[N+]1=CC(=CC=C1)S([O-])(=O)=O	1600	383.249	C21H37NO3S	2.65	RTI	14.03	14.03	14.02	14.0267	0.0057735	0.0411609		pre	C16-APS	CCCCCCCCCCCCCCCC[N+]1=CC(=CC=C1)S([O-])(=O)=O	1600	383.249	C21H37NO3S	2.65	RTI	14.03	14.03	14.02	14.0267	0.0057735	0.0411609
pre	C17-APS	CCCCCCCCCCCCCCCCC[N+]1=CC(=CC=C1)S([O-])(=O)=O	1700	397.265	C22H39NO3S	3.1	RTI	14.84	14.84	14.83	14.8367	0.0057735	0.0389137		pre	C17-APS	CCCCCCCCCCCCCCCCC[N+]1=CC(=CC=C1)S([O-])(=O)=O	1700	397.265	C22H39NO3S	3.1	RTI	14.83	14.84	14.83	14.8333	0.0057735	0.0389225
pre	C18-APS	CCCCCCCCCCCCCCCCCC[N+]1=CC(=CC=C1)S([O-])(=O)=O	1800	411.281	C23H41NO3S	3.54	RTI	15.62	15.62	15.61	15.6167	0.0057735	0.0369701		pre	C18-APS	CCCCCCCCCCCCCCCCCC[N+]1=CC(=CC=C1)S([O-])(=O)=O	1800	411.281	C23H41NO3S	3.54	RTI	15.62	15.63	15.61	15.62	0.01	0.0640205
pre	C19-APS	CCCCCCCCCCCCCCCCCCC[N+]1=CC(=CC=C1)S([O-])(=O)=O	1900	425.296	C24H43NO3S	3.99	RTI	16.37	16.36	16.34	16.3567	0.0152753	0.0933885		pre	C19-APS	CCCCCCCCCCCCCCCCCCC[N+]1=CC(=CC=C1)S([O-])(=O)=O	1900	425.296	C24H43NO3S	3.99	RTI	16.35	16.36	16.34	16.35	0.01	0.0611621
pre	C20-APS	CCCCCCCCCCCCCCCCCCCC[N+]1=CC(=CC=C1)S([O-])(=O)=O	2000	439.312	C25H45NO3S	4.43	RTI	17.04	17.04	17.02	17.0333	0.011547	0.0677906		pre	C20-APS	CCCCCCCCCCCCCCCCCCCC[N+]1=CC(=CC=C1)S([O-])(=O)=O	2000	439.312	C25H45NO3S	4.43	RTI	17.03	17.03	17.02	17.0267	0.0057735	0.0339086
1	2,5-DIHYDROXYBENZOATE	OC(=O)C1=CC(O)=CC=C1O		154.027	C7H6O4	1.6737	P6_A	4	4.03	4.04	4.02333	0.0208167	0.517398		1	2,5-DIHYDROXYBENZOATE	OC(=O)C1=CC(O)=CC=C1O		154.027	C7H6O4	1.6737	P6_A	4.01	3.99	4.03	4.01	0.02	0.498753
2	4-QUINOLINECARBOXYLATE	C1=CC=C2C(=C1)C(=CC=N2)C(=O)O		173.048	C10H7NO2	1.62916	P6_A	1.25	1.26	1.27	1.26	0.01	0.793651		2	4-QUINOLINECARBOXYLATE	C1=CC=C2C(=C1)C(=CC=N2)C(=O)O		173.048	C10H7NO2	1.62916	P6_A	1.27	1.25	1.26	1.26	0.01	0.793651
3	HYDROQUINONE	OC1=CC=C(O)C=C1		110.037	C6H6O2	1.36612	P6_A	n.d.	n.d.	n.d.	#DIV/0!	#DIV/0!	#DIV/0!		3	HYDROQUINONE	OC1=CC=C(O)C=C1		110.037	C6H6O2	1.36612	P6_A	n.d.	n.d.	n.d.	#DIV/0!	#DIV/0!	#DIV/0!
4	DETHIOBIOTIN	C[C@@H]1NC(=O)N[C@@H]1CCCCCC(O)=O		214.132	C10H18N2O3	0.725699	P6_A	5.43	5.43	5.44	5.43333	0.0057735	0.106261		4	DETHIOBIOTIN	C[C@@H]1NC(=O)N[C@@H]1CCCCCC(O)=O		214.132	C10H18N2O3	0.725699	P6_A	5.48	5.48	5.5	5.48667	0.011547	0.210456
5	3-METHYL-2-OXOVALERATE	CCC(C)C(=O)C(O)=O		130.063	C6H10O3	1.75396	P6_A	n.d.	n.d.	n.d.	#DIV/0!	#DIV/0!	#DIV/0!		5	3-METHYL-2-OXOVALERATE	CCC(C)C(=O)C(O)=O		130.063	C6H10O3	1.75396	P6_A	3.97	3.95	3.96	3.96	0.01	0.252525
6	OXOGLUTARATE	OC(=O)CCC(=O)C(O)=O		146.022	C5H6O5	-0.109263	P6_A	n.d.	n.d.	n.d.	#DIV/0!	#DIV/0!	#DIV/0!		6	OXOGLUTARATE	OC(=O)CCC(=O)C(O)=O		146.022	C5H6O5	-0.109263	P6_A	0.95	0.97	1.07	0.996667	0.064291	6.4506
7	N-ACETYLSEROTONIN	CC(=O)NCCC1=CNC2=C1C=C(O)C=C2		218.106	C12H14N2O2	1.00172	P6_A	4.45	4.45	4.46	4.45333	0.0057735	0.129645		7	N-ACETYLSEROTONIN	CC(=O)NCCC1=CNC2=C1C=C(O)C=C2		218.106	C12H14N2O2	1.00172	P6_A	4.45	4.43	4.47	4.45	0.02	0.449438
8	ALLYL ISOTHIOCYANATE	CC(C)CC=O		99.0137	C4H5NS	1.05016	P6_A	n.d.	n.d.	n.d.	#DIV/0!	#DIV/0!	#DIV/0!		8	ALLYL ISOTHIOCYANATE	CC(C)CC=O		99.0137	C4H5NS	1.05016	P6_A	n.d.	n.d.	n.d.	#DIV/0!	#DIV/0!	#DIV/0!
9	ITACONATE	OC(=O)CC(=C)C(O)=O		130.027	C5H6O4	0.0528247	P6_A	n.d.	n.d.	n.d.	#DIV/0!	#DIV/0!	#DIV/0!		9	ITACONATE	OC(=O)CC(=C)C(O)=O		130.027	C5H6O4	0.0528247	P6_A	1.94	1.86	1.93	1.91	0.043589	2.28215
10	AZELATE	OC(=O)CCCCCCCC(O)=O		188.105	C9H16O4	1.82436	P6_A	6.37	6.38	6.42	6.39	0.0264575	0.414046		10	AZELATE	OC(=O)CCCCCCCC(O)=O		188.105	C9H16O4	1.82436	P6_A	6.47	6.47	6.48	6.47333	0.0057735	0.089189
11	OXOADIPATE	C(CC(=O)C(=O)O)CC(=O)O		160.037	C6H8O5	0.335305	P6_A	n.d.	n.d.	n.d.	#DIV/0!	#DIV/0!	#DIV/0!		11	OXOADIPATE	C(CC(=O)C(=O)O)CC(=O)O		160.037	C6H8O5	0.335305	P6_A	1.19	1.17	1.21	1.19	0.02	1.68067
12	2-METHYLGLUTARATE	CC(CCC(O)=O)C(O)=O		146.058	C6H10O4	0.589072	P6_A	3.24	3.3	3.26	3.26667	0.0305505	0.93522		12	2-METHYLGLUTARATE	CC(CCC(O)=O)C(O)=O		146.058	C6H10O4	0.589072	P6_A	3.28	3.29	3.33	3.3	0.0264575	0.801743
1	PHENYLACETALDEHYDE	O=CCC1=CC=CC=C1		120.058	C8H8O	1.45238	P6_B	n.d.	n.d.	n.d.	#DIV/0!	#DIV/0!	#DIV/0!		1	PHENYLACETALDEHYDE	O=CCC1=CC=CC=C1		120.058	C8H8O	1.45238	P6_B	n.d.	n.d.	n.d.	#DIV/0!	#DIV/0!	#DIV/0!
2	2-METHYLBUTANAL	CCC(C)C=O		86.0732	C5H10O	1.30613	P6_B	n.d.	n.d.	n.d.	#DIV/0!	#DIV/0!	#DIV/0!		2	2-METHYLBUTANAL	CCC(C)C=O		86.0732	C5H10O	1.30613	P6_B	n.d.	n.d.	n.d.	#DIV/0!	#DIV/0!	#DIV/0!
3	PHENYL ACETATE	CC(=O)OC1=CC=CC=C1		136.052	C8H8O2	1.58051	P6_B	4.89	4.9	4.9	4.89667	0.0057735	0.117907		3	PHENYL ACETATE	CC(=O)OC1=CC=CC=C1		136.052	C8H8O2	1.58051	P6_B	4.89	4.89	4.89	4.89	0	0
4	DIACETYL	CC(=O)C(C)=O		86.0368	C4H6O2	0.395499	P6_B	n.d.	n.d.	n.d.	#DIV/0!	#DIV/0!	#DIV/0!		4	DIACETYL	CC(=O)C(C)=O		86.0368	C4H6O2	0.395499	P6_B	n.d.	n.d.	n.d.	#DIV/0!	#DIV/0!	#DIV/0!
5	PYRUVATE	CC(=O)C(O)=O		88.016	C3H4O3	0.065874	P6_B	n.d.	n.d.	n.d.	#DIV/0!	#DIV/0!	#DIV/0!		5	PYRUVATE	CC(=O)C(O)=O		88.016	C3H4O3	0.065874	P6_B	n.d.	n.d.	n.d.	#DIV/0!	#DIV/0!	#DIV/0!
6	TRANS-CINNAMALDEHYDE	O=C\C=C\C1=CC=CC=C1		132.058	C9H8O	1.97747	P6_B	11.1	11.09	11.12	11.1033	0.0152753	0.137574		6	TRANS-CINNAMALDEHYDE	O=C\C=C\C1=CC=CC=C1		132.058	C9H8O	1.97747	P6_B	n.d.	n.d.	n.d.	#DIV/0!	#DIV/0!	#DIV/0!
7	2,6-DIHYDROXYPYRIDINE	C1=CC(=O)NC(=C1)O		111.032	C5H5NO2	0.152843	P6_B	1.19	1.18	1.2	1.19	0.01	0.840336		7	2,6-DIHYDROXYPYRIDINE	C1=CC(=O)NC(=C1)O		111.032	C5H5NO2	0.152843	P6_B	n.d.	n.d.	n.d.	#DIV/0!	#DIV/0!	#DIV/0!
8	PHENETHYLAMINE	NCCC1=CC=CC=C1		121.089	C8H11N	1.38768	P6_B	1.53	1.56	1.54	1.54333	0.0152753	0.989757		8	PHENETHYLAMINE	NCCC1=CC=CC=C1		121.089	C8H11N	1.38768	P6_B	n.d.	n.d.	n.d.	#DIV/0!	#DIV/0!	#DIV/0!
9	METHYL ACETOACETATE	COC(=O)CC(C)=O		116.047	C5H8O3	0.144402	P6_B	n.d.	n.d.	n.d.	#DIV/0!	#DIV/0!	#DIV/0!		9	METHYL ACETOACETATE	COC(=O)CC(C)=O		116.047	C5H8O3	0.144402	P6_B	n.d.	n.d.	n.d.	#DIV/0!	#DIV/0!	#DIV/0!
10	SUBERATE	OC(=O)CCCCCCC(O)=O		174.089	C8H14O4	1.37979	P6_B	5.54	5.54	5.56	5.54667	0.011547	0.208179		10	SUBERATE	OC(=O)CCCCCCC(O)=O		174.089	C8H14O4	1.37979	P6_B	5.59	5.58	5.6	5.59	0.01	0.178891
11	ADIPATE	OC(=O)CCCCC(O)=O		146.058	C6H10O4	0.490654	P6_B	3.24	3.3	3.26	3.26667	0.0305505	0.93522		11	ADIPATE	OC(=O)CCCCC(O)=O		146.058	C6H10O4	0.490654	P6_B	3.28	3.29	3.33	3.3	0.0264575	0.801743
12	GERANYL-PP	CC(C)=CCC\C(C)=C\COP(O)(=O)OP(O)(O)=O		314.068	C10H20O7P2	1.95702	P6_B	n.d.	n.d.	n.d.	#DIV/0!	#DIV/0!	#DIV/0!		12	GERANYL-PP	CC(C)=CCC\C(C)=C\COP(O)(=O)OP(O)(O)=O		314.068	C10H20O7P2	1.95702	P6_B	n.d.	n.d.	n.d.	#DIV/0!	#DIV/0!	#DIV/0!
1	N-ACETYLLEUCINE	CC(C)C[C@H](NC(C)=O)C(O)=O		173.105	C8H15NO3	0.494245	P6_C	5.35	5.35	5.36	5.35333	0.0057735	0.107849		1	N-ACETYLLEUCINE	CC(C)C[C@H](NC(C)=O)C(O)=O		173.105	C8H15NO3	0.494245	P6_C	5.34	5.35	5.36	5.35	0.01	0.186916
2	2',4'-DIHYDROXYACETOPHENONE	CC(=O)C1=C(O)C=C(O)C=C1		152.047	C8H8O3	1.57376	P6_C	6.34	6.34	6.35	6.34333	0.0057735	0.0910169		2	2',4'-DIHYDROXYACETOPHENONE	CC(=O)C1=C(O)C=C(O)C=C1		152.047	C8H8O3	1.57376	P6_C	6.39	6.39	6.41	6.39667	0.011547	0.180516
3	BENZYL ALCOHOL	OCC1=CC=CC=C1		108.058	C7H8O	1.2059	P6_C	n.d.	n.d.	n.d.	#DIV/0!	#DIV/0!	#DIV/0!		3	BENZYL ALCOHOL	OCC1=CC=CC=C1		108.058	C7H8O	1.2059	P6_C	n.d.	n.d.	n.d.	#DIV/0!	#DIV/0!	#DIV/0!
4	MONOMETHYLGLUTARATE	COC(=O)CCCC(=O)O		146.058	C6H10O4	0.19198	P6_C	n.d.	n.d.	n.d.	#DIV/0!	#DIV/0!	#DIV/0!		4	MONOMETHYLGLUTARATE	COC(=O)CCCC(=O)O		146.058	C6H10O4	0.19198	P6_C	3.28	3.29	3.33	3.3	0.0264575	0.801743
5	INDOLE-3-METHYL ACETATE	COC(=O)CC1=CNC2=C1C=CC=C2		189.079	C11H11NO2	1.85565	P6_C	n.d.	n.d.	n.d.	#DIV/0!	#DIV/0!	#DIV/0!		5	INDOLE-3-METHYL ACETATE	COC(=O)CC1=CNC2=C1C=CC=C2		189.079	C11H11NO2	1.85565	P6_C	n.d.	n.d.	n.d.	#DIV/0!	#DIV/0!	#DIV/0!
6	MEVALONATE	OC(=O)C#C		148.073	C6H12O4	0.18197	P6_C	1.18	1.22	1.21	1.20333	0.0208167	1.72992		6	MEVALONATE	OC(=O)C#C		148.073	C6H12O4	0.18197	P6_C	1.23	1.2	1.26	1.23	0.03	2.43902
7	3-METHOXY-4-HYDROXYMANDELATE	COC1=C(O)C=CC(=C1)[C@H](O)C(O)=O		198.053	C9H10O5	0.434599	P6_C	n.d.	n.d.	n.d.	#DIV/0!	#DIV/0!	#DIV/0!		7	3-METHOXY-4-HYDROXYMANDELATE	COC1=C(O)C=CC(=C1)[C@H](O)C(O)=O		198.053	C9H10O5	0.434599	P6_C	1.72	1.72	1.7	1.71333	0.011547	0.67395
8	HOMOVANILLATE	COC1=CC(CC(O)=O)=CC=C1O		182.058	C9H10O4	1.14976	P6_C	4.89	4.9	4.9	4.89667	0.0057735	0.117907		8	HOMOVANILLATE	COC1=CC(CC(O)=O)=CC=C1O		182.058	C9H10O4	1.14976	P6_C	4.89	4.89	4.89	4.89	0	0
9	2-METHYLMALEATE	CC(=CC(=O)O)C(=O)O		130.027	C5H6O4	0.354636	P6_C	n.d.	n.d.	n.d.	#DIV/0!	#DIV/0!	#DIV/0!		9	2-METHYLMALEATE	CC(=CC(=O)O)C(=O)O		130.027	C5H6O4	0.354636	P6_C	n.d.	n.d.	n.d.	#DIV/0!	#DIV/0!	#DIV/0!
10	1-PHENYLETHANOL	CC(O)C1=CC=CC=C1		122.073	C8H10O	1.62247	P6_C	n.d.	n.d.	n.d.	#DIV/0!	#DIV/0!	#DIV/0!		10	1-PHENYLETHANOL	CC(O)C1=CC=CC=C1		122.073	C8H10O	1.62247	P6_C	n.d.	n.d.	n.d.	#DIV/0!	#DIV/0!	#DIV/0!
11	SALSOLINOL	CC1C2=CC(=C(C=C2CCN1)O)O		179.095	C10H13NO2	1.06713	P6_C	n.d.	n.d.	n.d.	#DIV/0!	#DIV/0!	#DIV/0!		11	SALSOLINOL	CC1C2=CC(=C(C=C2CCN1)O)O		179.095	C10H13NO2	1.06713	P6_C	1.15	1.15	1.16	1.15333	0.0057735	0.500593
12	SALICYLAMIDE	NC(=O)C1=CC=CC=C1O		137.048	C7H7NO2	1.17032	P6_C	5.18	5.18	5.2	5.18667	0.011547	0.222629		12	SALICYLAMIDE	NC(=O)C1=CC=CC=C1O		137.048	C7H7NO2	1.17032	P6_C	5.17	5.19	5.28	5.21333	0.0585947	1.12394
1	3-HYDROXYBENZOATE	OC(=O)C1=CC(O)=CC=C1		138.032	C7H6O3	1.32726	P6_D	4.71	4.72	4.73	4.72	0.01	0.211864		1	3-HYDROXYBENZOATE	OC(=O)C1=CC(O)=CC=C1		138.032	C7H6O3	1.32726	P6_D	n.d.	n.d.	4.73	4.73	#DIV/0!	#DIV/0!
2	KETOLEUCINE	CC(C)CC(=O)C(O)=O		130.063	C6H10O3	1.498	P6_D	n.d.	n.d.	n.d.	#DIV/0!	#DIV/0!	#DIV/0!		2	KETOLEUCINE	CC(C)CC(=O)C(O)=O		130.063	C6H10O3	1.498	P6_D	3.97	3.95	3.96	3.96	0.01	0.252525
3	3-ALPHA,11-BETA,17-ALPHA,21-TETRAHYDROXY- 5-ALPHA-PREGNAN-20-ONE 3,21-DIACETATE	CC12CCC(CC1CCC3C2C(CC4(C3CCC4(C(=O)CO)O)C)O)O		366.241	C21H34O5	1.1135	P6_D	n.d.	n.d.	n.d.	#DIV/0!	#DIV/0!	#DIV/0!		3	3-ALPHA,11-BETA,17-ALPHA,21-TETRAHYDROXY- 5-ALPHA-PREGNAN-20-ONE 3,21-DIACETATE	CC12CCC(CC1CCC3C2C(CC4(C3CCC4(C(=O)CO)O)C)O)O		366.241	C21H34O5	1.1135	P6_D	n.d.	n.d.	n.d.	#DIV/0!	#DIV/0!	#DIV/0!
4	N,N-DIMETHYL-1,4-PHENYLENEDIAMINE	CN(C)C1=CC=C(C=C1)N		136.1	C8H12N2	1.25236	P6_D	n.d.	n.d.	n.d.	#DIV/0!	#DIV/0!	#DIV/0!		4	N,N-DIMETHYL-1,4-PHENYLENEDIAMINE	CN(C)C1=CC=C(C=C1)N		136.1	C8H12N2	1.25236	P6_D	n.d.	n.d.	n.d.	#DIV/0!	#DIV/0!	#DIV/0!
5	HOMOGENTISATE	OC(=O)CC1=C(O)C=CC(O)=C1		168.042	C8H8O4	1.00386	P6_D	1.87	1.99	1.9	1.92	0.06245	3.2526		5	HOMOGENTISATE	OC(=O)CC1=C(O)C=CC(O)=C1		168.042	C8H8O4	1.00386	P6_D	1.9	1.89	1.85	1.88	0.0264575	1.40731
6	INDOLEACETALDEHYDE	O=CCC1=CNC2=CC=CC=C12		159.068	C10H9NO	1.55114	P6_D	4.45	4.45	4.46	4.45333	0.0057735	0.129645		6	INDOLEACETALDEHYDE	O=CCC1=CNC2=CC=CC=C12		159.068	C10H9NO	1.55114	P6_D	3.69	3.61	3.67	3.65667	0.0416333	1.13856
7	4-HYDROXY-3-METHOXYPHENYLGLYCOL	COC1=C(C=CC(=C1)C(CO)O)O		184.074	C9H12O4	0.114325	P6_D	n.d.	n.d.	n.d.	#DIV/0!	#DIV/0!	#DIV/0!		7	4-HYDROXY-3-METHOXYPHENYLGLYCOL	COC1=C(C=CC(=C1)C(CO)O)O		184.074	C9H12O4	0.114325	P6_D	1.66	1.64	1.72	1.67333	0.0416333	2.48805
8	3-HYDROXYPHENYLACETATE	OC(=O)CC1=CC=CC(O)=C1		152.047	C8H8O3	1.30743	P6_D	6.34	6.34	6.35	6.34333	0.0057735	0.0910169		8	3-HYDROXYPHENYLACETATE	OC(=O)CC1=CC=CC(O)=C1		152.047	C8H8O3	1.30743	P6_D	6.39	6.39	6.41	6.39667	0.011547	0.180516
9	4-METHYLCATECHOL	CC1=CC(O)=C(O)C=C1		124.052	C7H8O2	1.87954	P6_D	2	1.97	1.95	1.97333	0.0251661	1.27531		9	4-METHYLCATECHOL	CC1=CC(O)=C(O)C=C1		124.052	C7H8O2	1.87954	P6_D	n.d.	n.d.	n.d.	#DIV/0!	#DIV/0!	#DIV/0!
10	PYRIDOXAL	CC1=C(O)C(C=O)=C(CO)C=N1		167.058	C8H9NO3	0.178531	P6_D	0.9	0.9	0.91	0.903333	0.0057735	0.639133		10	PYRIDOXAL	CC1=C(O)C(C=O)=C(CO)C=N1		167.058	C8H9NO3	0.178531	P6_D	0.89	0.89	0.9	0.893333	0.0057735	0.646288
11	SALICYLATE	OC(=O)C1=CC=CC=C1O		138.032	C7H6O3	1.97726	P6_D	4.71	4.72	4.73	4.72	0.01	0.211864		11	SALICYLATE	OC(=O)C1=CC=CC=C1O		138.032	C7H6O3	1.97726	P6_D	4.71	4.72	4.73	4.72	0.01	0.211864
12	SEBACATE	C(CCCCC(=O)O)CCCC(=O)O		202.121	C10H18O4	2.26893	P6_D	7.26	7.27	7.28	7.27	0.01	0.137552		12	SEBACATE	C(CCCCC(=O)O)CCCC(=O)O		202.121	C10H18O4	2.26893	P6_D	7.29	7.29	7.31	7.29667	0.011547	0.15825
1	3-METHYL-2-OXINDOLE	CC1C2=CC=CC=C2NC1=O		147.068	C9H9NO	1.61504	P6_E	6.48	6.49	6.53	6.5	0.0264575	0.407039		1	3-METHYL-2-OXINDOLE	CC1C2=CC=CC=C2NC1=O		147.068	C9H9NO	1.61504	P6_E	n.d.	n.d.	n.d.	#DIV/0!	#DIV/0!	#DIV/0!
2	3-METHYLADENINE	CN1C=NC(N)=C2N=CN=C12		149.07	C6H7N5	-0.307337	P6_E	0.89	0.89	0.9	0.893333	0.0057735	0.646288		2	3-METHYLADENINE	CN1C=NC(N)=C2N=CN=C12		149.07	C6H7N5	-0.307337	P6_E	n.d.	n.d.	n.d.	#DIV/0!	#DIV/0!	#DIV/0!
3	HYDROXYPHENYLLACTATE	OC(CC1=CC=C(O)C=C1)C(O)=O		182.058	C9H10O4	0.880932	P6_E	4.89	4.9	4.9	4.89667	0.0057735	0.117907		3	HYDROXYPHENYLLACTATE	OC(CC1=CC=C(O)C=C1)C(O)=O		182.058	C9H10O4	0.880932	P6_E	4.89	4.89	4.89	4.89	0	0
4	BIOTIN	[H][C@]12CS[C@@H](CCCCC(O)=O)[C@@]1([H])NC(=O)N2		244.088	C10H16N2O3S	0.319424	P6_E	4.95	4.95	4.97	4.95667	0.011547	0.232959		4	BIOTIN	[H][C@]12CS[C@@H](CCCCC(O)=O)[C@@]1([H])NC(=O)N2		244.088	C10H16N2O3S	0.319424	P6_E	4.94	4.95	4.97	4.95333	0.0152753	0.308383
5	MERCAPTOPYRUVATE	OC(=O)C(=O)CS		119.988	C3H4O3S	0.292439	P6_E	n.d.	n.d.	n.d.	#DIV/0!	#DIV/0!	#DIV/0!		5	MERCAPTOPYRUVATE	OC(=O)C(=O)CS		119.988	C3H4O3S	0.292439	P6_E	n.d.	n.d.	n.d.	#DIV/0!	#DIV/0!	#DIV/0!
6	PYRUVIC ALDEHYDE	CC(=O)C=O		72.0211	C3H4O2	0.19595	P6_E	n.d.	n.d.	n.d.	#DIV/0!	#DIV/0!	#DIV/0!		6	PYRUVIC ALDEHYDE	CC(=O)C=O		72.0211	C3H4O2	0.19595	P6_E	n.d.	n.d.	n.d.	#DIV/0!	#DIV/0!	#DIV/0!
7	PYRROLE-2-CARBOXYLATE	OC(=O)C1=CC=CN1		111.032	C5H5NO2	0.630714	P6_E	1.19	1.18	1.2	1.19	0.01	0.840336		7	PYRROLE-2-CARBOXYLATE	OC(=O)C1=CC=CN1		111.032	C5H5NO2	0.630714	P6_E	n.d.	n.d.	n.d.	#DIV/0!	#DIV/0!	#DIV/0!
8	5-HYDROXYINDOLEACETATE	OC(=O)CC1=CNC2=CC=C(O)C=C12		191.058	C10H9NO3	1.40619	P6_E	4.23	4.22	4.24	4.23	0.01	0.236407		8	5-HYDROXYINDOLEACETATE	OC(=O)CC1=CNC2=CC=C(O)C=C12		191.058	C10H9NO3	1.40619	P6_E	4.22	4.23	4.23	4.22667	0.0057735	0.136597
9	PHENYLACETATE	OC(=O)CC1=CC=CC=C1		136.052	C8H8O2	1.61099	P6_E	n.d.	n.d.	n.d.	#DIV/0!	#DIV/0!	#DIV/0!		9	PHENYLACETATE	OC(=O)CC1=CC=CC=C1		136.052	C8H8O2	1.61099	P6_E	n.d.	n.d.	n.d.	#DIV/0!	#DIV/0!	#DIV/0!
10	RESORCINOL MONOACETATE	CC(=O)OC1=CC=CC(=C1)O		152.047	C8H8O3	1.27694	P6_E	n.d.	n.d.	n.d.	#DIV/0!	#DIV/0!	#DIV/0!		10	RESORCINOL MONOACETATE	CC(=O)OC1=CC=CC(=C1)O		152.047	C8H8O3	1.27694	P6_E	n.d.	n.d.	n.d.	#DIV/0!	#DIV/0!	#DIV/0!
11	ACETOACETATE	CC(=O)CC(O)=O		102.032	C4H6O3	-0.00149175	P6_E	n.d.	n.d.	n.d.	#DIV/0!	#DIV/0!	#DIV/0!		11	ACETOACETATE	CC(=O)CC(O)=O		102.032	C4H6O3	-0.00149175	P6_E	n.d.	n.d.	n.d.	#DIV/0!	#DIV/0!	#DIV/0!
12	ACETYLPHOSPHATE	CC(=O)OP(O)(O)=O		139.987	C2H5O5P	-0.877211	P6_E	n.d.	n.d.	n.d.	#DIV/0!	#DIV/0!	#DIV/0!		12	ACETYLPHOSPHATE	CC(=O)OP(O)(O)=O		139.987	C2H5O5P	-0.877211	P6_E	n.d.	n.d.	n.d.	#DIV/0!	#DIV/0!	#DIV/0!
1	ETHYL 3-INDOLEACETATE	CCOC(=O)CC1=CNC2=CC=CC=C21		203.095	C12H13NO2	2.21246	P6_F	9.58	9.58	9.61	9.59	0.0173205	0.18061		1	ETHYL 3-INDOLEACETATE	CCOC(=O)CC1=CNC2=CC=CC=C21		203.095	C12H13NO2	2.21246	P6_F	n.d.	n.d.	n.d.	#DIV/0!	#DIV/0!	#DIV/0!
2	DEHYDROASCORBATE	[H][C@@]1(OC(=O)C(=O)C1=O)[C@H](O)CO		174.016	C6H6O6	-0.672831	P6_F	0.9	0.95	0.92	0.923333	0.0251661	2.72557		2	DEHYDROASCORBATE	[H][C@@]1(OC(=O)C(=O)C1=O)[C@H](O)CO		174.016	C6H6O6	-0.672831	P6_F	0.92	0.93	0.99	0.946667	0.0378594	3.99923
3	FRUCTOSE	OC[C@H]1O[C@](O)(CO)[C@@H](O)[C@@H]1O		180.063	C6H12O6	-2.758	P6_F	0.87	0.85	0.87	0.863333	0.011547	1.33749		3	FRUCTOSE	OC[C@H]1O[C@](O)(CO)[C@@H](O)[C@@H]1O		180.063	C6H12O6	-2.758	P6_F	0.86	0.85	0.86	0.856667	0.0057735	0.67395
4	SORBOSE	OC[C@@]1(O)OC[C@H](O)[C@@H](O)[C@@H]1O		180.063	C6H12O6	-2.758	P6_F	0.87	0.85	0.87	0.863333	0.011547	1.33749		4	SORBOSE	OC[C@@]1(O)OC[C@H](O)[C@@H](O)[C@@H]1O		180.063	C6H12O6	-2.758	P6_F	0.86	0.85	0.86	0.856667	0.0057735	0.67395
5	XYLITOL	OC[C@H](O)C(O)[C@H](O)CO		152.068	C5H12O5	-3.09968	P6_F	0.88	0.88	0.88	0.88	0	0		5	XYLITOL	OC[C@H](O)C(O)[C@H](O)CO		152.068	C5H12O5	-3.09968	P6_F	0.88	0.85	0.86	0.863333	0.0152753	1.76933
6	RIBITOL	OC[C@H](O)[C@H](O)[C@H](O)CO		152.068	C5H12O5	-3.09968	P6_F	0.88	0.88	0.88	0.88	0	0		6	RIBITOL	OC[C@H](O)[C@H](O)[C@H](O)CO		152.068	C5H12O5	-3.09968	P6_F	0.88	0.85	0.86	0.863333	0.0152753	1.76933
7	MYOINOSITOL	O[C@H]1[C@H](O)[C@@H](O)[C@H](O)[C@H](O)[C@@H]1O		180.063	C6H12O6	-3.78201	P6_F	0.87	0.85	0.87	0.863333	0.011547	1.33749		7	MYOINOSITOL	O[C@H]1[C@H](O)[C@@H](O)[C@H](O)[C@H](O)[C@@H]1O		180.063	C6H12O6	-3.78201	P6_F	0.86	0.85	0.86	0.856667	0.0057735	0.67395
8	MANNOSE	OC[C@H]1OC(O)[C@@H](O)[C@@H](O)[C@@H]1O		180.063	C6H12O6	-2.93254	P6_F	0.87	0.85	0.87	0.863333	0.011547	1.33749		8	MANNOSE	OC[C@H]1OC(O)[C@@H](O)[C@@H](O)[C@@H]1O		180.063	C6H12O6	-2.93254	P6_F	0.86	0.85	0.86	0.856667	0.0057735	0.67395
9	ARABINOSE	O[C@H]1COC(O)[C@H](O)[C@H]1O		150.053	C5H10O5	-2.3022	P6_F	0.94	0.92	0.93	0.93	0.01	1.07527		9	ARABINOSE	O[C@H]1COC(O)[C@H](O)[C@H]1O		150.053	C5H10O5	-2.3022	P6_F	0.88	0.88	0.87	0.876667	0.0057735	0.658574
10	XYLOSE	O[C@@H]1COC(O)[C@H](O)[C@H]1O		150.053	C5H10O5	-2.3022	P6_G	0.92	0.89	0.89	0.9	0.0173205	1.9245		10	XYLOSE	O[C@@H]1COC(O)[C@H](O)[C@H]1O		150.053	C5H10O5	-2.3022	P6_G	0.88	0.88	0.87	0.876667	0.0057735	0.658574
11	SUCROSE	OC[C@H]1O[C@@](CO)(O[C@H]2O[C@H](CO)[C@@H](O)[C@H](O)[C@H]2O)[C@@H](O)[C@@H]1O		342.116	C12H22O11	-4.52883	P6_G	0.88	0.88	0.89	0.883333	0.0057735	0.653604		11	SUCROSE	OC[C@H]1O[C@@](CO)(O[C@H]2O[C@H](CO)[C@@H](O)[C@H](O)[C@H]2O)[C@@H](O)[C@@H]1O		342.116	C12H22O11	-4.52883	P6_G	0.86	0.88	0.86	0.866667	0.011547	1.33235
12	GALACTOSE	OC[C@H]1O[C@H](O)[C@H](O)[C@@H](O)[C@H]1O		180.063	C6H12O6	-2.93254	P6_G	0.87	0.85	0.89	0.87	0.02	2.29885		12	GALACTOSE	OC[C@H]1O[C@H](O)[C@H](O)[C@@H](O)[C@H]1O		180.063	C6H12O6	-2.93254	P6_G	0.86	0.85	0.86	0.856667	0.0057735	0.67395
1	ALPHA-D-GLUCOSE	OC[C@H]1O[C@H](O)[C@H](O)[C@@H](O)[C@@H]1O		180.063	C6H12O6	-2.93254	P6_G	0.87	0.85	0.89	0.87	0.02	2.29885		1	ALPHA-D-GLUCOSE	OC[C@H]1O[C@H](O)[C@H](O)[C@@H](O)[C@@H]1O		180.063	C6H12O6	-2.93254	P6_G	0.86	0.85	0.86	0.856667	0.0057735	0.67395
2	ALLOSE	[H][C@@]1(CO)OC(O)[C@@]([H])(O)[C@@]([H])(O)[C@@]1([H])O		180.063	C6H12O6	-2.93254	P6_G	0.87	0.85	0.89	0.87	0.02	2.29885		2	ALLOSE	[H][C@@]1(CO)OC(O)[C@@]([H])(O)[C@@]([H])(O)[C@@]1([H])O		180.063	C6H12O6	-2.93254	P6_G	0.86	0.85	0.86	0.856667	0.0057735	0.67395
3	MANNITOL	OC[C@@H](O)[C@@H](O)[C@H](O)[C@H](O)CO		182.079	C6H14O6	-3.73002	P6_G	0.88	0.86	0.89	0.876667	0.0152753	1.74242		3	MANNITOL	OC[C@@H](O)[C@@H](O)[C@H](O)[C@H](O)CO		182.079	C6H14O6	-3.73002	P6_G	0.68	0.85	0.86	0.796667	0.10116	12.6979
4	MELIBIOSE	OC[C@H]1O[C@H](OC[C@H]2OC(O)[C@H](O)[C@@H](O)[C@@H]2O)[C@H](O)[C@@H](O)[C@H]1O		342.116	C12H22O11	-4.70337	P6_G	0.88	0.88	0.89	0.883333	0.0057735	0.653604		4	MELIBIOSE	OC[C@H]1O[C@H](OC[C@H]2OC(O)[C@H](O)[C@@H](O)[C@@H]2O)[C@H](O)[C@@H](O)[C@H]1O		342.116	C12H22O11	-4.70337	P6_G	0.86	0.88	0.86	0.866667	0.011547	1.33235
5	SORBITOL	OC[C@H](O)[C@@H](O)[C@H](O)[C@H](O)CO		182.079	C6H14O6	-3.73002	P6_G	0.88	0.86	0.89	0.876667	0.0152753	1.74242		5	SORBITOL	OC[C@H](O)[C@@H](O)[C@H](O)[C@H](O)CO		182.079	C6H14O6	-3.73002	P6_G	0.86	0.85	0.86	0.856667	0.0057735	0.67395
6	MALTOSE	OC[C@H]1O[C@H](O[C@H]2[C@H](O)[C@H](O)[C@@H](O)O[C@@H]2CO)[C@H](O)[C@@H](O)[C@@H]1O		342.116	C12H22O11	-4.70337	P6_G	0.88	0.88	0.89	0.883333	0.0057735	0.653604		6	MALTOSE	OC[C@H]1O[C@H](O[C@H]2[C@H](O)[C@H](O)[C@@H](O)O[C@@H]2CO)[C@H](O)[C@@H](O)[C@@H]1O		342.116	C12H22O11	-4.70337	P6_G	0.86	0.88	0.86	0.866667	0.011547	1.33235
7	TAGATOSE	OC[C@@H](O)[C@H](O)[C@H](O)C(=O)CO		180.063	C6H12O6	-3.26703	P6_G	0.87	0.85	0.89	0.87	0.02	2.29885		7	TAGATOSE	OC[C@@H](O)[C@H](O)[C@H](O)C(=O)CO		180.063	C6H12O6	-3.26703	P6_G	0.86	0.85	0.86	0.856667	0.0057735	0.67395
8	L-GULONOLACTONE	C(C(C1C(C(C(=O)O1)O)O)O)O		178.048	C6H10O6	-2.74527	P6_G	0.9	0.88	0.91	0.896667	0.0152753	1.70356		8	L-GULONOLACTONE	C(C(C1C(C(C(=O)O1)O)O)O)O		178.048	C6H10O6	-2.74527	P6_G	0.88	0.88	0.89	0.883333	0.0057735	0.653604
9	ARABINOSE	O=C[C@@H](O)[C@H](O)[C@H](O)CO		150.053	C5H10O5	-2.93803	P6_G	0.92	0.89	0.89	0.9	0.0173205	1.9245		9	ARABINOSE	O=C[C@@H](O)[C@H](O)[C@H](O)CO		150.053	C5H10O5	-2.93803	P6_G	0.88	0.88	0.87	0.876667	0.0057735	0.658574
10	CELLOBIOSE	OC[C@H]1O[C@@H](O[C@H]2[C@H](O)[C@@H](O)[C@H](O)O[C@@H]2CO)[C@H](O)[C@@H](O)[C@@H]1O		342.116	C12H22O11	-4.70337	P6_H	0.88	0.88	0.89	0.883333	0.0057735	0.653604		10	CELLOBIOSE	OC[C@H]1O[C@@H](O[C@H]2[C@H](O)[C@@H](O)[C@H](O)O[C@@H]2CO)[C@H](O)[C@@H](O)[C@@H]1O		342.116	C12H22O11	-4.70337	P6_H	0.86	0.88	0.86	0.866667	0.011547	1.33235
11	PSICOSE	C1C(C(C(C(O1)(CO)O)O)O)O		180.063	C6H12O6	-2.758	P6_H	0.87	0.85	0.87	0.863333	0.011547	1.33749		11	PSICOSE	C1C(C(C(C(O1)(CO)O)O)O)O		180.063	C6H12O6	-2.758	P6_H	0.86	0.85	0.86	0.856667	0.0057735	0.67395
12	ARABITOL	OC[C@H](O)C(O)[C@@H](O)CO		152.068	C5H12O5	-3.09968	P6_H	0.88	0.88	0.88	0.88	0	0		12	ARABITOL	OC[C@H](O)C(O)[C@@H](O)CO		152.068	C5H12O5	-3.09968	P6_H	0.88	0.88	0.86	0.873333	0.011547	1.32218
1	LYXOSE	O[C@@H]1O[C@@H]([C@H](O)[C@H](O)[C@H]1O)C(O)=O		150.052	C5H10O5	-2.61226	P6_H	0.92	0.93	0.92	0.923333	0.0057735	0.625289		1	LYXOSE	O[C@@H]1O[C@@H]([C@H](O)[C@H](O)[C@H]1O)C(O)=O		150.052	C5H10O5	-2.61226	P6_H	0.88	0.88	0.87	0.876667	0.0057735	0.658574
2	RIBOSE	OC[C@H]1OC(O)[C@H](O)[C@@H]1O		150.053	C5H10O5	-2.3022	P6_H	0.92	0.93	0.92	0.923333	0.0057735	0.625289		2	RIBOSE	OC[C@H]1OC(O)[C@H](O)[C@@H]1O		150.053	C5H10O5	-2.3022	P6_H	0.88	0.88	0.87	0.876667	0.0057735	0.658574
3	PALATINOSE	C(C1C(C(C(C(O1)OCC2C(C(C(O2)(CO)O)O)O)O)O)O)O		342.116	C12H22O11	-4.52883	P6_H	0.88	0.88	0.89	0.883333	0.0057735	0.653604		3	PALATINOSE	C(C1C(C(C(C(O1)OCC2C(C(C(O2)(CO)O)O)O)O)O)O)O		342.116	C12H22O11	-4.52883	P6_H	0.86	0.88	0.86	0.866667	0.011547	1.33235
4											#DIV/0!	#DIV/0!	#DIV/0!		4											#DIV/0!	#DIV/0!	#DIV/0!
5											#DIV/0!	#DIV/0!	#DIV/0!		5											#DIV/0!	#DIV/0!	#DIV/0!
6											#DIV/0!	#DIV/0!	#DIV/0!		6											#DIV/0!	#DIV/0!	#DIV/0!
7											#DIV/0!	#DIV/0!	#DIV/0!		7											#DIV/0!	#DIV/0!	#DIV/0!
8											#DIV/0!	#DIV/0!	#DIV/0!		8											#DIV/0!	#DIV/0!	#DIV/0!
9											#DIV/0!	#DIV/0!	#DIV/0!		9											#DIV/0!	#DIV/0!	#DIV/0!
10											#DIV/0!	#DIV/0!	#DIV/0!		10											#DIV/0!	#DIV/0!	#DIV/0!
11											#DIV/0!	#DIV/0!	#DIV/0!		11											#DIV/0!	#DIV/0!	#DIV/0!
12											#DIV/0!	#DIV/0!	#DIV/0!		12											#DIV/0!	#DIV/0!	#DIV/0!
post	C1-APS	C[N+]1=CC(=CC=C1)S([O-])(=O)=O	100	173.015	C6H7NO3S	-4.01	RTI	0.88	0.88	0.89	0.883333	0.0057735	0.653604		post	C1-APS	C[N+]1=CC(=CC=C1)S([O-])(=O)=O	100	173.015	C6H7NO3S	-4.01	RTI	0.9	0.88	0.9	0.893333	0.011547	1.29258
post	C2-APS	CC[N+]1=CC(=CC=C1)S([O-])(=O)=O	200	187.03	C7H9NO3S	-3.65	RTI	0.92	0.92	0.93	0.923333	0.0057735	0.625289		post	C2-APS	CC[N+]1=CC(=CC=C1)S([O-])(=O)=O	200	187.03	C7H9NO3S	-3.65	RTI	0.94	0.93	0.93	0.933333	0.0057735	0.61859
post	C3-APS	CCC[N+]1=CC(=CC=C1)S([O-])(=O)=O	300	201.046	C8H11NO3S	-3.13	RTI	1.07	1.07	1.09	1.07667	0.011547	1.07248		post	C3-APS	CCC[N+]1=CC(=CC=C1)S([O-])(=O)=O	300	201.046	C8H11NO3S	-3.13	RTI	1.09	1.07	1.08	1.08	0.01	0.925926
post	C4-APS	CCCC[N+]1=CC(=CC=C1)S([O-])(=O)=O	400	215.062	C9H13NO3S	-2.68	RTI	1.61	1.62	1.63	1.62	0.01	0.617284		post	C4-APS	CCCC[N+]1=CC(=CC=C1)S([O-])(=O)=O	400	215.062	C9H13NO3S	-2.68	RTI	1.64	1.63	1.64	1.63667	0.0057735	0.35276
post	C5-APS	CCCCC[N+]1=CC(=CC=C1)S([O-])(=O)=O	500	229.077	C10H15NO3S	-2.24	RTI	3.69	3.68	3.69	3.68667	0.0057735	0.156605		post	C5-APS	CCCCC[N+]1=CC(=CC=C1)S([O-])(=O)=O	500	229.077	C10H15NO3S	-2.24	RTI	3.69	3.68	3.69	3.68667	0.0057735	0.156605
post	C6-APS	CCCCCC[N+]1=CC(=CC=C1)S([O-])(=O)=O	600	243.093	C11H17NO3S	-1.79	RTI	5.36	5.35	5.37	5.36	0.01	0.186567		post	C6-APS	CCCCCC[N+]1=CC(=CC=C1)S([O-])(=O)=O	600	243.093	C11H17NO3S	-1.79	RTI	5.38	5.37	5.38	5.37667	0.0057735	0.107381
post	C7-APS	CCCCCCC[N+]1=CC(=CC=C1)S([O-])(=O)=O	700	257.109	C12H19NO3S	-1.35	RTI	6.54	6.53	6.54	6.53667	0.0057735	0.0883249		post	C7-APS	CCCCCCC[N+]1=CC(=CC=C1)S([O-])(=O)=O	700	257.109	C12H19NO3S	-1.35	RTI	6.56	6.55	6.56	6.55667	0.0057735	0.0880555
post	C8-APS	CCCCCCCC[N+]1=CC(=CC=C1)S([O-])(=O)=O	800	271.124	C13H21NO3S	-0.9	RTI	7.51	7.5	7.51	7.50667	0.0057735	0.0769117		post	C8-APS	CCCCCCCC[N+]1=CC(=CC=C1)S([O-])(=O)=O	800	271.124	C13H21NO3S	-0.9	RTI	7.53	7.52	7.53	7.52667	0.0057735	0.0767073
post	C9-APS	CCCCCCCCC[N+]1=CC(=CC=C1)S([O-])(=O)=O	900	285.14	C14H23NO3S	-0.46	RTI	8.38	8.37	8.39	8.38	0.01	0.119332		post	C9-APS	CCCCCCCCC[N+]1=CC(=CC=C1)S([O-])(=O)=O	900	285.14	C14H23NO3S	-0.46	RTI	8.4	8.39	8.4	8.39667	0.0057735	0.0687595
post	C10-APS	CCCCCCCCCC[N+]1=CC(=CC=C1)S([O-])(=O)=O	1000	299.156	C15H25NO3S	-0.02	RTI	9.2	9.19	9.2	9.19667	0.0057735	0.0627782		post	C10-APS	CCCCCCCCCC[N+]1=CC(=CC=C1)S([O-])(=O)=O	1000	299.156	C15H25NO3S	-0.02	RTI	9.22	9.21	9.22	9.21667	0.0057735	0.062642
post	C11-APS	CCCCCCCCCCC[N+]1=CC(=CC=C1)S([O-])(=O)=O	1100	313.171	C16H27NO3S	0.43	RTI	9.99	9.98	9.99	9.98667	0.0057735	0.0578121		post	C11-APS	CCCCCCCCCCC[N+]1=CC(=CC=C1)S([O-])(=O)=O	1100	313.171	C16H27NO3S	0.43	RTI	10.01	10	10.01	10.0067	0.0057735	0.0576966
post	C12-APS	CCCCCCCCCCCC[N+]1=CC(=CC=C1)S([O-])(=O)=O	1200	327.187	C17H29NO3S	0.87	RTI	10.78	10.77	10.78	10.7767	0.0057735	0.0535741		post	C12-APS	CCCCCCCCCCCC[N+]1=CC(=CC=C1)S([O-])(=O)=O	1200	327.187	C17H29NO3S	0.87	RTI	10.8	10.79	10.8	10.7967	0.0057735	0.0534749
post	C13-APS	CCCCCCCCCCCCC[N+]1=CC(=CC=C1)S([O-])(=O)=O	1300	341.202	C18H31NO3S	1.32	RTI	11.58	11.56	11.57	11.57	0.01	0.0864304		post	C13-APS	CCCCCCCCCCCCC[N+]1=CC(=CC=C1)S([O-])(=O)=O	1300	341.202	C18H31NO3S	1.32	RTI	11.59	11.58	11.58	11.5833	0.0057735	0.0498432
post	C14-APS	CCCCCCCCCCCCCC[N+]1=CC(=CC=C1)S([O-])(=O)=O	1400	355.218	C19H33NO3S	1.76	RTI	12.38	12.37	12.38	12.3767	0.0057735	0.0466483		post	C14-APS	CCCCCCCCCCCCCC[N+]1=CC(=CC=C1)S([O-])(=O)=O	1400	355.218	C19H33NO3S	1.76	RTI	12.39	12.37	12.38	12.38	0.01	0.0807754
post	C15-APS	CCCCCCCCCCCCCCC[N+]1=CC(=CC=C1)S([O-])(=O)=O	1500	369.234	C20H35NO3S	2.21	RTI	13.2	13.19	13.2	13.1967	0.0057735	0.0437497		post	C15-APS	CCCCCCCCCCCCCCC[N+]1=CC(=CC=C1)S([O-])(=O)=O	1500	369.234	C20H35NO3S	2.21	RTI	13.21	13.2	13.2	13.2033	0.0057735	0.0437276
post	C16-APS	CCCCCCCCCCCCCCCC[N+]1=CC(=CC=C1)S([O-])(=O)=O	1600	383.249	C21H37NO3S	2.65	RTI	14.03	14.02	14.03	14.0267	0.0057735	0.0411609		post	C16-APS	CCCCCCCCCCCCCCCC[N+]1=CC(=CC=C1)S([O-])(=O)=O	1600	383.249	C21H37NO3S	2.65	RTI	14.03	14.02	14.02	14.0233	0.0057735	0.0411707
post	C17-APS	CCCCCCCCCCCCCCCCC[N+]1=CC(=CC=C1)S([O-])(=O)=O	1700	397.265	C22H39NO3S	3.1	RTI	14.84	14.83	14.84	14.8367	0.0057735	0.0389137		post	C17-APS	CCCCCCCCCCCCCCCCC[N+]1=CC(=CC=C1)S([O-])(=O)=O	1700	397.265	C22H39NO3S	3.1	RTI	14.84	14.83	14.83	14.8333	0.0057735	0.0389225
post	C18-APS	CCCCCCCCCCCCCCCCCC[N+]1=CC(=CC=C1)S([O-])(=O)=O	1800	411.281	C23H41NO3S	3.54	RTI	15.62	15.61	15.62	15.6167	0.0057735	0.0369701		post	C18-APS	CCCCCCCCCCCCCCCCCC[N+]1=CC(=CC=C1)S([O-])(=O)=O	1800	411.281	C23H41NO3S	3.54	RTI	15.63	15.61	15.62	15.62	0.01	0.0640205
post	C19-APS	CCCCCCCCCCCCCCCCCCC[N+]1=CC(=CC=C1)S([O-])(=O)=O	1900	425.296	C24H43NO3S	3.99	RTI	16.36	16.34	16.36	16.3533	0.011547	0.0706095		post	C19-APS	CCCCCCCCCCCCCCCCCCC[N+]1=CC(=CC=C1)S([O-])(=O)=O	1900	425.296	C24H43NO3S	3.99	RTI	16.36	16.34	16.35	16.35	0.01	0.0611621
post	C20-APS	CCCCCCCCCCCCCCCCCCCC[N+]1=CC(=CC=C1)S([O-])(=O)=O	2000	439.312	C25H45NO3S	4.43	RTI	17.04	17.02	17.04	17.0333	0.011547	0.0677906		post	C20-APS	CCCCCCCCCCCCCCCCCCCC[N+]1=CC(=CC=C1)S([O-])(=O)=O	2000	439.312	C25H45NO3S	4.43	RTI	17.03	17.02	17.03	17.0267	0.0057735	0.0339086

## Sheet: Plate 7
								pos mode RT															neg mode RT
No.	Name	SMILES	RTI	exact mass	formula	logP	Mix	Rep 1	Rep 2	Rep 3	mean	stdev	rel stdev		No.	Name	SMILES	RTI	exact mass	formula	logP	Mix	Rep 1	Rep 2	Rep 3	mean	stdev	rel stdev
pre	C1-APS	C[N+]1=CC(=CC=C1)S([O-])(=O)=O	100	173.015	C6H7NO3S	-4.01	RTI	0.88	0.88	0.88	0.88	0	0		pre	C1-APS	C[N+]1=CC(=CC=C1)S([O-])(=O)=O	100	173.015	C6H7NO3S	-4.01	RTI	0.89	0.9	0.88	0.89	0.01	1.1236
pre	C2-APS	CC[N+]1=CC(=CC=C1)S([O-])(=O)=O	200	187.03	C7H9NO3S	-3.65	RTI	0.91	0.92	0.92	0.916667	0.0057735	0.629837		pre	C2-APS	CC[N+]1=CC(=CC=C1)S([O-])(=O)=O	200	187.03	C7H9NO3S	-3.65	RTI	0.93	0.94	0.93	0.933333	0.0057735	0.61859
pre	C3-APS	CCC[N+]1=CC(=CC=C1)S([O-])(=O)=O	300	201.046	C8H11NO3S	-3.13	RTI	1.06	1.07	1.07	1.06667	0.0057735	0.541266		pre	C3-APS	CCC[N+]1=CC(=CC=C1)S([O-])(=O)=O	300	201.046	C8H11NO3S	-3.13	RTI	1.07	1.09	1.07	1.07667	0.011547	1.07248
pre	C4-APS	CCCC[N+]1=CC(=CC=C1)S([O-])(=O)=O	400	215.062	C9H13NO3S	-2.68	RTI	1.61	1.61	1.62	1.61333	0.0057735	0.357862		pre	C4-APS	CCCC[N+]1=CC(=CC=C1)S([O-])(=O)=O	400	215.062	C9H13NO3S	-2.68	RTI	1.63	1.64	1.63	1.63333	0.0057735	0.35348
pre	C5-APS	CCCCC[N+]1=CC(=CC=C1)S([O-])(=O)=O	500	229.077	C10H15NO3S	-2.24	RTI	3.67	3.69	3.68	3.68	0.01	0.271739		pre	C5-APS	CCCCC[N+]1=CC(=CC=C1)S([O-])(=O)=O	500	229.077	C10H15NO3S	-2.24	RTI	3.68	3.69	3.68	3.68333	0.0057735	0.156747
pre	C6-APS	CCCCCC[N+]1=CC(=CC=C1)S([O-])(=O)=O	600	243.093	C11H17NO3S	-1.79	RTI	5.36	5.36	5.35	5.35667	0.0057735	0.107782		pre	C6-APS	CCCCCC[N+]1=CC(=CC=C1)S([O-])(=O)=O	600	243.093	C11H17NO3S	-1.79	RTI	5.37	5.38	5.37	5.37333	0.0057735	0.107447
pre	C7-APS	CCCCCCC[N+]1=CC(=CC=C1)S([O-])(=O)=O	700	257.109	C12H19NO3S	-1.35	RTI	6.54	6.54	6.53	6.53667	0.0057735	0.0883249		pre	C7-APS	CCCCCCC[N+]1=CC(=CC=C1)S([O-])(=O)=O	700	257.109	C12H19NO3S	-1.35	RTI	6.55	6.56	6.55	6.55333	0.0057735	0.0881002
pre	C8-APS	CCCCCCCC[N+]1=CC(=CC=C1)S([O-])(=O)=O	800	271.124	C13H21NO3S	-0.9	RTI	7.51	7.51	7.5	7.50667	0.0057735	0.0769117		pre	C8-APS	CCCCCCCC[N+]1=CC(=CC=C1)S([O-])(=O)=O	800	271.124	C13H21NO3S	-0.9	RTI	7.52	7.53	7.52	7.52333	0.0057735	0.0767413
pre	C9-APS	CCCCCCCCC[N+]1=CC(=CC=C1)S([O-])(=O)=O	900	285.14	C14H23NO3S	-0.46	RTI	8.38	8.38	8.37	8.37667	0.0057735	0.0689236		pre	C9-APS	CCCCCCCCC[N+]1=CC(=CC=C1)S([O-])(=O)=O	900	285.14	C14H23NO3S	-0.46	RTI	8.39	8.4	8.39	8.39333	0.0057735	0.0687868
pre	C10-APS	CCCCCCCCCC[N+]1=CC(=CC=C1)S([O-])(=O)=O	1000	299.156	C15H25NO3S	-0.02	RTI	9.2	9.2	9.19	9.19667	0.0057735	0.0627782		pre	C10-APS	CCCCCCCCCC[N+]1=CC(=CC=C1)S([O-])(=O)=O	1000	299.156	C15H25NO3S	-0.02	RTI	9.21	9.22	9.21	9.21333	0.0057735	0.0626646
pre	C11-APS	CCCCCCCCCCC[N+]1=CC(=CC=C1)S([O-])(=O)=O	1100	313.171	C16H27NO3S	0.43	RTI	9.99	9.99	9.98	9.98667	0.0057735	0.0578121		pre	C11-APS	CCCCCCCCCCC[N+]1=CC(=CC=C1)S([O-])(=O)=O	1100	313.171	C16H27NO3S	0.43	RTI	10	10.01	10	10.0033	0.0057735	0.0577158
pre	C12-APS	CCCCCCCCCCCC[N+]1=CC(=CC=C1)S([O-])(=O)=O	1200	327.187	C17H29NO3S	0.87	RTI	10.78	10.78	10.77	10.7767	0.0057735	0.0535741		pre	C12-APS	CCCCCCCCCCCC[N+]1=CC(=CC=C1)S([O-])(=O)=O	1200	327.187	C17H29NO3S	0.87	RTI	10.79	10.8	10.79	10.7933	0.0057735	0.0534914
pre	C13-APS	CCCCCCCCCCCCC[N+]1=CC(=CC=C1)S([O-])(=O)=O	1300	341.202	C18H31NO3S	1.32	RTI	11.57	11.58	11.56	11.57	0.01	0.0864304		pre	C13-APS	CCCCCCCCCCCCC[N+]1=CC(=CC=C1)S([O-])(=O)=O	1300	341.202	C18H31NO3S	1.32	RTI	11.58	11.59	11.58	11.5833	0.0057735	0.0498432
pre	C14-APS	CCCCCCCCCCCCCC[N+]1=CC(=CC=C1)S([O-])(=O)=O	1400	355.218	C19H33NO3S	1.76	RTI	12.39	12.38	12.37	12.38	0.01	0.0807754		pre	C14-APS	CCCCCCCCCCCCCC[N+]1=CC(=CC=C1)S([O-])(=O)=O	1400	355.218	C19H33NO3S	1.76	RTI	12.38	12.39	12.37	12.38	0.01	0.0807754
pre	C15-APS	CCCCCCCCCCCCCCC[N+]1=CC(=CC=C1)S([O-])(=O)=O	1500	369.234	C20H35NO3S	2.21	RTI	13.2	13.2	13.19	13.1967	0.0057735	0.0437497		pre	C15-APS	CCCCCCCCCCCCCCC[N+]1=CC(=CC=C1)S([O-])(=O)=O	1500	369.234	C20H35NO3S	2.21	RTI	13.21	13.21	13.2	13.2067	0.0057735	0.0437166
pre	C16-APS	CCCCCCCCCCCCCCCC[N+]1=CC(=CC=C1)S([O-])(=O)=O	1600	383.249	C21H37NO3S	2.65	RTI	14.03	14.03	14.02	14.0267	0.0057735	0.0411609		pre	C16-APS	CCCCCCCCCCCCCCCC[N+]1=CC(=CC=C1)S([O-])(=O)=O	1600	383.249	C21H37NO3S	2.65	RTI	14.03	14.03	14.02	14.0267	0.0057735	0.0411609
pre	C17-APS	CCCCCCCCCCCCCCCCC[N+]1=CC(=CC=C1)S([O-])(=O)=O	1700	397.265	C22H39NO3S	3.1	RTI	14.84	14.84	14.83	14.8367	0.0057735	0.0389137		pre	C17-APS	CCCCCCCCCCCCCCCCC[N+]1=CC(=CC=C1)S([O-])(=O)=O	1700	397.265	C22H39NO3S	3.1	RTI	14.83	14.84	14.83	14.8333	0.0057735	0.0389225
pre	C18-APS	CCCCCCCCCCCCCCCCCC[N+]1=CC(=CC=C1)S([O-])(=O)=O	1800	411.281	C23H41NO3S	3.54	RTI	15.62	15.62	15.61	15.6167	0.0057735	0.0369701		pre	C18-APS	CCCCCCCCCCCCCCCCCC[N+]1=CC(=CC=C1)S([O-])(=O)=O	1800	411.281	C23H41NO3S	3.54	RTI	15.62	15.63	15.61	15.62	0.01	0.0640205
pre	C19-APS	CCCCCCCCCCCCCCCCCCC[N+]1=CC(=CC=C1)S([O-])(=O)=O	1900	425.296	C24H43NO3S	3.99	RTI	16.37	16.36	16.34	16.3567	0.0152753	0.0933885		pre	C19-APS	CCCCCCCCCCCCCCCCCCC[N+]1=CC(=CC=C1)S([O-])(=O)=O	1900	425.296	C24H43NO3S	3.99	RTI	16.35	16.36	16.34	16.35	0.01	0.0611621
pre	C20-APS	CCCCCCCCCCCCCCCCCCCC[N+]1=CC(=CC=C1)S([O-])(=O)=O	2000	439.312	C25H45NO3S	4.43	RTI	17.04	17.04	17.02	17.0333	0.011547	0.0677906		pre	C20-APS	CCCCCCCCCCCCCCCCCCCC[N+]1=CC(=CC=C1)S([O-])(=O)=O	2000	439.312	C25H45NO3S	4.43	RTI	17.03	17.03	17.02	17.0267	0.0057735	0.0339086
1	VITAMIN D2	CC(C)[C@@H](C)\C=C\[C@@H](C)[C@H]1CC[C@@]2([H])\C(CCC[C@]12C)=C\C=C1\C[C@@H](O)CCC1=C		396.339	C28H44O	7.05056	P7_A	n.d.	n.d.	n.d.	#DIV/0!	#DIV/0!	#DIV/0!		1	VITAMIN D2	CC(C)[C@@H](C)\C=C\[C@@H](C)[C@H]1CC[C@@]2([H])\C(CCC[C@]12C)=C\C=C1\C[C@@H](O)CCC1=C		396.339	C28H44O	7.05056	P7_A	n.d.	n.d.	n.d.	#DIV/0!	#DIV/0!	#DIV/0!
2	SQUALENE	CC(C)=CCC\C(C)=C/CC\C(C)=C\CC\C=C(/C)CC\C=C(/C)CCC=C(C)C		410.391	C30H50	10.422	P7_A	14.88	14.83	14.8	14.8367	0.0404145	0.272396		2	SQUALENE	CC(C)=CCC\C(C)=C/CC\C(C)=C\CC\C=C(/C)CC\C=C(/C)CCC=C(C)C		410.391	C30H50	10.422	P7_A	n.d.	n.d.	n.d.	#DIV/0!	#DIV/0!	#DIV/0!
3	4-COUMARATE	OC(=O)\C=C\C1=CC=C(O)C=C1		164.047	C9H8O3	1.83252	P7_A	5.65	5.69	5.69	5.67667	0.023094	0.406823		3	4-COUMARATE	OC(=O)\C=C\C1=CC=C(O)C=C1		164.047	C9H8O3	1.83252	P7_A	5.68	5.69	5.68	5.68333	0.0057735	0.101587
4	NONANOATE	CCCCCCCCC(O)=O		158.131	C9H18O2	3.1446	P7_A	11.06	11.04	11.06	11.0533	0.011547	0.104466		4	NONANOATE	CCCCCCCCC(O)=O		158.131	C9H18O2	3.1446	P7_A	11.11	11.08	11.09	11.0933	0.0152753	0.137698
5	ESTRADIOL-17ALPHA	CC12CCC3C(C1CCC2O)CCC4=C3C=CC(=C4)O		272.178	C18H24O2	3.7455	P7_A	9.67	9.65	9.66	9.66	0.01	0.10352		5	ESTRADIOL-17ALPHA	CC12CCC3C(C1CCC2O)CCC4=C3C=CC(=C4)O		272.178	C18H24O2	3.7455	P7_A	n.d.	n.d.	n.d.	#DIV/0!	#DIV/0!	#DIV/0!
6	CAPRYLATE	CCCCCCCC(O)=O		144.115	C8H16O2	2.70003	P7_A	10.01	10	10	10.0033	0.0057735	0.0577158		6	CAPRYLATE	CCCCCCCC(O)=O		144.115	C8H16O2	2.70003	P7_A	9.95	9.93	9.96	9.94667	0.0152753	0.153572
7	URSODEOXYCHOLATE	CC(CCC(=O)O)C1CCC2C1(CCC3C2C(CC4C3(CCC(C4)O)C)O)C		392.293	C24H40O4	3.71331	P7_A	n.d.	n.d.	n.d.	#DIV/0!	#DIV/0!	#DIV/0!		7	URSODEOXYCHOLATE	CC(CCC(=O)O)C1CCC2C1(CCC3C2C(CC4C3(CCC(C4)O)C)O)C		392.293	C24H40O4	3.71331	P7_A	11.63	11.61	11.61	11.6167	0.011547	0.0994003
8	PETROSELINATE	CCCCCCCCCCC/C=C\CCCCC(O)=O		282.256	C18H34O2	6.7838	P7_A	17.41	17.41	17.42	17.4133	0.0057735	0.0331556		8	PETROSELINATE	CCCCCCCCCCC/C=C\CCCCC(O)=O		282.256	C18H34O2	6.7838	P7_A	17.4	17.38	17.38	17.3867	0.011547	0.066413
9	DIPALMITOYLGLYCEROL	CCCCCCCCCCCCCCCC(=O)OCC(CO)OC(=O)CCCCCCCCCCCCCCC		568.507	C35H68O5	12.0031	P7_A	n.d.	n.d.	n.d.	#DIV/0!	#DIV/0!	#DIV/0!		9	DIPALMITOYLGLYCEROL	CCCCCCCCCCCCCCCC(=O)OCC(CO)OC(=O)CCCCCCCCCCCCCCC		568.507	C35H68O5	12.0031	P7_A	n.d.	n.d.	n.d.	#DIV/0!	#DIV/0!	#DIV/0!
10	DEOXYCHOLATE	[H][C@@]12CC[C@H]([C@H](C)CCC(O)=O)[C@@]1(C)[C@@H](O)C[C@@]1([H])[C@@]2([H])CC[C@]2([H])C[C@H](O)CC[C@]12C		392.293	C24H40O4	3.79126	P7_A	n.d.	n.d.	n.d.	#DIV/0!	#DIV/0!	#DIV/0!		10	DEOXYCHOLATE	[H][C@@]12CC[C@H]([C@H](C)CCC(O)=O)[C@@]1(C)[C@@H](O)C[C@@]1([H])[C@@]2([H])CC[C@]2([H])C[C@H](O)CC[C@]12C		392.293	C24H40O4	3.79126	P7_A	11.63	11.61	11.61	11.6167	0.011547	0.0994003
11	LITHOCHOLATE	[H][C@@]12CC[C@H]([C@H](C)CCC(O)=O)[C@@]1(C)CC[C@@]1([H])[C@@]2([H])CCC2C[C@H](O)CC[C@]12C		376.298	C24H40O3	5.02207	P7_A	13.66	13.66	13.69	13.67	0.0173205	0.126705		11	LITHOCHOLATE	[H][C@@]12CC[C@H]([C@H](C)CCC(O)=O)[C@@]1(C)CC[C@@]1([H])[C@@]2([H])CCC2C[C@H](O)CC[C@]12C		376.298	C24H40O3	5.02207	P7_A	13.66	13.63	13.63	13.64	0.0173205	0.126983
12	PROTOPORPHYRIN	CC1=C(CCC(O)=O)/C2=C/C3=N/C(=C\C4=C(C)C(C=C)=C(N4)/C=C4\N=C(\C=C\1/N\2)C(C=C)=C4C)/C(C)=C3CCC(O)=O		562.258	C34H34N4O4	6.58492	P7_A	n.d.	n.d.	n.d.	#DIV/0!	#DIV/0!	#DIV/0!		12	PROTOPORPHYRIN	CC1=C(CCC(O)=O)/C2=C/C3=N/C(=C\C4=C(C)C(C=C)=C(N4)/C=C4\N=C(\C=C\1/N\2)C(C=C)=C4C)/C(C)=C3CCC(O)=O		562.258	C34H34N4O4	6.58492	P7_A	n.d.	n.d.	n.d.	#DIV/0!	#DIV/0!	#DIV/0!
1	HEPTANOATE	CCCCCCC(O)=O		130.099	C7H14O2	2.25546	P7_B	n.d.	n.d.	n.d.	#DIV/0!	#DIV/0!	#DIV/0!		1	HEPTANOATE	CCCCCCC(O)=O		130.099	C7H14O2	2.25546	P7_B	n.d.	n.d.	n.d.	#DIV/0!	#DIV/0!	#DIV/0!
2	RETINOL	C\C(=C/CO)\C=C\C=C(/C)\C=C\C1=C(C)CCCC1(C)C		286.23	C20H30O	4.69409	P7_B	n.d.	n.d.	n.d.	#DIV/0!	#DIV/0!	#DIV/0!		2	RETINOL	C\C(=C/CO)\C=C\C=C(/C)\C=C\C1=C(C)CCCC1(C)C		286.23	C20H30O	4.69409	P7_B	n.d.	n.d.	n.d.	#DIV/0!	#DIV/0!	#DIV/0!
3	MENAQUINONE	CC(C)=CCC\C(C)=C\CC\C(C)=C\CC\C(C)=C\CC\C(C)=C\CC\C(C)=C\CC1=C(C)C(=O)C2=CC=CC=C2C1=O		580.428	C41H56O2	11.7991	P7_B	n.d.	n.d.	n.d.	#DIV/0!	#DIV/0!	#DIV/0!		3	MENAQUINONE	CC(C)=CCC\C(C)=C\CC\C(C)=C\CC\C(C)=C\CC\C(C)=C\CC\C(C)=C\CC1=C(C)C(=O)C2=CC=CC=C2C1=O		580.428	C41H56O2	11.7991	P7_B	n.d.	n.d.	n.d.	#DIV/0!	#DIV/0!	#DIV/0!
4	ELAIDATE	CCCCCCCC\C=C\CCCCCCCC(O)=O		282.256	C18H34O2	6.7838	P7_B	17.32	17.41	17.42	17.3833	0.0550757	0.316831		4	ELAIDATE	CCCCCCCC\C=C\CCCCCCCC(O)=O		282.256	C18H34O2	6.7838	P7_B	17.4	17.38	17.38	17.3867	0.011547	0.066413
5	CHENODEOXYCHOLATE	CC(CCC(=O)O)C1CCC2C1(CCC3C2C(CC4C3(CCC(C4)O)C)O)C		392.293	C24H40O4	3.71331	P7_B	n.d.	n.d.	n.d.	#DIV/0!	#DIV/0!	#DIV/0!		5	CHENODEOXYCHOLATE	CC(CCC(=O)O)C1CCC2C1(CCC3C2C(CC4C3(CCC(C4)O)C)O)C		392.293	C24H40O4	3.71331	P7_B	11.63	11.61	11.61	11.6167	0.011547	0.0994003
6	MYRISTATE	CCCCCCCCCCCCCC(O)=O		228.209	C14H28O2	5.36745	P7_B	15.63	15.63	15.63	15.63	0	0		6	MYRISTATE	CCCCCCCCCCCCCC(O)=O		228.209	C14H28O2	5.36745	P7_B	15.62	15.61	15.59	15.6067	0.0152753	0.0978765
7	CHOLESTERYL OLEATE	CCCCCCCC\C=C/CCCCCCCC(=O)O[C@H]1CC[C@@]2(C)C(=CC[C@@]3([H])[C@]4([H])CC[C@]([H])([C@H](C)CCCC(C)C)[C@@]4(C)CC[C@]23[H])C1		650.6	C45H78O2	14.5612	P7_B	n.d.	n.d.	n.d.	#DIV/0!	#DIV/0!	#DIV/0!		7	CHOLESTERYL OLEATE	CCCCCCCC\C=C/CCCCCCCC(=O)O[C@H]1CC[C@@]2(C)C(=CC[C@@]3([H])[C@]4([H])CC[C@]([H])([C@H](C)CCCC(C)C)[C@@]4(C)CC[C@]23[H])C1		650.6	C45H78O2	14.5612	P7_B	n.d.	n.d.	n.d.	#DIV/0!	#DIV/0!	#DIV/0!
8	ROSMARINATE	OC(=O)[C@@H](CC1=CC(O)=C(O)C=C1)OC(=O)\C=C\C1=CC(O)=C(O)C=C1		360.085	C18H16O8	3.00413	P7_B	6.41	6.41	6.41	6.41	0	0		8	ROSMARINATE	OC(=O)[C@@H](CC1=CC(O)=C(O)C=C1)OC(=O)\C=C\C1=CC(O)=C(O)C=C1		360.085	C18H16O8	3.00413	P7_B	6.43	6.43	6.42	6.42667	0.0057735	0.0898367
9	GLYCERYL TRIPALMITATE	CCCCCCCCCCCCCCCC(=O)OCC(COC(=O)CCCCCCCCCCCCCCC)OC(=O)CCCCCCCCCCCCCCC		806.736	C51H98O6	18.9241	P7_B	n.d.	n.d.	n.d.	#DIV/0!	#DIV/0!	#DIV/0!		9	GLYCERYL TRIPALMITATE	CCCCCCCCCCCCCCCC(=O)OCC(COC(=O)CCCCCCCCCCCCCCC)OC(=O)CCCCCCCCCCCCCCC		806.736	C51H98O6	18.9241	P7_B	n.d.	n.d.	n.d.	#DIV/0!	#DIV/0!	#DIV/0!
10	CORTEXOLONE	[H]C12CC[C@](O)(C(=O)CO)[C@@]1(C)CCC1([H])[C@@]2([H])CCC2=CC(=O)CC[C@]12C		346.214	C21H30O4	2.58393	P7_B	8.66	8.65	8.66	8.65667	0.0057735	0.0666943		10	CORTEXOLONE	[H]C12CC[C@](O)(C(=O)CO)[C@@]1(C)CCC1([H])[C@@]2([H])CCC2=CC(=O)CC[C@]12C		346.214	C21H30O4	2.58393	P7_B	8.66	8.65	8.65	8.65333	0.0057735	0.06672
11	LITHOCHOLYLTAURINE	C[C@H](CCC(=O)NCCS(O)(=O)=O)C1CCC2C3CCC4C[C@H](O)CC[C@]4(C)C3CC[C@]12C		483.302	C26H45NO5S	2.48117	P7_B	10.45	10.48	10.49	10.4733	0.0208167	0.198759		11	LITHOCHOLYLTAURINE	C[C@H](CCC(=O)NCCS(O)(=O)=O)C1CCC2C3CCC4C[C@H](O)CC[C@]4(C)C3CC[C@]12C		483.302	C26H45NO5S	2.48117	P7_B	10.55	10.54	10.54	10.5433	0.0057735	0.0547597
12	PALMITOLEATE	CCCCCC\C=C/CCCCCCCC(O)=O		254.225	C16H30O2	5.89466	P7_B	15.96	15.94	15.95	15.95	0.01	0.0626959		12	PALMITOLEATE	CCCCCC\C=C/CCCCCCCC(O)=O		254.225	C16H30O2	5.89466	P7_B	15.88	15.87	15.88	15.8767	0.0057735	0.0363647
1	PALMITATE	CCCCCCCCCCCCCCCC(O)=O		256.24	C16H32O2	6.25658	P7_C	17.1	17.08	17.1	17.0933	0.011547	0.0675527		1	PALMITATE	CCCCCCCCCCCCCCCC(O)=O		256.24	C16H32O2	6.25658	P7_C	17.07	17.07	17.07	17.07	0	0
2	LIOTHYRONINE	N[C@@H](CC1=CC(I)=C(OC2=CC=C(O)C(I)=C2)C(I)=C1)C(O)=O		650.79	C15H12I3NO4	2.7985	P7_C	7.75	7.74	7.75	7.74667	0.0057735	0.0745289		2	LIOTHYRONINE	N[C@@H](CC1=CC(I)=C(OC2=CC=C(O)C(I)=C2)C(I)=C1)C(O)=O		650.79	C15H12I3NO4	2.7985	P7_C	7.76	7.75	7.76	7.75667	0.0057735	0.0744328
3	SPHINGANINE	CCCCCCCCCCCCCCC[C@@H](O)[C@@H](N)CO		301.298	C18H39NO2	4.77259	P7_C	11.52	11.5	11.5	11.5067	0.011547	0.100351		3	SPHINGANINE	CCCCCCCCCCCCCCC[C@@H](O)[C@@H](N)CO		301.298	C18H39NO2	4.77259	P7_C	n.d.	n.d.	n.d.	#DIV/0!	#DIV/0!	#DIV/0!
4	LANOSTEROL	[H][C@@]1(CC[C@@]2(C)C3=C(CC[C@]12C)[C@@]1(C)CC[C@H](O)C(C)(C)[C@]1([H])CC3)[C@H](C)CCC=C(C)C		426.386	C30H50O	7.70667	P7_C	n.d.	n.d.	n.d.	#DIV/0!	#DIV/0!	#DIV/0!		4	LANOSTEROL	[H][C@@]1(CC[C@@]2(C)C3=C(CC[C@]12C)[C@@]1(C)CC[C@H](O)C(C)(C)[C@]1([H])CC3)[C@H](C)CCC=C(C)C		426.386	C30H50O	7.70667	P7_C	n.d.	n.d.	n.d.	#DIV/0!	#DIV/0!	#DIV/0!
5	LAURATE	CCCCCCCCCCCC(O)=O		200.178	C12H24O2	4.47831	P7_C	13.92	13.92	13.93	13.9233	0.0057735	0.0414664		5	LAURATE	CCCCCCCCCCCC(O)=O		200.178	C12H24O2	4.47831	P7_C	13.9	13.88	13.9	13.8933	0.011547	0.0831118
6	ARACHIDATE	CCCCCCCCCCCCCCCCCCCC(O)=O		312.303	C20H40O2	8.03486	P7_C	n.d.	n.d.	n.d.	#DIV/0!	#DIV/0!	#DIV/0!		6	ARACHIDATE	CCCCCCCCCCCCCCCCCCCC(O)=O		312.303	C20H40O2	8.03486	P7_C	19.47	19.47	19.44	19.46	0.0173205	0.0890057
7	ERUCATE	CCCCCCCC\C=C/CCCCCCCCCCCC(O)=O		338.318	C22H42O2	8.56207	P7_C	n.d.	n.d.	n.d.	#DIV/0!	#DIV/0!	#DIV/0!		7	ERUCATE	CCCCCCCC\C=C/CCCCCCCCCCCC(O)=O		338.318	C22H42O2	8.56207	P7_C	19.4	19.38	19.39	19.39	0.01	0.051573
8	DEOXYCHOLATE	[H][C@@]12CC[C@H]([C@H](C)CCC(O)=O)[C@@]1(C)[C@@H](O)C[C@@]1([H])[C@@]2([H])CC[C@]2([H])C[C@H](O)CC[C@]12C		392.293	C24H40O4	3.79126	P7_C	n.d.	n.d.	n.d.	#DIV/0!	#DIV/0!	#DIV/0!		8	DEOXYCHOLATE	[H][C@@]12CC[C@H]([C@H](C)CCC(O)=O)[C@@]1(C)[C@@H](O)C[C@@]1([H])[C@@]2([H])CC[C@]2([H])C[C@H](O)CC[C@]12C		392.293	C24H40O4	3.79126	P7_C	11.63	11.61	11.61	11.6167	0.011547	0.0994003
9	KETOLEUCINE	CC(C)CC(=O)C(=O)O		130.063	C6H10O3	1.498	P7_C	n.d.	n.d.	n.d.	#DIV/0!	#DIV/0!	#DIV/0!		9	KETOLEUCINE	CC(C)CC(=O)C(=O)O		130.063	C6H10O3	1.498	P7_C	n.d.	n.d.	n.d.	#DIV/0!	#DIV/0!	#DIV/0!
10	EICOSAPENTAENOATE	CC/C=C\C/C=C\C/C=C\C/C=C\C/C=C\CCCC(=O)O		302.225	C20H30O2	6.22525	P7_C	15.22	15.23	15.22	15.2233	0.0057735	0.0379254		10	EICOSAPENTAENOATE	CC/C=C\C/C=C\C/C=C\C/C=C\C/C=C\CCCC(=O)O		302.225	C20H30O2	6.22525	P7_C	15.2	15.19	15.18	15.19	0.01	0.0658328
11	HEPTADECANOATE	CCCCCCCCCCCCCCCCC(O)=O		270.256	C17H34O2	6.70115	P7_C	17.74	17.73	17.76	17.7433	0.0152753	0.0860901		11	HEPTADECANOATE	CCCCCCCCCCCCCCCCC(O)=O		270.256	C17H34O2	6.70115	P7_C	17.7	17.72	17.68	17.7	0.02	0.112994
12	GLYCERYL TRIMYRISTATE	CCCCCCCCCCCCCC(=O)OCC(COC(=O)CCCCCCCCCCCCC)OC(=O)CCCCCCCCCCCCC		722.642	C45H86O6	16.2567	P7_C	n.d.	n.d.	n.d.	#DIV/0!	#DIV/0!	#DIV/0!		12	GLYCERYL TRIMYRISTATE	CCCCCCCCCCCCCC(=O)OCC(COC(=O)CCCCCCCCCCCCC)OC(=O)CCCCCCCCCCCCC		722.642	C45H86O6	16.2567	P7_C	n.d.	n.d.	n.d.	#DIV/0!	#DIV/0!	#DIV/0!
1	LINOLEATE	CCCCC\C=C/C\C=C/CCCCCCCC(O)=O		280.24	C18H32O2	6.42188	P7_D	n.d.	n.d.	n.d.	#DIV/0!	#DIV/0!	#DIV/0!		1	LINOLEATE	CCCCC\C=C/C\C=C/CCCCCCCC(O)=O		280.24	C18H32O2	6.42188	P7_D	16.25	16.23	16.22	16.2333	0.0152753	0.0940981
2	SPHINGOMYELIN	CCCCCCCCCCCCCCCCCC(N[C@@](COP([O-])(OCC[N+](C)(C)C)=O)([C@](O)(/C=C/CCCCCCCCCCCCC)[H])[H])=O		730.599	C41H83N2O6P	7.8652	P7_D	n.d.	n.d.	n.d.	#DIV/0!	#DIV/0!	#DIV/0!		2	SPHINGOMYELIN	CCCCCCCCCCCCCCCCCC(N[C@@](COP([O-])(OCC[N+](C)(C)C)=O)([C@](O)(/C=C/CCCCCCCCCCCCC)[H])[H])=O		730.599	C41H83N2O6P	7.8652	P7_D	n.d.	n.d.	n.d.	#DIV/0!	#DIV/0!	#DIV/0!
3	7-DEHYDROCHOLESTEROL	[H][C@@]12CC[C@H]([C@H](C)CCCC(C)C)[C@@]1(C)CC[C@@]1([H])C2=CC=C2C[C@@H](O)CC[C@]12C		384.339	C27H44O	6.70731	P7_D	10.85	10.83	10.84	10.84	0.01	0.0922509		3	7-DEHYDROCHOLESTEROL	[H][C@@]12CC[C@H]([C@H](C)CCCC(C)C)[C@@]1(C)CC[C@@]1([H])C2=CC=C2C[C@@H](O)CC[C@]12C		384.339	C27H44O	6.70731	P7_D	n.d.	n.d.	n.d.	#DIV/0!	#DIV/0!	#DIV/0!
4	THYROXINE	N[C@@H](CC1=CC(I)=C(OC2=CC(I)=C(O)C(I)=C2)C(I)=C1)C(O)=O		776.687	C15H11I4NO4	3.72731	P7_D	8.45	8.44	8.44	8.44333	0.0057735	0.0683794		4	THYROXINE	N[C@@H](CC1=CC(I)=C(OC2=CC(I)=C(O)C(I)=C2)C(I)=C1)C(O)=O		776.687	C15H11I4NO4	3.72731	P7_D	8.45	8.43	8.43	8.43667	0.011547	0.136867
5	BIS(2-ETHYLHEXYL)PHTHALATE	CCCCC(CC)COC(=O)C1=CC=CC=C1C(=O)OCC(CC)CCCC		390.277	C24H38O4	8.02536	P7_D	18.28	18.27	18.27	18.2733	0.0057735	0.0315952		5	BIS(2-ETHYLHEXYL)PHTHALATE	CCCCC(CC)COC(=O)C1=CC=CC=C1C(=O)OCC(CC)CCCC		390.277	C24H38O4	8.02536	P7_D	n.d.	n.d.	n.d.	#DIV/0!	#DIV/0!	#DIV/0!
6	GAMMA-LINOLENATE	CCCCC\C=C/C\C=C/C\C=C/CCCCC(O)=O		278.225	C18H30O2	6.05996	P7_D	n.d.	n.d.	n.d.	#DIV/0!	#DIV/0!	#DIV/0!		6	GAMMA-LINOLENATE	CCCCC\C=C/C\C=C/C\C=C/CCCCC(O)=O		278.225	C18H30O2	6.05996	P7_D	15.46	15.46	15.46	15.46	0	0
7	OMEGA-HYDROXYDODECANOATE	OCCCCCCCCCCCC(O)=O		216.173	C12H24O3	3.04163	P7_D	9.11	9.11	9.12	9.11333	0.0057735	0.0633523		7	OMEGA-HYDROXYDODECANOATE	OCCCCCCCCCCCC(O)=O		216.173	C12H24O3	3.04163	P7_D	9.13	9.12	9.12	9.12333	0.0057735	0.0632828
8	METHYL JASMONATE	CC\C=C/C[C@@H]1[C@@H](CC(=O)OC)CCC1=O		224.141	C13H20O3	2.5602	P7_D	10.49	10.49	10.49	10.49	0	0		8	METHYL JASMONATE	CC\C=C/C[C@@H]1[C@@H](CC(=O)OC)CCC1=O		224.141	C13H20O3	2.5602	P7_D	n.d.	n.d.	n.d.	#DIV/0!	#DIV/0!	#DIV/0!
9	DIPALMITOYL-PHOSPHATIDYLCHOLINE	CCCCCCCCCCCCCCCC(=O)OC[C@H](COP([O-])(=O)OCC[N+](C)(C)C)OC(=O)CCCCCCCCCCCCCCC		733.562	C40H80NO8P	8.1138	P7_D	n.d.	n.d.	n.d.	#DIV/0!	#DIV/0!	#DIV/0!		9	DIPALMITOYL-PHOSPHATIDYLCHOLINE	CCCCCCCCCCCCCCCC(=O)OC[C@H](COP([O-])(=O)OCC[N+](C)(C)C)OC(=O)CCCCCCCCCCCCCCC		733.562	C40H80NO8P	8.1138	P7_D	n.d.	n.d.	n.d.	#DIV/0!	#DIV/0!	#DIV/0!
10	HEXADECANOL	CCCCCCCCCCCCCCCCO		242.261	C16H34O	6.14015	P7_D	n.d.	n.d.	n.d.	#DIV/0!	#DIV/0!	#DIV/0!		10	HEXADECANOL	CCCCCCCCCCCCCCCCO		242.261	C16H34O	6.14015	P7_D	n.d.	n.d.	n.d.	#DIV/0!	#DIV/0!	#DIV/0!
11	5,6 DIMETHYLBENZIMIDAZOLE	CC1=CC2=C(C=C1C)N=CN2		146.084	C9H10N2	2.28635	P7_D	4.67	4.66	4.67	4.66667	0.0057735	0.123718		11	5,6 DIMETHYLBENZIMIDAZOLE	CC1=CC2=C(C=C1C)N=CN2		146.084	C9H10N2	2.28635	P7_D	4.66	4.66	4.65	4.65667	0.0057735	0.123984
12	RETINOATE	C\C(\C=C\C1=C(C)CCCC1(C)C)=C/C=C/C(/C)=C/C(O)=O		300.209	C20H28O2	5.01437	P7_D	n.d.	n.d.	n.d.	#DIV/0!	#DIV/0!	#DIV/0!		12	RETINOATE	C\C(\C=C\C1=C(C)CCCC1(C)C)=C/C=C/C(/C)=C/C(O)=O		300.209	C20H28O2	5.01437	P7_D	n.d.	n.d.	n.d.	#DIV/0!	#DIV/0!	#DIV/0!
1	INDOLE	N1C=CC2=C1C=CC=C2		117.058	C8H7N	2.07201	P7_E	n.d.	n.d.	n.d.	#DIV/0!	#DIV/0!	#DIV/0!		1	INDOLE	N1C=CC2=C1C=CC=C2		117.058	C8H7N	2.07201	P7_E	n.d.	n.d.	n.d.	#DIV/0!	#DIV/0!	#DIV/0!
2	CHOLATE	[H][C@@]1(CC[C@@]2([H])[C@]3([H])[C@H](O)C[C@]4([H])C[C@H](O)CC[C@]4(C)[C@@]3([H])C[C@H](O)[C@]12C)[C@H](C)CCC(O)=O		408.288	C24H40O5	2.48249	P7_E	9.78	9.77	9.77	9.77333	0.0057735	0.059074		2	CHOLATE	[H][C@@]1(CC[C@@]2([H])[C@]3([H])[C@H](O)C[C@]4([H])C[C@H](O)CC[C@]4(C)[C@@]3([H])C[C@H](O)[C@]12C)[C@H](C)CCC(O)=O		408.288	C24H40O5	2.48249	P7_E	9.8	9.79	9.8	9.79667	0.0057735	0.0589333
3	PHYLLOQUINONE	CC1=C(C(=O)C2=CC=CC=C2C1=O)CC=C(C)CCCC(C)CCCC(C)CCCC(C)C		450.35	C31H46O2	9.69645	P7_E	14.68	14.68	14.72	14.6933	0.023094	0.157173		3	PHYLLOQUINONE	CC1=C(C(=O)C2=CC=CC=C2C1=O)CC=C(C)CCCC(C)CCCC(C)CCCC(C)C		450.35	C31H46O2	9.69645	P7_E	n.d.	n.d.	n.d.	#DIV/0!	#DIV/0!	#DIV/0!
4	CHOLESTERYL PALMITATE	[H][C@@]1(CC[C@@]2([H])[C@]3([H])CC=C4C[C@H](CC[C@]4(C)[C@@]3([H])CC[C@]12C)OC(=O)CCCCCCCCCCCCCCC)[C@H](C)CCCC(C)C		624.585	C43H76O2	14.0339	P7_E	n.d.	n.d.	n.d.	#DIV/0!	#DIV/0!	#DIV/0!		4	CHOLESTERYL PALMITATE	[H][C@@]1(CC[C@@]2([H])[C@]3([H])CC=C4C[C@H](CC[C@]4(C)[C@@]3([H])CC[C@]12C)OC(=O)CCCCCCCCCCCCCCC)[C@H](C)CCCC(C)C		624.585	C43H76O2	14.0339	P7_E	n.d.	n.d.	n.d.	#DIV/0!	#DIV/0!	#DIV/0!
5	QUINOLINE	C1=CC=C2N=CC=CC2=C1		129.058	C9H7N	2.1309	P7_E	n.d.	n.d.	n.d.	#DIV/0!	#DIV/0!	#DIV/0!		5	QUINOLINE	C1=CC=C2N=CC=CC2=C1		129.058	C9H7N	2.1309	P7_E	n.d.	n.d.	n.d.	#DIV/0!	#DIV/0!	#DIV/0!
6	DOCOSAHEXAENOATE	CC\C=C/C\C=C/C\C=C/C\C=C/C\C=C/C\C=C/CCC(O)=O		328.24	C22H32O2	6.75246	P7_E	15.8	15.8	15.78	15.7933	0.011547	0.0731132		6	DOCOSAHEXAENOATE	CC\C=C/C\C=C/C\C=C/C\C=C/C\C=C/C\C=C/CCC(O)=O		328.24	C22H32O2	6.75246	P7_E	15.78	15.77	15.76	15.77	0.01	0.0634115
7	DIETHYL 2-METHYL-3-OXOSUCCINATE	CCOC(=O)C(C)C(=O)C(=O)OCC		202.084	C9H14O5	1.73983	P7_E	n.d.	n.d.	n.d.	#DIV/0!	#DIV/0!	#DIV/0!		7	DIETHYL 2-METHYL-3-OXOSUCCINATE	CCOC(=O)C(C)C(=O)C(=O)OCC		202.084	C9H14O5	1.73983	P7_E	5.72	5.71	5.71	5.71333	0.0057735	0.101053
8	RETINYL PALMITATE	CCCCCCCCCCCCCCCC(=O)OC\C=C(/C)\C=C\C=C(/C)\C=C\C1=C(C)CCCC1(C)C		524.459	C36H60O2	11.6151	P7_E	n.d.	n.d.	n.d.	#DIV/0!	#DIV/0!	#DIV/0!		8	RETINYL PALMITATE	CCCCCCCCCCCCCCCC(=O)OC\C=C(/C)\C=C\C=C(/C)\C=C\C1=C(C)CCCC1(C)C		524.459	C36H60O2	11.6151	P7_E	n.d.	n.d.	n.d.	#DIV/0!	#DIV/0!	#DIV/0!
9	2-UNDECANONE	CCCCCCCCCC(=O)C		170.167	C11H22O	3.9188	P7_E	n.d.	n.d.	n.d.	#DIV/0!	#DIV/0!	#DIV/0!		9	2-UNDECANONE	CCCCCCCCCC(=O)C		170.167	C11H22O	3.9188	P7_E	9.11	9.11	9.1	9.10667	0.0057735	0.0633986
10	1-HYDROXY-2-NAPHTHOATE	C1=CC=C2C(=C1)C=CC(=C2O)C(=O)O		188.047	C11H8O3	2.96674	P7_E	9.77	9.77	9.77	9.77	0	0		10	1-HYDROXY-2-NAPHTHOATE	C1=CC=C2C(=C1)C=CC(=C2O)C(=O)O		188.047	C11H8O3	2.96674	P7_E	9.76	9.76	9.76	9.76	0	0
11	DIPALMITOYL-PHOSPHOETHANOLAMINE	[H][C@@](COC(=O)CCCCCCCCCCCCCCC)(COP(O)(=O)OCCN)OC(=O)CCCCCCCCCCCCCCC		691.515	C37H74NO8P	10.4509	P7_E	n.d.	n.d.	n.d.	#DIV/0!	#DIV/0!	#DIV/0!		11	DIPALMITOYL-PHOSPHOETHANOLAMINE	[H][C@@](COC(=O)CCCCCCCCCCCCCCC)(COP(O)(=O)OCCN)OC(=O)CCCCCCCCCCCCCCC		691.515	C37H74NO8P	10.4509	P7_E	n.d.	n.d.	n.d.	#DIV/0!	#DIV/0!	#DIV/0!
12	PHENYLPYRUVATE	OC(=O)C(=O)CC1=CC=CC=C1		164.047	C9H8O3	1.90021	P7_E	n.d.	n.d.	n.d.	#DIV/0!	#DIV/0!	#DIV/0!		12	PHENYLPYRUVATE	OC(=O)C(=O)CC1=CC=CC=C1		164.047	C9H8O3	1.90021	P7_E	5.39	5.36	5.38	5.37667	0.0152753	0.284103
1	TRANS-CINNAMATE	OC(=O)\C=C\C1=CC=CC=C1		148.052	C9H8O2	2.13609	P7_F	7.66	7.67	7.69	7.67333	0.0152753	0.199069		1	TRANS-CINNAMATE	OC(=O)\C=C\C1=CC=CC=C1		148.052	C9H8O2	2.13609	P7_F	7.71	7.7	7.71	7.70667	0.0057735	0.0749157
2	OLEATE	CCCCCCCC\C=C/CCCCCCCC(O)=O		282.256	C18H34O2	6.7838	P7_F	17.24	17.26	17.25	17.25	0.01	0.057971		2	OLEATE	CCCCCCCC\C=C/CCCCCCCC(O)=O		282.256	C18H34O2	6.7838	P7_F	17.4	17.38	17.38	17.3867	0.011547	0.066413
3	STEARATE	CCCCCCCCCCCCCCCCCC(O)=O		284.272	C18H36O2	7.14572	P7_F	18.34	18.3	18.31	18.3167	0.0208167	0.113649		3	STEARATE	CCCCCCCCCCCCCCCCCC(O)=O		284.272	C18H36O2	7.14572	P7_F	18.3	18.29	18.27	18.2867	0.0152753	0.0835322
4	BETA-CAROTENE	C\C(\C=C\C=C(/C)\C=C\C1=C(C)CCCC1(C)C)=C/C=C/C=C(\C)/C=C/C=C(\C)/C=C/C1=C(C)CCCC1(C)C		536.438	C40H56	11.1241	P7_F	n.d.	n.d.	n.d.	#DIV/0!	#DIV/0!	#DIV/0!		4	BETA-CAROTENE	C\C(\C=C\C=C(/C)\C=C\C1=C(C)CCCC1(C)C)=C/C=C/C=C(\C)/C=C/C=C(\C)/C=C/C1=C(C)CCCC1(C)C		536.438	C40H56	11.1241	P7_F	n.d.	n.d.	n.d.	#DIV/0!	#DIV/0!	#DIV/0!
5	25-HYDROXYCHOLESTEROL	[H]C12CC[C@H]([C@H](C)CCCC(C)(C)O)[C@@]1(C)CCC1([H])[C@@]2([H])CC=C2C[C@@H](O)CC[C@]12C		402.35	C27H46O2	5.64177	P7_F	n.d.	n.d.	n.d.	#DIV/0!	#DIV/0!	#DIV/0!		5	25-HYDROXYCHOLESTEROL	[H]C12CC[C@H]([C@H](C)CCCC(C)(C)O)[C@@]1(C)CCC1([H])[C@@]2([H])CC=C2C[C@@H](O)CC[C@]12C		402.35	C27H46O2	5.64177	P7_F	n.d.	n.d.	n.d.	#DIV/0!	#DIV/0!	#DIV/0!
6	NERVONATE	CCCCCCCC\C=C/CCCCCCCCCCCCCC(O)=O		366.35	C24H46O2	9.45121	P7_F	18.63	18.7	18.7	18.6767	0.0404145	0.21639		6	NERVONATE	CCCCCCCC\C=C/CCCCCCCCCCCCCC(O)=O		366.35	C24H46O2	9.45121	P7_F	n.d.	n.d.	n.d.	#DIV/0!	#DIV/0!	#DIV/0!
7	DESMOSTEROL	[H][C@@]12CC[C@H]([C@H](C)CCC=C(C)C)[C@@]1(C)CC[C@@]1([H])[C@@]2([H])CC=C2C[C@@H](O)CC[C@]12C		384.339	C27H44O	6.70731	P7_F	15.75	15.76	15.74	15.75	0.01	0.0634921		7	DESMOSTEROL	[H][C@@]12CC[C@H]([C@H](C)CCC=C(C)C)[C@@]1(C)CC[C@@]1([H])[C@@]2([H])CC=C2C[C@@H](O)CC[C@]12C		384.339	C27H44O	6.70731	P7_F	n.d.	n.d.	n.d.	#DIV/0!	#DIV/0!	#DIV/0!
8	DEOXYCORTICOSTERONE ACETATE	CC(=O)OCC(=O)C1CCC2C1(CCC3C2CCC4=CC(=O)CCC34C)C		372.23	C23H32O4	3.77248	P7_F	11.58	11.58	11.58	11.58	0	0		8	DEOXYCORTICOSTERONE ACETATE	CC(=O)OCC(=O)C1CCC2C1(CCC3C2CCC4=CC(=O)CCC34C)C		372.23	C23H32O4	3.77248	P7_F	n.d.	n.d.	n.d.	#DIV/0!	#DIV/0!	#DIV/0!
9	OLEOYL-GLYCEROL	CCCCCCCCC=CCCCCCCCC(=O)OCC(CO)O		356.293	C21H40O4	5.60926	P7_F	16.5	16.5	16.51	16.5033	0.0057735	0.0349839		9	OLEOYL-GLYCEROL	CCCCCCCCC=CCCCCCCCC(=O)OCC(CO)O		356.293	C21H40O4	5.60926	P7_F	16.5	16.46	16.47	16.4767	0.0208167	0.12634
10	ALPHA-TOCOPHEROL	CC(C)CCC[C@@H](C)CCC[C@@H](C)CCC[C@]1(C)CCC2=C(O1)C(C)=C(C)C(O)=C2C		430.381	C29H50O2	10.5077	P7_F	n.d.	n.d.	n.d.	#DIV/0!	#DIV/0!	#DIV/0!		10	ALPHA-TOCOPHEROL	CC(C)CCC[C@@H](C)CCC[C@@H](C)CCC[C@]1(C)CCC2=C(O1)C(C)=C(C)C(O)=C2C		430.381	C29H50O2	10.5077	P7_F	n.d.	n.d.	n.d.	#DIV/0!	#DIV/0!	#DIV/0!
11	GLYCEROL-MYRISTATE	CCCCCCCCCCCCCC(=O)OCC(CO)O		302.246	C17H34O4	4.1929	P7_F	14.58	14.59	14.59	14.5867	0.0057735	0.0395807		11	GLYCEROL-MYRISTATE	CCCCCCCCCCCCCC(=O)OCC(CO)O		302.246	C17H34O4	4.1929	P7_F	14.61	14.57	14.58	14.5867	0.0208167	0.14271
12	TRICOSANOATE	CCCCCCCCCCCCCCCCCCCCCCC(O)=O		354.35	C23H46O2	9.36856	P7_F	n.d.	n.d.	n.d.	#DIV/0!	#DIV/0!	#DIV/0!		12	TRICOSANOATE	CCCCCCCCCCCCCCCCCCCCCCC(O)=O		354.35	C23H46O2	9.36856	P7_F	n.d.	n.d.	n.d.	#DIV/0!	#DIV/0!	#DIV/0!
1	COENZYME Q10	CC1=C(C(=O)C(=C(C1=O)OC)OC)CC=C(C)CCC=C(C)CCC=C(C)CCC=C(C)CCC=C(C)CCC=C(C)CCC=C(C)CCC=C(C)CCC=C(C)CCC=C(C)C		862.684	C59H90O4	17.1561	P7_G	n.d.	n.d.	n.d.	#DIV/0!	#DIV/0!	#DIV/0!		1	COENZYME Q10	CC1=C(C(=O)C(=C(C1=O)OC)OC)CC=C(C)CCC=C(C)CCC=C(C)CCC=C(C)CCC=C(C)CCC=C(C)CCC=C(C)CCC=C(C)CCC=C(C)CCC=C(C)C		862.684	C59H90O4	17.1561	P7_G	n.d.	n.d.	n.d.	#DIV/0!	#DIV/0!	#DIV/0!
2	CORTISONE	[H][C@@]12CC[C@](O)(C(=O)CO)[C@@]1(C)CC(=O)[C@@]1([H])[C@@]2([H])CCC2=CC(=O)CC[C@]12C		360.194	C21H28O5	1.66068	P7_G	7.56	7.56	7.56	7.56	0	0		2	CORTISONE	[H][C@@]12CC[C@](O)(C(=O)CO)[C@@]1(C)CC(=O)[C@@]1([H])[C@@]2([H])CCC2=CC(=O)CC[C@]12C		360.194	C21H28O5	1.66068	P7_G	7.59	7.56	7.57	7.57333	0.0152753	0.201698
3	DECANOATE	CCCCCCCCCC(O)=O		172.146	C10H20O2	3.58917	P7-G	12.04	12.05	12.03	12.04	0.01	0.0830565		3	DECANOATE	CCCCCCCCCC(O)=O		172.146	C10H20O2	3.58917	P7-G	12.03	12.05	12.01	12.03	0.02	0.166251
4	CORTICOSTERONE	CC12CCC(=O)C=C1CCC3C2C(CC4(C3CCC4C(=O)CO)C)O		346.214	C21H30O4	2.02259	P7_G	8.66	8.65	8.66	8.65667	0.0057735	0.0666943		4	CORTICOSTERONE	CC12CCC(=O)C=C1CCC3C2C(CC4(C3CCC4C(=O)CO)C)O		346.214	C21H30O4	2.02259	P7_G	n.d.	n.d.	n.d.	#DIV/0!	#DIV/0!	#DIV/0!
5											#DIV/0!	#DIV/0!	#DIV/0!		5											#DIV/0!	#DIV/0!	#DIV/0!
6											#DIV/0!	#DIV/0!	#DIV/0!		6											#DIV/0!	#DIV/0!	#DIV/0!
7											#DIV/0!	#DIV/0!	#DIV/0!		7											#DIV/0!	#DIV/0!	#DIV/0!
8											#DIV/0!	#DIV/0!	#DIV/0!		8											#DIV/0!	#DIV/0!	#DIV/0!
9											#DIV/0!	#DIV/0!	#DIV/0!		9											#DIV/0!	#DIV/0!	#DIV/0!
10											#DIV/0!	#DIV/0!	#DIV/0!		10											#DIV/0!	#DIV/0!	#DIV/0!
11											#DIV/0!	#DIV/0!	#DIV/0!		11											#DIV/0!	#DIV/0!	#DIV/0!
12											#DIV/0!	#DIV/0!	#DIV/0!		12											#DIV/0!	#DIV/0!	#DIV/0!
1											#DIV/0!	#DIV/0!	#DIV/0!		1											#DIV/0!	#DIV/0!	#DIV/0!
2											#DIV/0!	#DIV/0!	#DIV/0!		2											#DIV/0!	#DIV/0!	#DIV/0!
3											#DIV/0!	#DIV/0!	#DIV/0!		3											#DIV/0!	#DIV/0!	#DIV/0!
4											#DIV/0!	#DIV/0!	#DIV/0!		4											#DIV/0!	#DIV/0!	#DIV/0!
5											#DIV/0!	#DIV/0!	#DIV/0!		5											#DIV/0!	#DIV/0!	#DIV/0!
6											#DIV/0!	#DIV/0!	#DIV/0!		6											#DIV/0!	#DIV/0!	#DIV/0!
7											#DIV/0!	#DIV/0!	#DIV/0!		7											#DIV/0!	#DIV/0!	#DIV/0!
8											#DIV/0!	#DIV/0!	#DIV/0!		8											#DIV/0!	#DIV/0!	#DIV/0!
9											#DIV/0!	#DIV/0!	#DIV/0!		9											#DIV/0!	#DIV/0!	#DIV/0!
10											#DIV/0!	#DIV/0!	#DIV/0!		10											#DIV/0!	#DIV/0!	#DIV/0!
11											#DIV/0!	#DIV/0!	#DIV/0!		11											#DIV/0!	#DIV/0!	#DIV/0!
12											#DIV/0!	#DIV/0!	#DIV/0!		12											#DIV/0!	#DIV/0!	#DIV/0!
post	C1-APS	C[N+]1=CC(=CC=C1)S([O-])(=O)=O	100	173.015	C6H7NO3S	-4.01	RTI	0.88	0.88	0.89	0.733333	0.0057735	0.787296		post	C1-APS	C[N+]1=CC(=CC=C1)S([O-])(=O)=O	100	173.015	C6H7NO3S	-4.01	RTI	0.9	0.88	0.9	0.893333	0.011547	1.29258
post	C2-APS	CC[N+]1=CC(=CC=C1)S([O-])(=O)=O	200	187.03	C7H9NO3S	-3.65	RTI	0.92	0.92	0.93	0.773333	0.0057735	0.746574		post	C2-APS	CC[N+]1=CC(=CC=C1)S([O-])(=O)=O	200	187.03	C7H9NO3S	-3.65	RTI	0.94	0.93	0.93	0.933333	0.0057735	0.61859
post	C3-APS	CCC[N+]1=CC(=CC=C1)S([O-])(=O)=O	300	201.046	C8H11NO3S	-3.13	RTI	1.07	1.07	1.09	0.893333	0.011547	1.29258		post	C3-APS	CCC[N+]1=CC(=CC=C1)S([O-])(=O)=O	300	201.046	C8H11NO3S	-3.13	RTI	1.09	1.07	1.08	1.08	0.01	0.925926
post	C4-APS	CCCC[N+]1=CC(=CC=C1)S([O-])(=O)=O	400	215.062	C9H13NO3S	-2.68	RTI	1.61	1.62	1.63	1.36	0.01	0.735294		post	C4-APS	CCCC[N+]1=CC(=CC=C1)S([O-])(=O)=O	400	215.062	C9H13NO3S	-2.68	RTI	1.64	1.63	1.64	1.63667	0.0057735	0.35276
post	C5-APS	CCCCC[N+]1=CC(=CC=C1)S([O-])(=O)=O	500	229.077	C10H15NO3S	-2.24	RTI	3.69	3.68	3.69	3.17333	0.0057735	0.181938		post	C5-APS	CCCCC[N+]1=CC(=CC=C1)S([O-])(=O)=O	500	229.077	C10H15NO3S	-2.24	RTI	3.69	3.68	3.69	3.68667	0.0057735	0.156605
post	C6-APS	CCCCCC[N+]1=CC(=CC=C1)S([O-])(=O)=O	600	243.093	C11H17NO3S	-1.79	RTI	5.36	5.35	5.37	4.97	0.01	0.201207		post	C6-APS	CCCCCC[N+]1=CC(=CC=C1)S([O-])(=O)=O	600	243.093	C11H17NO3S	-1.79	RTI	5.38	5.37	5.38	5.37667	0.0057735	0.107381
post	C7-APS	CCCCCCC[N+]1=CC(=CC=C1)S([O-])(=O)=O	700	257.109	C12H19NO3S	-1.35	RTI	6.54	6.53	6.54	6.16333	0.0057735	0.093675		post	C7-APS	CCCCCCC[N+]1=CC(=CC=C1)S([O-])(=O)=O	700	257.109	C12H19NO3S	-1.35	RTI	6.56	6.55	6.56	6.55667	0.0057735	0.0880555
post	C8-APS	CCCCCCCC[N+]1=CC(=CC=C1)S([O-])(=O)=O	800	271.124	C13H21NO3S	-0.9	RTI	7.51	7.5	7.51	7.14667	0.0057735	0.080786		post	C8-APS	CCCCCCCC[N+]1=CC(=CC=C1)S([O-])(=O)=O	800	271.124	C13H21NO3S	-0.9	RTI	7.53	7.52	7.53	7.52667	0.0057735	0.0767073
post	C9-APS	CCCCCCCCC[N+]1=CC(=CC=C1)S([O-])(=O)=O	900	285.14	C14H23NO3S	-0.46	RTI	8.38	8.37	8.39	8.02333	0.01	0.124636		post	C9-APS	CCCCCCCCC[N+]1=CC(=CC=C1)S([O-])(=O)=O	900	285.14	C14H23NO3S	-0.46	RTI	8.4	8.39	8.4	8.39667	0.0057735	0.0687595
post	C10-APS	CCCCCCCCCC[N+]1=CC(=CC=C1)S([O-])(=O)=O	1000	299.156	C15H25NO3S	-0.02	RTI	9.2	9.19	9.2	8.82667	0.0057735	0.0654098		post	C10-APS	CCCCCCCCCC[N+]1=CC(=CC=C1)S([O-])(=O)=O	1000	299.156	C15H25NO3S	-0.02	RTI	9.22	9.21	9.22	9.21667	0.0057735	0.062642
post	C11-APS	CCCCCCCCCCC[N+]1=CC(=CC=C1)S([O-])(=O)=O	1100	313.171	C16H27NO3S	0.43	RTI	9.99	9.98	9.99	9.61333	0.0057735	0.0600572		post	C11-APS	CCCCCCCCCCC[N+]1=CC(=CC=C1)S([O-])(=O)=O	1100	313.171	C16H27NO3S	0.43	RTI	10.01	10	10.01	10.0067	0.0057735	0.0576966
post	C12-APS	CCCCCCCCCCCC[N+]1=CC(=CC=C1)S([O-])(=O)=O	1200	327.187	C17H29NO3S	0.87	RTI	10.78	10.77	10.78	10.39	0.0057735	0.0555679		post	C12-APS	CCCCCCCCCCCC[N+]1=CC(=CC=C1)S([O-])(=O)=O	1200	327.187	C17H29NO3S	0.87	RTI	10.8	10.79	10.8	10.7967	0.0057735	0.0534749
post	C13-APS	CCCCCCCCCCCCC[N+]1=CC(=CC=C1)S([O-])(=O)=O	1300	341.202	C18H31NO3S	1.32	RTI	11.58	11.56	11.57	11.1633	0.01	0.089579		post	C13-APS	CCCCCCCCCCCCC[N+]1=CC(=CC=C1)S([O-])(=O)=O	1300	341.202	C18H31NO3S	1.32	RTI	11.59	11.58	11.58	11.5833	0.0057735	0.0498432
post	C14-APS	CCCCCCCCCCCCCC[N+]1=CC(=CC=C1)S([O-])(=O)=O	1400	355.218	C19H33NO3S	1.76	RTI	12.38	12.37	12.38	11.95	0.0057735	0.0483138		post	C14-APS	CCCCCCCCCCCCCC[N+]1=CC(=CC=C1)S([O-])(=O)=O	1400	355.218	C19H33NO3S	1.76	RTI	12.39	12.37	12.38	12.38	0.01	0.0807754
post	C15-APS	CCCCCCCCCCCCCCC[N+]1=CC(=CC=C1)S([O-])(=O)=O	1500	369.234	C20H35NO3S	2.21	RTI	13.2	13.19	13.2	12.7433	0.0057735	0.0453061		post	C15-APS	CCCCCCCCCCCCCCC[N+]1=CC(=CC=C1)S([O-])(=O)=O	1500	369.234	C20H35NO3S	2.21	RTI	13.21	13.2	13.2	13.2033	0.0057735	0.0437276
post	C16-APS	CCCCCCCCCCCCCCCC[N+]1=CC(=CC=C1)S([O-])(=O)=O	1600	383.249	C21H37NO3S	2.65	RTI	14.03	14.02	14.03	13.5433	0.0057735	0.0426299		post	C16-APS	CCCCCCCCCCCCCCCC[N+]1=CC(=CC=C1)S([O-])(=O)=O	1600	383.249	C21H37NO3S	2.65	RTI	14.03	14.02	14.02	14.0233	0.0057735	0.0411707
post	C17-APS	CCCCCCCCCCCCCCCCC[N+]1=CC(=CC=C1)S([O-])(=O)=O	1700	397.265	C22H39NO3S	3.1	RTI	14.84	14.83	14.84	14.33	0.0057735	0.0402896		post	C17-APS	CCCCCCCCCCCCCCCCC[N+]1=CC(=CC=C1)S([O-])(=O)=O	1700	397.265	C22H39NO3S	3.1	RTI	14.84	14.83	14.83	14.8333	0.0057735	0.0389225
post	C18-APS	CCCCCCCCCCCCCCCCCC[N+]1=CC(=CC=C1)S([O-])(=O)=O	1800	411.281	C23H41NO3S	3.54	RTI	15.62	15.61	15.62	15.0967	0.0057735	0.0382436		post	C18-APS	CCCCCCCCCCCCCCCCCC[N+]1=CC(=CC=C1)S([O-])(=O)=O	1800	411.281	C23H41NO3S	3.54	RTI	15.63	15.61	15.62	15.62	0.01	0.0640205
post	C19-APS	CCCCCCCCCCCCCCCCCCC[N+]1=CC(=CC=C1)S([O-])(=O)=O	1900	425.296	C24H43NO3S	3.99	RTI	16.36	16.34	16.36	15.8367	0.011547	0.0729131		post	C19-APS	CCCCCCCCCCCCCCCCCCC[N+]1=CC(=CC=C1)S([O-])(=O)=O	1900	425.296	C24H43NO3S	3.99	RTI	16.36	16.34	16.35	16.35	0.01	0.0611621
post	C20-APS	CCCCCCCCCCCCCCCCCCCC[N+]1=CC(=CC=C1)S([O-])(=O)=O	2000	439.312	C25H45NO3S	4.43	RTI	17.04	17.02	17.04	16.51	0.011547	0.0699395		post	C20-APS	CCCCCCCCCCCCCCCCCCCC[N+]1=CC(=CC=C1)S([O-])(=O)=O	2000	439.312	C25H45NO3S	4.43	RTI	17.03	17.02	17.03	17.0267	0.0057735	0.0339086
