# Supplementary material for: N-Alkylpyridinium sulfonates for retention time indexing in reversed-phase-liquid chromatography-mass spectrometry–based metabolomics
Source: Anal Bioanal Chem. 2021 Dec 15;414(25):7387–98. doi: 10.1007/s00216-021-03828-0 (PMC9482907; doi:10.1007/s00216-021-03828-0)
Supplement: Supplementary file 6 — Supplementary file6 (XLSX 244 KB) [file 216_2021_3828_MOESM6_ESM.xlsx]

## Sheet: Plate 1
								pos mode RT															neg mode RT
No.	Name	SMILES	RTI	exact mass	formula	logP	Mix	Rep 1	Rep 2	Rep 3	mean	stdev	rel stdev		No.	Name	SMILES	RTI	exact mass	formula	logP	Mix	Rep 1	Rep 2	Rep 3	mean	stdev	rel stdev
pre	C1-APS	C[N+]1=CC(=CC=C1)S([O-])(=O)=O	100	173.015	C6H7NO3S	-4.01	RTI	0.53	0.54	0.52	0.53	0.01	1.88679		pre	C1-APS	C[N+]1=CC(=CC=C1)S([O-])(=O)=O	100	173.015	C6H7NO3S	-4.01	RTI	0.51	0.53	0.53	0.523333	0.011547	2.20643
pre	C2-APS	CC[N+]1=CC(=CC=C1)S([O-])(=O)=O	200	187.03	C7H9NO3S	-3.65	RTI	0.56	0.56	0.55	0.556667	0.0057735	1.03716		pre	C2-APS	CC[N+]1=CC(=CC=C1)S([O-])(=O)=O	200	187.03	C7H9NO3S	-3.65	RTI	0.54	0.56	0.57	0.556667	0.0152753	2.74406
pre	C3-APS	CCC[N+]1=CC(=CC=C1)S([O-])(=O)=O	300	201.046	C8H11NO3S	-3.13	RTI	0.64	0.65	0.63	0.64	0.01	1.5625		pre	C3-APS	CCC[N+]1=CC(=CC=C1)S([O-])(=O)=O	300	201.046	C8H11NO3S	-3.13	RTI	0.63	0.65	0.66	0.646667	0.0152753	2.36215
pre	C4-APS	CCCC[N+]1=CC(=CC=C1)S([O-])(=O)=O	400	215.062	C9H13NO3S	-2.68	RTI	1.02	1.03	1	1.01667	0.0152753	1.50248		pre	C4-APS	CCCC[N+]1=CC(=CC=C1)S([O-])(=O)=O	400	215.062	C9H13NO3S	-2.68	RTI	1.01	1.03	1.03	1.02333	0.011547	1.12837
pre	C5-APS	CCCCC[N+]1=CC(=CC=C1)S([O-])(=O)=O	500	229.077	C10H15NO3S	-2.24	RTI	2.4	2.42	2.38	2.4	0.02	0.833333		pre	C5-APS	CCCCC[N+]1=CC(=CC=C1)S([O-])(=O)=O	500	229.077	C10H15NO3S	-2.24	RTI	2.37	2.38	2.38	2.37667	0.0057735	0.242924
pre	C6-APS	CCCCCC[N+]1=CC(=CC=C1)S([O-])(=O)=O	600	243.093	C11H17NO3S	-1.79	RTI	4.39	4.4	4.38	4.39	0.01	0.22779		pre	C6-APS	CCCCCC[N+]1=CC(=CC=C1)S([O-])(=O)=O	600	243.093	C11H17NO3S	-1.79	RTI	4.36	4.38	4.38	4.37333	0.011547	0.264032
pre	C7-APS	CCCCCCC[N+]1=CC(=CC=C1)S([O-])(=O)=O	700	257.109	C12H19NO3S	-1.35	RTI	5.6	5.61	5.59	5.6	0.01	0.178571		pre	C7-APS	CCCCCCC[N+]1=CC(=CC=C1)S([O-])(=O)=O	700	257.109	C12H19NO3S	-1.35	RTI	5.57	5.59	5.6	5.58667	0.0152753	0.273423
pre	C8-APS	CCCCCCCC[N+]1=CC(=CC=C1)S([O-])(=O)=O	800	271.124	C13H21NO3S	-0.9	RTI	6.6	6.61	6.58	6.59667	0.0152753	0.23156		pre	C8-APS	CCCCCCCC[N+]1=CC(=CC=C1)S([O-])(=O)=O	800	271.124	C13H21NO3S	-0.9	RTI	6.57	6.58	6.59	6.58	0.01	0.151976
pre	C9-APS	CCCCCCCCC[N+]1=CC(=CC=C1)S([O-])(=O)=O	900	285.14	C14H23NO3S	-0.46	RTI	7.47	7.48	7.45	7.46667	0.0152753	0.204579		pre	C9-APS	CCCCCCCCC[N+]1=CC(=CC=C1)S([O-])(=O)=O	900	285.14	C14H23NO3S	-0.46	RTI	7.44	7.56	7.46	7.48667	0.064291	0.85874
pre	C10-APS	CCCCCCCCCC[N+]1=CC(=CC=C1)S([O-])(=O)=O	1000	299.156	C15H25NO3S	-0.02	RTI	8.27	8.28	8.35	8.3	0.043589	0.525169		pre	C10-APS	CCCCCCCCCC[N+]1=CC(=CC=C1)S([O-])(=O)=O	1000	299.156	C15H25NO3S	-0.02	RTI	8.25	8.26	8.27	8.26	0.01	0.121065
pre	C11-APS	CCCCCCCCCCC[N+]1=CC(=CC=C1)S([O-])(=O)=O	1100	313.171	C16H27NO3S	0.43	RTI	9.03	9.05	9.02	9.03333	0.0152753	0.169099		pre	C11-APS	CCCCCCCCCCC[N+]1=CC(=CC=C1)S([O-])(=O)=O	1100	313.171	C16H27NO3S	0.43	RTI	9.01	9.03	9.03	9.02333	0.011547	0.127968
pre	C12-APS	CCCCCCCCCCCC[N+]1=CC(=CC=C1)S([O-])(=O)=O	1200	327.187	C17H29NO3S	0.87	RTI	9.79	9.8	9.77	9.78667	0.0152753	0.156082		pre	C12-APS	CCCCCCCCCCCC[N+]1=CC(=CC=C1)S([O-])(=O)=O	1200	327.187	C17H29NO3S	0.87	RTI	9.76	9.77	9.78	9.77	0.01	0.102354
pre	C13-APS	CCCCCCCCCCCCC[N+]1=CC(=CC=C1)S([O-])(=O)=O	1300	341.202	C18H31NO3S	1.32	RTI	10.53	10.55	10.52	10.5333	0.0152753	0.145018		pre	C13-APS	CCCCCCCCCCCCC[N+]1=CC(=CC=C1)S([O-])(=O)=O	1300	341.202	C18H31NO3S	1.32	RTI	10.5	10.51	10.52	10.51	0.01	0.0951475
pre	C14-APS	CCCCCCCCCCCCCC[N+]1=CC(=CC=C1)S([O-])(=O)=O	1400	355.218	C19H33NO3S	1.76	RTI	11.29	11.31	11.27	11.29	0.02	0.177148		pre	C14-APS	CCCCCCCCCCCCCC[N+]1=CC(=CC=C1)S([O-])(=O)=O	1400	355.218	C19H33NO3S	1.76	RTI	11.25	11.26	11.27	11.26	0.01	0.0888099
pre	C15-APS	CCCCCCCCCCCCCCC[N+]1=CC(=CC=C1)S([O-])(=O)=O	1500	369.234	C20H35NO3S	2.21	RTI	12.05	12.06	12.03	12.0467	0.0152753	0.126801		pre	C15-APS	CCCCCCCCCCCCCCC[N+]1=CC(=CC=C1)S([O-])(=O)=O	1500	369.234	C20H35NO3S	2.21	RTI	12.01	12.02	12.03	12.02	0.01	0.0831947
pre	C16-APS	CCCCCCCCCCCCCCCC[N+]1=CC(=CC=C1)S([O-])(=O)=O	1600	383.249	C21H37NO3S	2.65	RTI	12.8	12.83	12.78	12.8033	0.0251661	0.196559		pre	C16-APS	CCCCCCCCCCCCCCCC[N+]1=CC(=CC=C1)S([O-])(=O)=O	1600	383.249	C21H37NO3S	2.65	RTI	12.77	12.78	12.78	12.7767	0.0057735	0.0451879
pre	C17-APS	CCCCCCCCCCCCCCCCC[N+]1=CC(=CC=C1)S([O-])(=O)=O	1700	397.265	C22H39NO3S	3.1	RTI	13.56	13.58	13.54	13.56	0.02	0.147493		pre	C17-APS	CCCCCCCCCCCCCCCCC[N+]1=CC(=CC=C1)S([O-])(=O)=O	1700	397.265	C22H39NO3S	3.1	RTI	13.52	13.53	13.54	13.53	0.01	0.0739098
pre	C18-APS	CCCCCCCCCCCCCCCCCC[N+]1=CC(=CC=C1)S([O-])(=O)=O	1800	411.281	C23H41NO3S	3.54	RTI	14.3	14.32	14.27	14.2967	0.0251661	0.176028		pre	C18-APS	CCCCCCCCCCCCCCCCCC[N+]1=CC(=CC=C1)S([O-])(=O)=O	1800	411.281	C23H41NO3S	3.54	RTI	14.26	14.27	14.28	14.27	0.01	0.0700771
pre	C19-APS	CCCCCCCCCCCCCCCCCCC[N+]1=CC(=CC=C1)S([O-])(=O)=O	1900	425.296	C24H43NO3S	3.99	RTI	15.01	15.03	14.99	15.01	0.02	0.133245		pre	C19-APS	CCCCCCCCCCCCCCCCCCC[N+]1=CC(=CC=C1)S([O-])(=O)=O	1900	425.296	C24H43NO3S	3.99	RTI	14.97	14.98	14.99	14.98	0.01	0.0667557
pre	C20-APS	CCCCCCCCCCCCCCCCCCCC[N+]1=CC(=CC=C1)S([O-])(=O)=O	2000	439.312	C25H45NO3S	4.43	RTI	15.67	15.7	15.66	15.6767	0.0208167	0.132788		pre	C20-APS	CCCCCCCCCCCCCCCCCCCC[N+]1=CC(=CC=C1)S([O-])(=O)=O	2000	439.312	C25H45NO3S	4.43	RTI	15.64	15.65	15.66	15.65	0.01	0.0638978
1	BETA-NICOTINAMIDE ADENINE DINUCLEOTIDE	NC(C1=C[N+]([C@@H]2O[C@@H]([C@H]([C@H]2O)O)COP([O-])(OP(O)(OC[C@H]3O[C@@H](N4C=NC5=C4N=CN=C5N)[C@@H]([C@@H]3O)O)=O)=O)=CC=C1)=O		663.109	C21H27N7O14P2	-9.86649	P1_A	0.52	0.54	0.54	0.533333	0.011547	2.16506		1	BETA-NICOTINAMIDE ADENINE DINUCLEOTIDE	NC(C1=C[N+]([C@@H]2O[C@@H]([C@H]([C@H]2O)O)COP([O-])(OP(O)(OC[C@H]3O[C@@H](N4C=NC5=C4N=CN=C5N)[C@@H]([C@@H]3O)O)=O)=O)=CC=C1)=O		663.109	C21H27N7O14P2	-9.86649	P1_A	0.53	0.56	0.52	0.536667	0.0208167	3.87888
2	GLUTAMINE	N[C@@H](CCC(N)=O)C(O)=O		146.069	C5H10N2O3	-4.00113	P1_A	0.51	0.54	0.53	0.526667	0.0152753	2.90036		2	GLUTAMINE	N[C@@H](CCC(N)=O)C(O)=O		146.069	C5H10N2O3	-4.00113	P1_A	0.5	0.51	0.52	0.51	0.01	1.96078
3	HYPOTAURINE	NCCS(O)=O		109.02	C2H7NO2S	-2.70118	P1_A	0.54	0.52	0.52	0.526667	0.011547	2.19247		3	HYPOTAURINE	NCCS(O)=O		109.02	C2H7NO2S	-2.70118	P1_A	n.d.	n.d.	n.d.	#DIV/0!	#DIV/0!	#DIV/0!
4	INOSINE MONOPHOSPHATE	O[C@@H]1[C@@H](COP(O)(O)=O)O[C@H]([C@@H]1O)N1C=NC2=C1N=CNC2=O		348.047	C10H13N4O8P	-2.93011	P1_A	0.6	0.58	0.59	0.59	0.01	1.69492		4	INOSINE MONOPHOSPHATE	O[C@@H]1[C@@H](COP(O)(O)=O)O[C@H]([C@@H]1O)N1C=NC2=C1N=CNC2=O		348.047	C10H13N4O8P	-2.93011	P1_A	0.57	0.57	0.57	0.57	0	0
5	CITRATE	OC(=O)CC(O)(CC(O)=O)C(O)=O		192.027	C6H8O7	-1.32269	P1_A	0.62	0.6	0.61	0.61	0.01	1.63934		5	CITRATE	OC(=O)CC(O)(CC(O)=O)C(O)=O		192.027	C6H8O7	-1.32269	P1_A	0.6	0.6	0.61	0.603333	0.0057735	0.956934
6	THREONINE	C[C@@H](O)[C@H](N)C(O)=O		119.058	C4H9NO3	-3.47096	P1_A	0.52	0.54	0.53	0.53	0.01	1.88679		6	THREONINE	C[C@@H](O)[C@H](N)C(O)=O		119.058	C4H9NO3	-3.47096	P1_A	0.52	0.51	0.52	0.516667	0.0057735	1.11745
7	PURINE	N1C=NC2=C1C=NC=N2		120.044	C5H4N4	-0.339002	P1_A	0.65	0.66	0.65	0.653333	0.0057735	0.883699		7	PURINE	N1C=NC2=C1C=NC=N2		120.044	C5H4N4	-0.339002	P1_A	0.64	0.64	0.64	0.64	0	0
8	N-ACETYLNEURAMINATE	CC(=O)N[C@@H]1[C@@H](O)C[C@](O)(O[C@H]1[C@H](O)[C@H](O)CO)C(O)=O		309.106	C11H19NO9	-3.56394	P1_A	0.55	0.56	0.54	0.55	0.01	1.81818		8	N-ACETYLNEURAMINATE	CC(=O)N[C@@H]1[C@@H](O)C[C@](O)(O[C@H]1[C@H](O)[C@H](O)CO)C(O)=O		309.106	C11H19NO9	-3.56394	P1_A	0.55	0.55	0.57	0.556667	0.011547	2.07431
9	KYNURENINE	N[C@@H](CC(=O)C1=CC=CC=C1N)C(O)=O		208.085	C10H12N2O3	-1.90819	P1_A	1.06	1.07	1.05	1.06	0.01	0.943396		9	KYNURENINE	N[C@@H](CC(=O)C1=CC=CC=C1N)C(O)=O		208.085	C10H12N2O3	-1.90819	P1_A	1.05	1.06	1.04	1.05	0.01	0.952381
10	PYRIMIDINE	C1=CN=CN=C1		80.0374	C4H4N2	0.0497355	P1_A	n.d.	n.d.	n.d.	#DIV/0!	#DIV/0!	#DIV/0!		10	PYRIMIDINE	C1=CN=CN=C1		80.0374	C4H4N2	0.0497355	P1_A	n.d.	n.d.	n.d.	#DIV/0!	#DIV/0!	#DIV/0!
11	ASPARTATE	N[C@H](CC(O)=O)C(O)=O		133.038	C4H7NO4	-3.50375	P1_A	0.51	0.53	0.53	0.523333	0.011547	2.20643		11	ASPARTATE	N[C@H](CC(O)=O)C(O)=O		133.038	C4H7NO4	-3.50375	P1_A	0.52	0.52	0.52	0.52	0	0
12	URATE	O=C1NC2=C(N1)C(=O)NC(=O)N2		168.028	C5H4N4O3	-1.54419	P1_A	0.57	0.58	0.59	0.58	0.01	1.72414		12	URATE	O=C1NC2=C(N1)C(=O)NC(=O)N2		168.028	C5H4N4O3	-1.54419	P1_A	0.56	0.57	0.57	0.566667	0.0057735	1.01885
1	CYTIDINE	NC1=NC(=O)N(C=C1)[C@@H]1O[C@H](CO)[C@@H](O)[C@H]1O		243.086	C9H13N3O5	-2.79752	P1_B	0.55	0.56	0.56	0.556667	0.0057735	1.03716		1	CYTIDINE	NC1=NC(=O)N(C=C1)[C@@H]1O[C@H](CO)[C@@H](O)[C@H]1O		243.086	C9H13N3O5	-2.79752	P1_B	0.5	0.51	0.53	0.513333	0.0152753	2.9757
2	SERINE	N[C@@H](CO)C(O)=O		105.043	C3H7NO3	-3.88774	P1_B	n.d.	n.d.	n.d.	#DIV/0!	#DIV/0!	#DIV/0!		2	SERINE	N[C@@H](CO)C(O)=O		105.043	C3H7NO3	-3.88774	P1_B	n.d.	n.d.	n.d.	#DIV/0!	#DIV/0!	#DIV/0!
3	CYSTEINE	N[C@@H](CS)C(O)=O		121.02	C3H7NO2S	-2.79213	P1_B	0.5	0.52	0.52	0.513333	0.011547	2.24942		3	CYSTEINE	N[C@@H](CS)C(O)=O		121.02	C3H7NO2S	-2.79213	P1_B	0.52	0.51	0.5	0.51	0.01	1.96078
4	CITRULLINE	N[C@@H](CCCNC(N)=O)C(O)=O		175.096	C6H13N3O3	-3.93196	P1_B	0.52	0.54	0.53	0.53	0.01	1.88679		4	CITRULLINE	N[C@@H](CCCNC(N)=O)C(O)=O		175.096	C6H13N3O3	-3.93196	P1_B	0.52	0.51	0.53	0.52	0.01	1.92308
5	TAURINE	NCCS(O)(=O)=O		125.015	C2H7NO3S	-2.61469	P1_B	0.55	0.56	0.53	0.546667	0.0152753	2.79425		5	TAURINE	NCCS(O)(=O)=O		125.015	C2H7NO3S	-2.61469	P1_B	0.52	0.51	0.52	0.516667	0.0057735	1.11745
6	GLUCONOLACTONE	OC[C@H]1OC(=O)[C@H](O)[C@@H](O)[C@@H]1O		178.048	C6H10O6	-2.74527	P1_B	0.56	0.56	0.56	0.56	0	0		6	GLUCONOLACTONE	OC[C@H]1OC(=O)[C@H](O)[C@@H](O)[C@@H]1O		178.048	C6H10O6	-2.74527	P1_B	0.5	0.52	0.57	0.53	0.0360555	6.80293
7	NICOTINATE	OC(=O)C1=CN=CC=C1		123.032	C6H5NO2	-0.166446	P1_B	0.6	0.62	0.61	0.61	0.01	1.63934		7	NICOTINATE	OC(=O)C1=CN=CC=C1		123.032	C6H5NO2	-0.166446	P1_B	0.62	0.59	0.6	0.603333	0.0152753	2.53181
8	INOSINE	OC[C@H]1O[C@H]([C@H](O)[C@@H]1O)N1C=NC2=C1N=CNC2=O		268.081	C10H12N4O5	-2.47854	P1_B	0.71	0.71	0.69	0.703333	0.011547	1.64175		8	INOSINE	OC[C@H]1O[C@H]([C@H](O)[C@@H]1O)N1C=NC2=C1N=CNC2=O		268.081	C10H12N4O5	-2.47854	P1_B	0.66	0.66	0.67	0.663333	0.0057735	0.870377
9	GAMMA-AMINOBUTYRATE	NCCCC(O)=O		103.063	C4H9NO2	-2.88568	P1_B	n.d.	n.d.	n.d.	#DIV/0!	#DIV/0!	#DIV/0!		9	GAMMA-AMINOBUTYRATE	NCCCC(O)=O		103.063	C4H9NO2	-2.88568	P1_B	n.d.	n.d.	n.d.	#DIV/0!	#DIV/0!	#DIV/0!
10	CYTOSINE	NC1=CC=NC(=O)N1		111.043	C4H5N3O	-1.14761	P1_B	0.52	0.54	0.54	0.533333	0.011547	2.16506		10	CYTOSINE	NC1=CC=NC(=O)N1		111.043	C4H5N3O	-1.14761	P1_B	n.d.	n.d.	n.d.	#DIV/0!	#DIV/0!	#DIV/0!
11	ISOLEUCINE	CC[C@H](C)[C@H](N)C(O)=O		131.095	C6H13NO2	-1.50841	P1_B	0.69	0.69	0.71	0.696667	0.011547	1.65746		11	ISOLEUCINE	CC[C@H](C)[C@H](N)C(O)=O		131.095	C6H13NO2	-1.50841	P1_B	0.72	0.69	0.74	0.716667	0.0251661	3.51155
12	PYRAZOLE	C1=CNN=C1		68.0374	C3H4N2	0.27743	P1_B	n.d.	n.d.	n.d.	#DIV/0!	#DIV/0!	#DIV/0!		12	PYRAZOLE	C1=CNN=C1		68.0374	C3H4N2	0.27743	P1_B	n.d.	n.d.	n.d.	#DIV/0!	#DIV/0!	#DIV/0!
1	GLUTAMATE	N[C@@H](CCC(O)=O)C(O)=O		147.053	C5H9NO4	-3.24145	P1_C	0.52	0.53	0.53	0.526667	0.0057735	1.09623		1	GLUTAMATE	N[C@@H](CCC(O)=O)C(O)=O		147.053	C5H9NO4	-3.24145	P1_C	0.52	0.52	0.54	0.526667	0.011547	2.19247
2	ASCORBATE	[H][C@@]1(OC(=O)C(O)=C1O)[C@@H](O)CO		176.032	C6H8O6	-1.91356	P1_C	0.59	0.59	0.56	0.58	0.0173205	2.98629		2	ASCORBATE	[H][C@@]1(OC(=O)C(O)=C1O)[C@@H](O)CO		176.032	C6H8O6	-1.91356	P1_C	n.d.	n.d.	n.d.	#DIV/0!	#DIV/0!	#DIV/0!
3	P-HYDROXYPHENYLACETATE	NCCC(O)=O		152.047	C8H8O3	-3.17359	P1_C	3.34	3.38	3.37	3.36333	0.0208167	0.618929		3	P-HYDROXYPHENYLACETATE	NCCC(O)=O		152.047	C8H8O3	-3.17359	P1_C	3.34	3.33	3.36	3.34333	0.0152753	0.456887
4	N-ACETYLGLUCOSAMINE	CC(=O)N[C@H]1C(O)O[C@H](CO)[C@@H](O)[C@@H]1O		221.09	C8H15NO6	-3.22057	P1_C	0.56	0.57	0.56	0.563333	0.0057735	1.02488		4	N-ACETYLGLUCOSAMINE	CC(=O)N[C@H]1C(O)O[C@H](CO)[C@@H](O)[C@@H]1O		221.09	C8H15NO6	-3.22057	P1_C	0.5	0.49	0.52	0.503333	0.0152753	3.03482
5	GLYCOLATE	OCC(O)=O		76.016	C2H4O3	-1.04059	P1_C	n.d.	n.d.	n.d.	#DIV/0!	#DIV/0!	#DIV/0!		5	GLYCOLATE	OCC(O)=O		76.016	C2H4O3	-1.04059	P1_C	n.d.	n.d.	n.d.	#DIV/0!	#DIV/0!	#DIV/0!
6	SARCOSINE	CNCC(O)=O		89.0477	C3H7NO2	-3.18626	P1_C	n.d.	n.d.	n.d.	#DIV/0!	#DIV/0!	#DIV/0!		6	SARCOSINE	CNCC(O)=O		89.0477	C3H7NO2	-3.18626	P1_C	n.d.	n.d.	n.d.	#DIV/0!	#DIV/0!	#DIV/0!
7	GLUCONATE	OC[C@@H](O)[C@@H](O)[C@H](O)[C@@H](O)C(O)=O		196.058	C6H12O7	-3.40974	P1_C	0.59	0.59	0.58	0.586667	0.0057735	0.98412		7	GLUCONATE	OC[C@@H](O)[C@@H](O)[C@H](O)[C@@H](O)C(O)=O		196.058	C6H12O7	-3.40974	P1_C	0.53	0.53	0.54	0.533333	0.0057735	1.08253
8	QUINATE	OC1C[C@@](O)(C[C@@H](O)[C@H]1O)C(O)=O		192.063	C7H12O6	-2.69529	P1_C	0.55	0.56	0.57	0.56	0.01	1.78571		8	QUINATE	OC1C[C@@](O)(C[C@@H](O)[C@H]1O)C(O)=O		192.063	C7H12O6	-2.69529	P1_C	0.53	0.53	0.54	0.533333	0.0057735	1.08253
9	DIHYDROOROTATE	OC(=O)C1CC(=O)NC(=O)N1		158.033	C5H6N2O4	-1.52327	P1_C	0.56	0.59	0.57	0.573333	0.0152753	2.66429		9	DIHYDROOROTATE	OC(=O)C1CC(=O)NC(=O)N1		158.033	C5H6N2O4	-1.52327	P1_C	0.55	0.56	0.56	0.556667	0.0057735	1.03716
10	MALONATE	OC(=O)CC(O)=O		104.011	C3H4O4	-0.331117	P1_C	n.d.	n.d.	n.d.	#DIV/0!	#DIV/0!	#DIV/0!		10	MALONATE	OC(=O)CC(O)=O		104.011	C3H4O4	-0.331117	P1_C	n.d.	n.d.	n.d.	#DIV/0!	#DIV/0!	#DIV/0!
11	PIPECOLATE	OC(=O)C1CCCCN1		129.079	C6H11NO2	-2.12396	P1_C	0.56	0.57	0.57	0.566667	0.0057735	1.01885		11	PIPECOLATE	OC(=O)C1CCCCN1		129.079	C6H11NO2	-2.12396	P1_C	0.56	0.55	0.57	0.56	0.01	1.78571
12	FORMAMIDE	NC=O		45.0215	CH3NO	-1.07899	P1_C	n.d.	n.d.	n.d.	#DIV/0!	#DIV/0!	#DIV/0!		12	FORMAMIDE	NC=O		45.0215	CH3NO	-1.07899	P1_C	n.d.	n.d.	n.d.	#DIV/0!	#DIV/0!	#DIV/0!
1	GLYCINE	NCC(O)=O		75.032	C2H5NO2	-3.40946	P1_D	n.d.	n.d.	n.d.	#DIV/0!	#DIV/0!	#DIV/0!		1	GLYCINE	NCC(O)=O		75.032	C2H5NO2	-3.40946	P1_D	n.d.	n.d.	n.d.	#DIV/0!	#DIV/0!	#DIV/0!
2	METHIONINE	CSCC[C@H](N)C(O)=O		149.051	C5H11NO2S	-2.18933	P1_D	0.61	0.62	0.61	0.613333	0.0057735	0.941332		2	METHIONINE	CSCC[C@H](N)C(O)=O		149.051	C5H11NO2S	-2.18933	P1_D	0.6	0.62	0.61	0.61	0.01	1.63934
3	TETRAHYDROFOLATE	NC1=NC(=O)C2=C(NC[C@H](CNC3=CC=C(C=C3)C(=O)NC(CCC(O)=O)C(O)=O)N2)N1		445.171	C19H23N7O6	-2.22378	P1_D	n.d.	n.d.	n.d.	#DIV/0!	#DIV/0!	#DIV/0!		3	TETRAHYDROFOLATE	NC1=NC(=O)C2=C(NC[C@H](CNC3=CC=C(C=C3)C(=O)NC(CCC(O)=O)C(O)=O)N2)N1		445.171	C19H23N7O6	-2.22378	P1_D	n.d.	n.d.	n.d.	#DIV/0!	#DIV/0!	#DIV/0!
4	ADENINE	NC1=NC=NC2=C1NC=N2		135.054	C5H5N5	-0.57347	P1_D	0.54	0.56	0.56	0.553333	0.011547	2.08681		4	ADENINE	NC1=NC=NC2=C1NC=N2		135.054	C5H5N5	-0.57347	P1_D	0.52	0.51	0.52	0.516667	0.0057735	1.11745
5	METHYLTHIOADENOSINE	CSC[C@H]1O[C@H]([C@H](O)[C@@H]1O)N1C=NC2=C1N=CN=C2N		297.09	C11H15N5O3S	-0.608493	P1_D	2.29	2.31	2.29	2.29667	0.011547	0.502772		5	METHYLTHIOADENOSINE	CSC[C@H]1O[C@H]([C@H](O)[C@@H]1O)N1C=NC2=C1N=CN=C2N		297.09	C11H15N5O3S	-0.608493	P1_D	2.26	2.27	2.27	2.26667	0.0057735	0.254713
6	THYMIDINE	CC1=CN([C@H]2C[C@H](O)[C@@H](CO)O2)C(=O)NC1=O		242.09	C10H14N2O5	-1.11905	P1_D	1.04	1.06	1.04	1.04667	0.011547	1.10322		6	THYMIDINE	CC1=CN([C@H]2C[C@H](O)[C@@H](CO)O2)C(=O)NC1=O		242.09	C10H14N2O5	-1.11905	P1_D	1.04	1.04	1.03	1.03667	0.0057735	0.55693
7	GLYCERATE	OC[C@@H](O)C(O)=O		106.027	C3H6O4	-1.51874	P1_D	n.d.	n.d.	n.d.	#DIV/0!	#DIV/0!	#DIV/0!		7	GLYCERATE	OC[C@@H](O)C(O)=O		106.027	C3H6O4	-1.51874	P1_D	0.6	0.6	0.61	0.603333	0.0057735	0.956934
8	OROTATE	OC(=O)C1=CC(=O)NC(=O)N1		156.017	C5H4N2O4	-1.22766	P1_D	0.57	0.58	0.58	0.576667	0.0057735	1.00119		8	OROTATE	OC(=O)C1=CC(=O)NC(=O)N1		156.017	C5H4N2O4	-1.22766	P1_D	0.56	0.57	0.6	0.576667	0.0208167	3.60983
9	ETHANOLAMINE PHOSPHATE	NCCOP(O)(O)=O		141.019	C2H8NO4P	-2.4513	P1_D	0.52	0.52	0.53	0.523333	0.0057735	1.10322		9	ETHANOLAMINE PHOSPHATE	NCCOP(O)(O)=O		141.019	C2H8NO4P	-2.4513	P1_D	0.49	0.49	0.52	0.5	0.0173205	3.4641
10	XANTHINE	O=C1NC2=C(NC=N2)C(=O)N1		152.033	C5H4N4O2	-0.207064	P1_D	0.61	0.62	0.63	0.62	0.01	1.6129		10	XANTHINE	O=C1NC2=C(NC=N2)C(=O)N1		152.033	C5H4N4O2	-0.207064	P1_D	0.6	0.6	0.61	0.603333	0.0057735	0.956934
11	DIHYDROFOLATE	NC1=NC2=C(N=C(CNC3=CC=C(C=C3)C(=O)N[C@@H](CCC(O)=O)C(O)=O)CN2)C(=O)N1		443.155	C19H21N7O6	-1.44109	P1_D	n.d.	n.d.	n.d.	#DIV/0!	#DIV/0!	#DIV/0!		11	DIHYDROFOLATE	NC1=NC2=C(N=C(CNC3=CC=C(C=C3)C(=O)N[C@@H](CCC(O)=O)C(O)=O)CN2)C(=O)N1		443.155	C19H21N7O6	-1.44109	P1_D	n.d.	n.d.	n.d.	#DIV/0!	#DIV/0!	#DIV/0!
12	CYSTINE	N[C@@H](CSSC[C@H](N)C(O)=O)C(O)=O		240.024	C6H12N2O4S2	-5.89769	P1_D	0.51	0.53	0.52	0.52	0.01	1.92308		12	CYSTINE	N[C@@H](CSSC[C@H](N)C(O)=O)C(O)=O		240.024	C6H12N2O4S2	-5.89769	P1_D	0.52	0.52	0.48	0.506667	0.023094	4.55803
1	L-ALANINE	C[C@H](N)C(O)=O		89.0477	C3H7NO2	-2.84079	P1_E	n.d.	n.d.	n.d.	#DIV/0!	#DIV/0!	#DIV/0!		1	L-ALANINE	C[C@H](N)C(O)=O		89.0477	C3H7NO2	-2.84079	P1_E	n.d.	n.d.	n.d.	#DIV/0!	#DIV/0!	#DIV/0!
2	TRYPTOPHAN	N[C@@H](CC1=CNC2=CC=CC=C12)C(O)=O		204.09	C11H12N2O2	-1.08546	P1_E	2.05	2.08	2.05	2.06	0.0173205	0.840801		2	TRYPTOPHAN	N[C@@H](CC1=CNC2=CC=CC=C12)C(O)=O		204.09	C11H12N2O2	-1.08546	P1_E	2.02	2.04	2.03	2.03	0.01	0.492611
3	URIDINE MONOPHOSPHATE	O[C@H]1[C@@H](O)[C@@H](O[C@@H]1COP(O)(O)=O)N1C=CC(=O)NC1=O		324.036	C9H13N2O9P	-2.53881	P1_E	0.55	0.57	0.59	0.57	0.02	3.50877		3	URIDINE MONOPHOSPHATE	O[C@H]1[C@@H](O)[C@@H](O[C@@H]1COP(O)(O)=O)N1C=CC(=O)NC1=O		324.036	C9H13N2O9P	-2.53881	P1_E	0.56	0.57	0.57	0.566667	0.0057735	1.01885
4	PROLINE	OC(=O)[C@@H]1CCCN1		115.063	C5H9NO2	-2.56864	P1_E	0.54	0.54	0.54	0.54	0	0		4	PROLINE	OC(=O)[C@@H]1CCCN1		115.063	C5H9NO2	-2.56864	P1_E	0.49	0.49	0.53	0.503333	0.023094	4.58821
5	THYMINE	CC1=CNC(=O)NC1=O		126.043	C5H6N2O2	-0.459741	P1_E	0.77	0.79	0.79	0.783333	0.011547	1.47409		5	THYMINE	CC1=CNC(=O)NC1=O		126.043	C5H6N2O2	-0.459741	P1_E	0.8	0.8	0.8	0.8	1.35974e-16	1.69967e-14
6	SUCCINATE SEMIALDEHYDE	OC(=O)CCC=O		102.032	C4H6O3	-0.557099	P1_E	n.d.	n.d.	n.d.	#DIV/0!	#DIV/0!	#DIV/0!		6	SUCCINATE SEMIALDEHYDE	OC(=O)CCC=O		102.032	C4H6O3	-0.557099	P1_E	n.d.	n.d.	n.d.	#DIV/0!	#DIV/0!	#DIV/0!
7	LACTATE	C[C@H](O)C(O)=O		90.0317	C3H6O3	-0.47183	P1_E	n.d.	n.d.	n.d.	#DIV/0!	#DIV/0!	#DIV/0!		7	LACTATE	C[C@H](O)C(O)=O		90.0317	C3H6O3	-0.47183	P1_E	n.d.	n.d.	n.d.	#DIV/0!	#DIV/0!	#DIV/0!
8	URIDINE	OC[C@H]1O[C@H]([C@H](O)[C@@H]1O)N1C=CC(=O)NC1=O		244.07	C9H12N2O6	-2.41524	P1_E	0.62	0.63	0.63	0.626667	0.0057735	0.921304		8	URIDINE	OC[C@H]1O[C@H]([C@H](O)[C@@H]1O)N1C=CC(=O)NC1=O		244.07	C9H12N2O6	-2.41524	P1_E	0.62	0.62	0.63	0.623333	0.0057735	0.92623
9	FRUCTOSE BISPHOSPHATE	O[C@H]1[C@H](O)[C@](O)(COP(O)(O)=O)O[C@@H]1COP(O)(O)=O		339.996	C6H14O12P2	-3.00513	P1_E	n.d.	n.d.	n.d.	#DIV/0!	#DIV/0!	#DIV/0!		9	FRUCTOSE BISPHOSPHATE	O[C@H]1[C@H](O)[C@](O)(COP(O)(O)=O)O[C@@H]1COP(O)(O)=O		339.996	C6H14O12P2	-3.00513	P1_E	n.d.	n.d.	n.d.	#DIV/0!	#DIV/0!	#DIV/0!
10	CARNOSINE	NCCC(=O)N[C@@H](CC1=CN=CN1)C(O)=O		226.107	C9H14N4O3	-4.48024	P1_E	0.5	0.49	0.5	0.496667	0.0057735	1.16245		10	CARNOSINE	NCCC(=O)N[C@@H](CC1=CN=CN1)C(O)=O		226.107	C9H14N4O3	-4.48024	P1_E	0.47	0.47	0.48	0.473333	0.0057735	1.21975
11	NICOTINAMIDE	NC(=O)C1=CN=CC=C1		122.048	C6H6N2O	-0.393786	P1_E	0.61	0.63	0.63	0.623333	0.011547	1.85246		11	NICOTINAMIDE	NC(=O)C1=CN=CC=C1		122.048	C6H6N2O	-0.393786	P1_E	n.d.	n.d.	n.d.	#DIV/0!	#DIV/0!	#DIV/0!
12	SHIKIMATE	O[C@@H]1CC(=C[C@@H](O)[C@H]1O)C(O)=O		174.053	C7H10O5	-1.64007	P1_E	0.54	0.55	0.57	0.553333	0.0152753	2.76059		12	SHIKIMATE	O[C@@H]1CC(=C[C@@H](O)[C@H]1O)C(O)=O		174.053	C7H10O5	-1.64007	P1_E	0.56	0.55	0.57	0.56	0.01	1.78571
1	SUCCINATE	OC(=O)CCC(O)=O		118.027	C4H6O4	-0.398483	P1_F	0.57	0.57	0.59	0.576667	0.011547	2.00237		1	SUCCINATE	OC(=O)CCC(O)=O		118.027	C4H6O4	-0.398483	P1_F	0.71	0.73	0.75	0.73	0.02	2.73973
2	PHENYLALANINE	N[C@@H](CC1=CC=CC=C1)C(O)=O		165.079	C9H11NO2	-1.18444	P1_F	1.1	1.11	1.11	1.10667	0.0057735	0.521702		2	PHENYLALANINE	N[C@@H](CC1=CC=CC=C1)C(O)=O		165.079	C9H11NO2	-1.18444	P1_F	1.09	1.1	1.1	1.09667	0.0057735	0.526459
3	URACIL	O=C1NC=CC(=O)N1		112.027	C4H4N2O2	-0.855291	P1_F	0.62	0.64	0.63	0.63	0.01	1.5873		3	URACIL	O=C1NC=CC(=O)N1		112.027	C4H4N2O2	-0.855291	P1_F	n.d.	n.d.	n.d.	#DIV/0!	#DIV/0!	#DIV/0!
4	MALATE	O[C@@H](CC(O)=O)C(O)=O		134.022	C4H6O5	-1.11364	P1_F	n.d.	n.d.	n.d.	#DIV/0!	#DIV/0!	#DIV/0!		4	MALATE	O[C@@H](CC(O)=O)C(O)=O		134.022	C4H6O5	-1.11364	P1_F	0.56	0.57	0.57	0.566667	0.0057735	1.01885
5	ASPARTATE	N[C@@H](CC(O)=O)C(O)=O		133.038	C4H7NO4	-3.50375	P1_F	0.51	0.53	0.53	0.523333	0.011547	2.20643		5	ASPARTATE	N[C@@H](CC(O)=O)C(O)=O		133.038	C4H7NO4	-3.50375	P1_F	0.52	0.52	0.52	0.52	0	0
6	DEOXYCYTIDINE MONOPHOSPHATE	NC1=NC(=O)N(C=C1)[C@H]1C[C@H](O)[C@@H](COP(O)(O)=O)O1		307.057	C9H14N3O7P	-2.28303	P1_F	0.54	0.57	0.56	0.556667	0.0152753	2.74406		6	DEOXYCYTIDINE MONOPHOSPHATE	NC1=NC(=O)N(C=C1)[C@H]1C[C@H](O)[C@@H](COP(O)(O)=O)O1		307.057	C9H14N3O7P	-2.28303	P1_F	0.53	0.53	0.56	0.54	0.0173205	3.2075
7	HYPOXANTHINE	OC1=NC=NC2=C1NC=N2		136.039	C5H4N4O	-0.0481096	P1_F	0.6	0.6	0.6	0.6	0	0		7	HYPOXANTHINE	OC1=NC=NC2=C1NC=N2		136.039	C5H4N4O	-0.0481096	P1_F	0.6	0.59	0.6	0.596667	0.0057735	0.967626
8	CREATINE	CN(CC(O)=O)C(N)=N		131.069	C4H9N3O2	-2.86422	P1_F	0.52	0.54	0.53	0.53	0.01	1.88679		8	CREATINE	CN(CC(O)=O)C(N)=N		131.069	C4H9N3O2	-2.86422	P1_F	0.5	0.53	0.54	0.523333	0.0208167	3.97771
9	L-DOPA	N[C@@H](CC1=CC(O)=C(O)C=C1)C(O)=O		197.069	C9H11NO4	-1.79218	P1_F	0.57	0.58	0.59	0.58	0.01	1.72414		9	L-DOPA	N[C@@H](CC1=CC(O)=C(O)C=C1)C(O)=O		197.069	C9H11NO4	-1.79218	P1_F	0.59	0.57	0.61	0.59	0.02	3.38983
10	GUANOSINE	NC1=NC2=C(N=CN2[C@@H]2O[C@H](CO)[C@@H](O)[C@H]2O)C(=O)N1		283.092	C10H13N5O5	-2.70622	P1_F	0.66	0.67	0.67	0.666667	0.0057735	0.866025		10	GUANOSINE	NC1=NC2=C(N=CN2[C@@H]2O[C@H](CO)[C@@H](O)[C@H]2O)C(=O)N1		283.092	C10H13N5O5	-2.70622	P1_F	0.66	0.66	0.65	0.656667	0.0057735	0.879214
11	DIHYDROURACIL	O=C1CCNC(=O)N1		114.043	C4H6N2O2	-1.21321	P1_F	0.59	0.59	0.6	0.593333	0.0057735	0.973062		11	DIHYDROURACIL	O=C1CCNC(=O)N1		114.043	C4H6N2O2	-1.21321	P1_F	n.d.	n.d.	n.d.	#DIV/0!	#DIV/0!	#DIV/0!
12	MALATE	O[C@H](CC(O)=O)C(O)=O		134.022	C4H6O5	-1.11364	P1_F	0.61	0.6	0.61	0.606667	0.0057735	0.951676		12	MALATE	O[C@H](CC(O)=O)C(O)=O		134.022	C4H6O5	-1.11364	P1_F	0.56	0.57	0.57	0.566667	0.0057735	1.01885
1	LYSINE	NCCCC[C@H](N)C(O)=O		146.106	C6H14N2O2	-3.21453	P1_G	0.48	0.49	5	1.99	2.60674	130.992		1	LYSINE	NCCCC[C@H](N)C(O)=O		146.106	C6H14N2O2	-3.21453	P1_G	0.45	0.46	0.46	0.456667	0.0057735	1.26427
2	TYROSINE	N[C@@H](CC1=CC=C(O)C=C1)C(O)=O		181.074	C9H11NO3	-1.48859	P1_G	0.62	0.63	0.64	0.63	0.01	1.5873		2	TYROSINE	N[C@@H](CC1=CC=C(O)C=C1)C(O)=O		181.074	C9H11NO3	-1.48859	P1_G	0.63	0.62	0.63	0.626667	0.0057735	0.921304
3	GLYCEROL	OCC(O)CO		92.0473	C3H8O3	-1.83901	P1_G	n.d.	n.d.	n.d.	#DIV/0!	#DIV/0!	#DIV/0!		3	GLYCEROL	OCC(O)CO		92.0473	C3H8O3	-1.83901	P1_G	n.d.	n.d.	n.d.	#DIV/0!	#DIV/0!	#DIV/0!
4	ASPARAGINE	N[C@@H](CC(N)=O)C(O)=O		132.053	C4H8N2O3	-4.28783	P1_G	0.52	0.52	0.52	0.52	0	0		4	ASPARAGINE	N[C@@H](CC(N)=O)C(O)=O		132.053	C4H8N2O3	-4.28783	P1_G	0.49	0.51	0.5	0.5	0.01	2
5	VALINE	CC(C)[C@H](N)C(O)=O		117.079	C5H11NO2	-1.95314	P1_G	0.56	0.58	0.58	0.573333	0.011547	2.01401		5	VALINE	CC(C)[C@H](N)C(O)=O		117.079	C5H11NO2	-1.95314	P1_G	0.56	0.56	0.58	0.566667	0.011547	2.03771
6	GUANINE	NC1=NC(=O)C2=C(N1)N=CN2		151.049	C5H5N5O	-0.589339	P1_G	0.65	0.67	0.67	0.663333	0.011547	1.74075		6	GUANINE	NC1=NC(=O)C2=C(N1)N=CN2		151.049	C5H5N5O	-0.589339	P1_G	0.68	0.73	0.67	0.693333	0.0321455	4.63637
7	HOMOSERINE	N[C@@H](CCO)C(O)=O		119.058	C4H9NO3	-3.82773	P1_G	0.52	0.54	0.53	0.53	0.01	1.88679		7	HOMOSERINE	N[C@@H](CCO)C(O)=O		119.058	C4H9NO3	-3.82773	P1_G	0.52	0.51	0.52	0.516667	0.0057735	1.11745
8	PYRIDOXINE	CC1=NC=C(CO)C(CO)=C1O		169.074	C8H11NO3	-0.951321	P1_G	0.57	0.59	0.59	0.583333	0.011547	1.97949		8	PYRIDOXINE	CC1=NC=C(CO)C(CO)=C1O		169.074	C8H11NO3	-0.951321	P1_G	0.57	0.56	0.57	0.566667	0.0057735	1.01885
9	DEOXYADENOSINE MONOPHOSPHATE	NC1=NC=NC2=C1N=CN2[C@H]1C[C@H](O)[C@@H](COP(O)(O)=O)O1		331.068	C10H14N5O6P	-3.8479	P1_G	0.56	0.57	0.57	0.566667	0.0057735	1.01885		9	DEOXYADENOSINE MONOPHOSPHATE	NC1=NC=NC2=C1N=CN2[C@H]1C[C@H](O)[C@@H](COP(O)(O)=O)O1		331.068	C10H14N5O6P	-3.8479	P1_G	0.57	0.57	0.58	0.573333	0.0057735	1.00701
10	TARTRATE	O[C@H]([C@@H](O)C(O)=O)C(O)=O		150.016	C4H6O6	-1.8288	P1_G	0.52	0.54	0.56	0.54	0.02	3.7037		10	TARTRATE	O[C@H]([C@@H](O)C(O)=O)C(O)=O		150.016	C4H6O6	-1.8288	P1_G	0.59	0.57	0.6	0.586667	0.0152753	2.60374
11	NICOTINAMIDE MONONUCLEOTIDE	NC(=O)C1=CC=C[N+](=C1)[C@@H]1O[C@H](COP(O)([O-])=O)[C@@H](O)[C@H]1O		334.057	C11H15N2O8P	-6.24435	P1_G	0.55	0.54	0.54	0.543333	0.0057735	1.06261		11	NICOTINAMIDE MONONUCLEOTIDE	NC(=O)C1=CC=C[N+](=C1)[C@@H]1O[C@H](COP(O)([O-])=O)[C@@H](O)[C@H]1O		334.057	C11H15N2O8P	-6.24435	P1_G	n.d.	n.d.	n.d.	#DIV/0!	#DIV/0!	#DIV/0!
12	FOLATE	NC1=NC(=O)C2=NC(CNC3=CC=C(C=C3)C(=O)N[C@@H](CCC(O)=O)C(O)=O)=CN=C2N1		441.14	C19H19N7O6	-0.6822	P1_G	3.57	3.6	3.58	3.58333	0.0152753	0.426286		12	FOLATE	NC1=NC(=O)C2=NC(CNC3=CC=C(C=C3)C(=O)N[C@@H](CCC(O)=O)C(O)=O)=CN=C2N1		441.14	C19H19N7O6	-0.6822	P1_G	3.58	3.58	3.59	3.58333	0.0057735	0.161121
1	ISOCITRATE	OC(C(CC(O)=O)C(O)=O)C(O)=O		192.027	C6H8O7	-1.44633	P1_H	0.62	0.6	0.61	0.61	0.01	1.63934		1	ISOCITRATE	OC(C(CC(O)=O)C(O)=O)C(O)=O		192.027	C6H8O7	-1.44633	P1_H	0.6	0.6	0.61	0.603333	0.0057735	0.956934
2	THIOUREA	NC(N)=S		76.0095	CH4N2S	-0.473964	P1_H	n.d.	n.d.	n.d.	#DIV/0!	#DIV/0!	#DIV/0!		2	THIOUREA	NC(N)=S		76.0095	CH4N2S	-0.473964	P1_H	n.d.	n.d.	n.d.	#DIV/0!	#DIV/0!	#DIV/0!
3	DIETHANOLAMINE	OCCNCCO		105.079	C4H11NO2	-1.57308	P1_H	n.d.	n.d.	n.d.	#DIV/0!	#DIV/0!	#DIV/0!		3	DIETHANOLAMINE	OCCNCCO		105.079	C4H11NO2	-1.57308	P1_H	n.d.	n.d.	n.d.	#DIV/0!	#DIV/0!	#DIV/0!
4	AMINOISOBUTANOATE	CC(CN)C(O)=O		103.063	C4H9NO2	-2.63068	P1_H	0.55	0.57	0.54	0.553333	0.0152753	2.76059		4	AMINOISOBUTANOATE	CC(CN)C(O)=O		103.063	C4H9NO2	-2.63068	P1_H	n.d.	n.d.	n.d.	#DIV/0!	#DIV/0!	#DIV/0!
5	CYS-GLY	N[C@@H](CS)C(=O)NCC(O)=O		178.041	C5H10N2O3S	-3.90022	P1_H	0.47	0.52	0.53	0.506667	0.0321455	6.34451		5	CYS-GLY	N[C@@H](CS)C(=O)NCC(O)=O		178.041	C5H10N2O3S	-3.90022	P1_H	0.44	0.45	0.45	0.446667	0.0057735	1.29258
6	2-PHOSPHOGLYCERATE	OCC(OP(O)(O)=O)C(O)=O		185.993	C3H7O7P	-1.64231	P1_H	0.56	0.55	0.53	0.546667	0.0152753	2.79425		6	2-PHOSPHOGLYCERATE	OCC(OP(O)(O)=O)C(O)=O		185.993	C3H7O7P	-1.64231	P1_H	0.63	0.59	0.68	0.633333	0.0450925	7.11987
7	GUANIDINOACETATE	NC(=N)NCC(O)=O		117.054	C3H7N3O2	-3.12621	P1_H	0.52	0.53	0.53	0.526667	0.0057735	1.09623		7	GUANIDINOACETATE	NC(=N)NCC(O)=O		117.054	C3H7N3O2	-3.12621	P1_H	n.d.	n.d.	n.d.	#DIV/0!	#DIV/0!	#DIV/0!
8	CREATININE	CN1CC(=O)NC1=N		113.059	C4H7N3O	-1.06448	P1_H	0.54	0.54	0.56	0.546667	0.011547	2.11226		8	CREATININE	CN1CC(=O)NC1=N		113.059	C4H7N3O	-1.06448	P1_H	n.d.	n.d.	n.d.	#DIV/0!	#DIV/0!	#DIV/0!
9	N-ACETYLTRYPTOPHAN	CC(=O)N[C@@H](CC1=CNC2=C1C=CC=C2)C(O)=O		246.1	C13H14N2O3	0.995224	P1_H	5.09	5.12	5.1	5.10333	0.0152753	0.299319		9	N-ACETYLTRYPTOPHAN	CC(=O)N[C@@H](CC1=CNC2=C1C=CC=C2)C(O)=O		246.1	C13H14N2O3	0.995224	P1_H	5.08	5.07	5.08	5.07667	0.0057735	0.113726
10	TRANS-ACONITATE	OC(=O)C\C(=C/C(O)=O)C(O)=O		174.016	C6H6O6	-0.521037	P1_H	0.62	0.63	0.61	0.62	0.01	1.6129		10	TRANS-ACONITATE	OC(=O)C\C(=C/C(O)=O)C(O)=O		174.016	C6H6O6	-0.521037	P1_H	0.6	0.62	0.6	0.606667	0.011547	1.90335
11	N-ACETYLMANNOSAMINE	[H][C@@]1(O)O[C@H](CO)[C@@H](O)[C@H](O)[C@@H]1NC(C)=O		221.09	C8H15NO6	-3.22057	P1_H	0.56	0.57	0.56	0.563333	0.0057735	1.02488		11	N-ACETYLMANNOSAMINE	[H][C@@]1(O)O[C@H](CO)[C@@H](O)[C@H](O)[C@@H]1NC(C)=O		221.09	C8H15NO6	-3.22057	P1_H	0.5	0.49	0.52	0.503333	0.0152753	3.03482
12	GLUCOSE 6-PHOSPHATE	OC1O[C@H](COP(O)(O)=O)[C@@H](O)[C@H](O)[C@H]1O		260.03	C6H13O9P	-3.05611	P1_H	0.6	0.58	0.56	0.58	0.02	3.44828		12	GLUCOSE 6-PHOSPHATE	OC1O[C@H](COP(O)(O)=O)[C@@H](O)[C@H](O)[C@H]1O		260.03	C6H13O9P	-3.05611	P1_H	0.55	0.53	0.57	0.55	0.02	3.63636
post	C1-APS	C[N+]1=CC(=CC=C1)S([O-])(=O)=O	100	173.015	C6H7NO3S	-4.01	RTI	0.54	0.52	0.54	0.533333	0.011547	2.16506		post	C1-APS	C[N+]1=CC(=CC=C1)S([O-])(=O)=O	100	173.015	C6H7NO3S	-4.01	RTI	0.53	0.53	0.53	0.53	0	0
post	C2-APS	CC[N+]1=CC(=CC=C1)S([O-])(=O)=O	200	187.03	C7H9NO3S	-3.65	RTI	0.56	0.55	0.56	0.556667	0.0057735	1.03716		post	C2-APS	CC[N+]1=CC(=CC=C1)S([O-])(=O)=O	200	187.03	C7H9NO3S	-3.65	RTI	0.56	0.57	0.56	0.563333	0.0057735	1.02488
post	C3-APS	CCC[N+]1=CC(=CC=C1)S([O-])(=O)=O	300	201.046	C8H11NO3S	-3.13	RTI	0.65	0.63	0.64	0.64	0.01	1.5625		post	C3-APS	CCC[N+]1=CC(=CC=C1)S([O-])(=O)=O	300	201.046	C8H11NO3S	-3.13	RTI	0.65	0.66	0.65	0.653333	0.0057735	0.883699
post	C4-APS	CCCC[N+]1=CC(=CC=C1)S([O-])(=O)=O	400	215.062	C9H13NO3S	-2.68	RTI	1.03	1	1.02	1.01667	0.0152753	1.50248		post	C4-APS	CCCC[N+]1=CC(=CC=C1)S([O-])(=O)=O	400	215.062	C9H13NO3S	-2.68	RTI	1.03	1.03	1.02	1.02667	0.0057735	0.562354
post	C5-APS	CCCCC[N+]1=CC(=CC=C1)S([O-])(=O)=O	500	229.077	C10H15NO3S	-2.24	RTI	2.42	2.38	2.39	2.39667	0.0208167	0.868567		post	C5-APS	CCCCC[N+]1=CC(=CC=C1)S([O-])(=O)=O	500	229.077	C10H15NO3S	-2.24	RTI	2.38	2.38	2.38	2.38	0	0
post	C6-APS	CCCCCC[N+]1=CC(=CC=C1)S([O-])(=O)=O	600	243.093	C11H17NO3S	-1.79	RTI	4.4	4.38	4.38	4.38667	0.011547	0.26323		post	C6-APS	CCCCCC[N+]1=CC(=CC=C1)S([O-])(=O)=O	600	243.093	C11H17NO3S	-1.79	RTI	4.38	4.38	4.37	4.37667	0.0057735	0.131916
post	C7-APS	CCCCCCC[N+]1=CC(=CC=C1)S([O-])(=O)=O	700	257.109	C12H19NO3S	-1.35	RTI	5.61	5.59	5.59	5.59667	0.011547	0.206319		post	C7-APS	CCCCCCC[N+]1=CC(=CC=C1)S([O-])(=O)=O	700	257.109	C12H19NO3S	-1.35	RTI	5.59	5.6	5.58	5.59	0.01	0.178891
post	C8-APS	CCCCCCCC[N+]1=CC(=CC=C1)S([O-])(=O)=O	800	271.124	C13H21NO3S	-0.9	RTI	6.61	6.58	6.59	6.59333	0.0152753	0.231677		post	C8-APS	CCCCCCCC[N+]1=CC(=CC=C1)S([O-])(=O)=O	800	271.124	C13H21NO3S	-0.9	RTI	6.58	6.59	6.58	6.58333	0.0057735	0.0876988
post	C9-APS	CCCCCCCCC[N+]1=CC(=CC=C1)S([O-])(=O)=O	900	285.14	C14H23NO3S	-0.46	RTI	7.48	7.45	7.46	7.46333	0.0152753	0.204671		post	C9-APS	CCCCCCCCC[N+]1=CC(=CC=C1)S([O-])(=O)=O	900	285.14	C14H23NO3S	-0.46	RTI	7.56	7.46	7.45	7.49	0.0608276	0.812118
post	C10-APS	CCCCCCCCCC[N+]1=CC(=CC=C1)S([O-])(=O)=O	1000	299.156	C15H25NO3S	-0.02	RTI	8.28	8.35	8.26	8.29667	0.0472582	0.569604		post	C10-APS	CCCCCCCCCC[N+]1=CC(=CC=C1)S([O-])(=O)=O	1000	299.156	C15H25NO3S	-0.02	RTI	8.26	8.27	8.25	8.26	0.01	0.121065
post	C11-APS	CCCCCCCCCCC[N+]1=CC(=CC=C1)S([O-])(=O)=O	1100	313.171	C16H27NO3S	0.43	RTI	9.05	9.02	9.03	9.03333	0.0152753	0.169099		post	C11-APS	CCCCCCCCCCC[N+]1=CC(=CC=C1)S([O-])(=O)=O	1100	313.171	C16H27NO3S	0.43	RTI	9.03	9.03	9.02	9.02667	0.0057735	0.0639605
post	C12-APS	CCCCCCCCCCCC[N+]1=CC(=CC=C1)S([O-])(=O)=O	1200	327.187	C17H29NO3S	0.87	RTI	9.8	9.77	9.78	9.78333	0.0152753	0.156135		post	C12-APS	CCCCCCCCCCCC[N+]1=CC(=CC=C1)S([O-])(=O)=O	1200	327.187	C17H29NO3S	0.87	RTI	9.77	9.78	9.77	9.77333	0.0057735	0.059074
post	C13-APS	CCCCCCCCCCCCC[N+]1=CC(=CC=C1)S([O-])(=O)=O	1300	341.202	C18H31NO3S	1.32	RTI	10.55	10.52	10.53	10.5333	0.0152753	0.145018		post	C13-APS	CCCCCCCCCCCCC[N+]1=CC(=CC=C1)S([O-])(=O)=O	1300	341.202	C18H31NO3S	1.32	RTI	10.51	10.52	10.51	10.5133	0.0057735	0.054916
post	C14-APS	CCCCCCCCCCCCCC[N+]1=CC(=CC=C1)S([O-])(=O)=O	1400	355.218	C19H33NO3S	1.76	RTI	11.31	11.27	11.28	11.2867	0.0208167	0.184436		post	C14-APS	CCCCCCCCCCCCCC[N+]1=CC(=CC=C1)S([O-])(=O)=O	1400	355.218	C19H33NO3S	1.76	RTI	11.26	11.27	11.25	11.26	0.01	0.0888099
post	C15-APS	CCCCCCCCCCCCCCC[N+]1=CC(=CC=C1)S([O-])(=O)=O	1500	369.234	C20H35NO3S	2.21	RTI	12.06	12.03	12.04	12.0433	0.0152753	0.126836		post	C15-APS	CCCCCCCCCCCCCCC[N+]1=CC(=CC=C1)S([O-])(=O)=O	1500	369.234	C20H35NO3S	2.21	RTI	12.02	12.03	12.01	12.02	0.01	0.0831947
post	C16-APS	CCCCCCCCCCCCCCCC[N+]1=CC(=CC=C1)S([O-])(=O)=O	1600	383.249	C21H37NO3S	2.65	RTI	12.83	12.78	12.79	12.8	0.0264575	0.206699		post	C16-APS	CCCCCCCCCCCCCCCC[N+]1=CC(=CC=C1)S([O-])(=O)=O	1600	383.249	C21H37NO3S	2.65	RTI	12.78	12.78	12.77	12.7767	0.0057735	0.0451879
post	C17-APS	CCCCCCCCCCCCCCCCC[N+]1=CC(=CC=C1)S([O-])(=O)=O	1700	397.265	C22H39NO3S	3.1	RTI	13.58	13.54	13.54	13.5533	0.023094	0.170394		post	C17-APS	CCCCCCCCCCCCCCCCC[N+]1=CC(=CC=C1)S([O-])(=O)=O	1700	397.265	C22H39NO3S	3.1	RTI	13.53	13.54	13.53	13.5333	0.0057735	0.0426613
post	C18-APS	CCCCCCCCCCCCCCCCCC[N+]1=CC(=CC=C1)S([O-])(=O)=O	1800	411.281	C23H41NO3S	3.54	RTI	14.32	14.27	14.28	14.29	0.0264575	0.185147		post	C18-APS	CCCCCCCCCCCCCCCCCC[N+]1=CC(=CC=C1)S([O-])(=O)=O	1800	411.281	C23H41NO3S	3.54	RTI	14.27	14.28	14.26	14.27	0.01	0.0700771
post	C19-APS	CCCCCCCCCCCCCCCCCCC[N+]1=CC(=CC=C1)S([O-])(=O)=O	1900	425.296	C24H43NO3S	3.99	RTI	15.03	14.99	14.99	15.0033	0.023094	0.153926		post	C19-APS	CCCCCCCCCCCCCCCCCCC[N+]1=CC(=CC=C1)S([O-])(=O)=O	1900	425.296	C24H43NO3S	3.99	RTI	14.98	14.99	14.98	14.9833	0.0057735	0.0385328
post	C20-APS	CCCCCCCCCCCCCCCCCCCC[N+]1=CC(=CC=C1)S([O-])(=O)=O	2000	439.312	C25H45NO3S	4.43	RTI	15.7	15.66	15.66	15.6733	0.023094	0.147346		post	C20-APS	CCCCCCCCCCCCCCCCCCCC[N+]1=CC(=CC=C1)S([O-])(=O)=O	2000	439.312	C25H45NO3S	4.43	RTI	15.65	15.66	15.64	15.65	0.01	0.0638978

## Sheet: Plate 2
								pos mode RT															neg mode RT
No.	Name	SMILES	RTI	exact mass	formula	logP	Mix	Rep 1	Rep 2	Rep 3	mean	stdev	rel stdev		No.	Name	SMILES	RTI	exact mass	formula	logP	Mix	Rep 1	Rep 2	Rep 3	mean	stdev	rel stdev
pre	C1-APS	C[N+]1=CC(=CC=C1)S([O-])(=O)=O	100	173.015	C6H7NO3S	-4.01	RTI	0.53	0.54	0.52	0.53	0.01	1.88679		pre	C1-APS	C[N+]1=CC(=CC=C1)S([O-])(=O)=O	100	173.015	C6H7NO3S	-4.01	RTI	0.51	0.53	0.53	0.523333	0.011547	2.20643
pre	C2-APS	CC[N+]1=CC(=CC=C1)S([O-])(=O)=O	200	187.03	C7H9NO3S	-3.65	RTI	0.56	0.56	0.55	0.556667	0.0057735	1.03716		pre	C2-APS	CC[N+]1=CC(=CC=C1)S([O-])(=O)=O	200	187.03	C7H9NO3S	-3.65	RTI	0.54	0.56	0.57	0.556667	0.0152753	2.74406
pre	C3-APS	CCC[N+]1=CC(=CC=C1)S([O-])(=O)=O	300	201.046	C8H11NO3S	-3.13	RTI	0.64	0.65	0.63	0.64	0.01	1.5625		pre	C3-APS	CCC[N+]1=CC(=CC=C1)S([O-])(=O)=O	300	201.046	C8H11NO3S	-3.13	RTI	0.63	0.65	0.66	0.646667	0.0152753	2.36215
pre	C4-APS	CCCC[N+]1=CC(=CC=C1)S([O-])(=O)=O	400	215.062	C9H13NO3S	-2.68	RTI	1.02	1.03	1	1.01667	0.0152753	1.50248		pre	C4-APS	CCCC[N+]1=CC(=CC=C1)S([O-])(=O)=O	400	215.062	C9H13NO3S	-2.68	RTI	1.01	1.03	1.03	1.02333	0.011547	1.12837
pre	C5-APS	CCCCC[N+]1=CC(=CC=C1)S([O-])(=O)=O	500	229.077	C10H15NO3S	-2.24	RTI	2.4	2.42	2.38	2.4	0.02	0.833333		pre	C5-APS	CCCCC[N+]1=CC(=CC=C1)S([O-])(=O)=O	500	229.077	C10H15NO3S	-2.24	RTI	2.37	2.38	2.38	2.37667	0.0057735	0.242924
pre	C6-APS	CCCCCC[N+]1=CC(=CC=C1)S([O-])(=O)=O	600	243.093	C11H17NO3S	-1.79	RTI	4.39	4.4	4.38	4.39	0.01	0.22779		pre	C6-APS	CCCCCC[N+]1=CC(=CC=C1)S([O-])(=O)=O	600	243.093	C11H17NO3S	-1.79	RTI	4.36	4.38	4.38	4.37333	0.011547	0.264032
pre	C7-APS	CCCCCCC[N+]1=CC(=CC=C1)S([O-])(=O)=O	700	257.109	C12H19NO3S	-1.35	RTI	5.6	5.61	5.59	5.6	0.01	0.178571		pre	C7-APS	CCCCCCC[N+]1=CC(=CC=C1)S([O-])(=O)=O	700	257.109	C12H19NO3S	-1.35	RTI	5.57	5.59	5.6	5.58667	0.0152753	0.273423
pre	C8-APS	CCCCCCCC[N+]1=CC(=CC=C1)S([O-])(=O)=O	800	271.124	C13H21NO3S	-0.9	RTI	6.6	6.61	6.58	6.59667	0.0152753	0.23156		pre	C8-APS	CCCCCCCC[N+]1=CC(=CC=C1)S([O-])(=O)=O	800	271.124	C13H21NO3S	-0.9	RTI	6.57	6.58	6.59	6.58	0.01	0.151976
pre	C9-APS	CCCCCCCCC[N+]1=CC(=CC=C1)S([O-])(=O)=O	900	285.14	C14H23NO3S	-0.46	RTI	7.47	7.48	7.45	7.46667	0.0152753	0.204579		pre	C9-APS	CCCCCCCCC[N+]1=CC(=CC=C1)S([O-])(=O)=O	900	285.14	C14H23NO3S	-0.46	RTI	7.44	7.56	7.46	7.48667	0.064291	0.85874
pre	C10-APS	CCCCCCCCCC[N+]1=CC(=CC=C1)S([O-])(=O)=O	1000	299.156	C15H25NO3S	-0.02	RTI	8.27	8.28	8.35	8.3	0.043589	0.525169		pre	C10-APS	CCCCCCCCCC[N+]1=CC(=CC=C1)S([O-])(=O)=O	1000	299.156	C15H25NO3S	-0.02	RTI	8.25	8.26	8.27	8.26	0.01	0.121065
pre	C11-APS	CCCCCCCCCCC[N+]1=CC(=CC=C1)S([O-])(=O)=O	1100	313.171	C16H27NO3S	0.43	RTI	9.03	9.05	9.02	9.03333	0.0152753	0.169099		pre	C11-APS	CCCCCCCCCCC[N+]1=CC(=CC=C1)S([O-])(=O)=O	1100	313.171	C16H27NO3S	0.43	RTI	9.01	9.03	9.03	9.02333	0.011547	0.127968
pre	C12-APS	CCCCCCCCCCCC[N+]1=CC(=CC=C1)S([O-])(=O)=O	1200	327.187	C17H29NO3S	0.87	RTI	9.79	9.8	9.77	9.78667	0.0152753	0.156082		pre	C12-APS	CCCCCCCCCCCC[N+]1=CC(=CC=C1)S([O-])(=O)=O	1200	327.187	C17H29NO3S	0.87	RTI	9.76	9.77	9.78	9.77	0.01	0.102354
pre	C13-APS	CCCCCCCCCCCCC[N+]1=CC(=CC=C1)S([O-])(=O)=O	1300	341.202	C18H31NO3S	1.32	RTI	10.53	10.55	10.52	10.5333	0.0152753	0.145018		pre	C13-APS	CCCCCCCCCCCCC[N+]1=CC(=CC=C1)S([O-])(=O)=O	1300	341.202	C18H31NO3S	1.32	RTI	10.5	10.51	10.52	10.51	0.01	0.0951475
pre	C14-APS	CCCCCCCCCCCCCC[N+]1=CC(=CC=C1)S([O-])(=O)=O	1400	355.218	C19H33NO3S	1.76	RTI	11.29	11.31	11.27	11.29	0.02	0.177148		pre	C14-APS	CCCCCCCCCCCCCC[N+]1=CC(=CC=C1)S([O-])(=O)=O	1400	355.218	C19H33NO3S	1.76	RTI	11.25	11.26	11.27	11.26	0.01	0.0888099
pre	C15-APS	CCCCCCCCCCCCCCC[N+]1=CC(=CC=C1)S([O-])(=O)=O	1500	369.234	C20H35NO3S	2.21	RTI	12.05	12.06	12.03	12.0467	0.0152753	0.126801		pre	C15-APS	CCCCCCCCCCCCCCC[N+]1=CC(=CC=C1)S([O-])(=O)=O	1500	369.234	C20H35NO3S	2.21	RTI	12.01	12.02	12.03	12.02	0.01	0.0831947
pre	C16-APS	CCCCCCCCCCCCCCCC[N+]1=CC(=CC=C1)S([O-])(=O)=O	1600	383.249	C21H37NO3S	2.65	RTI	12.8	12.83	12.78	12.8033	0.0251661	0.196559		pre	C16-APS	CCCCCCCCCCCCCCCC[N+]1=CC(=CC=C1)S([O-])(=O)=O	1600	383.249	C21H37NO3S	2.65	RTI	12.77	12.78	12.78	12.7767	0.0057735	0.0451879
pre	C17-APS	CCCCCCCCCCCCCCCCC[N+]1=CC(=CC=C1)S([O-])(=O)=O	1700	397.265	C22H39NO3S	3.1	RTI	13.56	13.58	13.54	13.56	0.02	0.147493		pre	C17-APS	CCCCCCCCCCCCCCCCC[N+]1=CC(=CC=C1)S([O-])(=O)=O	1700	397.265	C22H39NO3S	3.1	RTI	13.52	13.53	13.54	13.53	0.01	0.0739098
pre	C18-APS	CCCCCCCCCCCCCCCCCC[N+]1=CC(=CC=C1)S([O-])(=O)=O	1800	411.281	C23H41NO3S	3.54	RTI	14.3	14.32	14.27	14.2967	0.0251661	0.176028		pre	C18-APS	CCCCCCCCCCCCCCCCCC[N+]1=CC(=CC=C1)S([O-])(=O)=O	1800	411.281	C23H41NO3S	3.54	RTI	14.26	14.27	14.28	14.27	0.01	0.0700771
pre	C19-APS	CCCCCCCCCCCCCCCCCCC[N+]1=CC(=CC=C1)S([O-])(=O)=O	1900	425.296	C24H43NO3S	3.99	RTI	15.01	15.03	14.99	15.01	0.02	0.133245		pre	C19-APS	CCCCCCCCCCCCCCCCCCC[N+]1=CC(=CC=C1)S([O-])(=O)=O	1900	425.296	C24H43NO3S	3.99	RTI	14.97	14.98	14.99	14.98	0.01	0.0667557
pre	C20-APS	CCCCCCCCCCCCCCCCCCCC[N+]1=CC(=CC=C1)S([O-])(=O)=O	2000	439.312	C25H45NO3S	4.43	RTI	15.67	15.7	15.66	15.6767	0.0208167	0.132788		pre	C20-APS	CCCCCCCCCCCCCCCCCCCC[N+]1=CC(=CC=C1)S([O-])(=O)=O	2000	439.312	C25H45NO3S	4.43	RTI	15.64	15.65	15.66	15.65	0.01	0.0638978
1	DIAMINOPIMELATE	N[C@@H](CCC[C@H](N)C(O)=O)C(O)=O		190.095	C7H14N2O4	-5.54537	P2_A	0.49	0.5	0.5	0.496667	0.0057735	1.16245		1	DIAMINOPIMELATE	N[C@@H](CCC[C@H](N)C(O)=O)C(O)=O		190.095	C7H14N2O4	-5.54537	P2_A	0.47	0.48	0.47	0.473333	0.0057735	1.21975
2	AMINOADIPATE	NC(CCCC(O)=O)C(O)=O		161.069	C6H11NO4	-2.79962	P2_A	0.52	0.53	0.54	0.53	0.01	1.88679		2	AMINOADIPATE	NC(CCCC(O)=O)C(O)=O		161.069	C6H11NO4	-2.79962	P2_A	0.53	0.52	0.53	0.526667	0.0057735	1.09623
3	DEOXYCYTIDINE	NC1=NC(=O)N(C=C1)[C@H]1C[C@H](O)[C@@H](CO)O1		227.091	C9H13N3O4	-1.89688	P2_A	0.55	0.56	0.56	0.556667	0.0057735	1.03716		3	DEOXYCYTIDINE	NC1=NC(=O)N(C=C1)[C@H]1C[C@H](O)[C@@H](CO)O1		227.091	C9H13N3O4	-1.89688	P2_A	0.53	0.52	0.53	0.526667	0.0057735	1.09623
4	NORADRENALINE	NC[C@H](O)C1=CC(O)=C(O)C=C1		169.074	C8H11NO3	-0.683513	P2_A	1.07	1.07	1.07	1.07	0	0		4	NORADRENALINE	NC[C@H](O)C1=CC(O)=C(O)C=C1		169.074	C8H11NO3	-0.683513	P2_A	0.5	0.48	0.5	0.493333	0.011547	2.34061
5	GLUCOSAMINE 6-PHOSPHATE	N[C@H]1[C@@H](O)O[C@H](COP(O)(O)=O)[C@@H](O)[C@@H]1O		259.046	C6H14NO8P	-4.17567	P2_A	0.49	0.52	0.5	0.503333	0.0152753	3.03482		5	GLUCOSAMINE 6-PHOSPHATE	N[C@H]1[C@@H](O)O[C@H](COP(O)(O)=O)[C@@H](O)[C@@H]1O		259.046	C6H14NO8P	-4.17567	P2_A	0.5	0.51	0.51	0.506667	0.0057735	1.13951
6	TARTRATE	O[C@@H]([C@H](O)C(O)=O)C(O)=O		150.016	C4H6O6	-1.8288	P2_A	n.d.	n.d.	n.d.	#DIV/0!	#DIV/0!	#DIV/0!		6	TARTRATE	O[C@@H]([C@H](O)C(O)=O)C(O)=O		150.016	C4H6O6	-1.8288	P2_A	0.57	0.56	0.57	0.566667	0.0057735	1.01885
7	3-DEHYDROSHIKIMATE	C1C(C(C(=O)C=C1C(=O)O)O)O		172.037	C7H8O5	-1.0249	P2_A	0.59	0.59	0.6	0.593333	0.0057735	0.973062		7	3-DEHYDROSHIKIMATE	C1C(C(C(=O)C=C1C(=O)O)O)O		172.037	C7H8O5	-1.0249	P2_A	0.58	0.56	0.57	0.57	0.01	1.75439
8	NORSPERMIDINE	NCCCNCCCN		131.142	C6H17N3	-1.66693	P2_A	0.47	0.47	0.47	0.47	0	0		8	NORSPERMIDINE	NCCCNCCCN		131.142	C6H17N3	-1.66693	P2_A	n.d.	n.d.	n.d.	#DIV/0!	#DIV/0!	#DIV/0!
9	HOMOCYSTEINE	NC(CCS)C(O)=O		135.035	C4H9NO2S	-2.57647	P2_A	0.55	0.56	0.55	0.553333	0.0057735	1.0434		9	HOMOCYSTEINE	NC(CCS)C(O)=O		135.035	C4H9NO2S	-2.57647	P2_A	0.53	0.52	0.54	0.53	0.01	1.88679
10	THEOPHYLLINE	CN1C2=C(NC=N2)C(=O)N(C)C1=O		180.065	C7H8N4O2	-0.769322	P2_A	2.17	2.16	2.16	2.16333	0.0057735	0.26688		10	THEOPHYLLINE	CN1C2=C(NC=N2)C(=O)N(C)C1=O		180.065	C7H8N4O2	-0.769322	P2_A	2.15	2.14	2.16	2.15	0.01	0.465116
11	LEUCINE	CC(C)C[C@H](N)C(O)=O		131.095	C6H13NO2	-1.58616	P2_A	0.75	0.74	0.74	0.743333	0.0057735	0.776704		11	LEUCINE	CC(C)C[C@H](N)C(O)=O		131.095	C6H13NO2	-1.58616	P2_A	0.74	0.71	0.73	0.726667	0.0152753	2.1021
12	TREHALOSE	OC[C@H]1O[C@H](O[C@H]2O[C@H](CO)[C@@H](O)[C@H](O)[C@H]2O)[C@H](O)[C@@H](O)[C@@H]1O		342.116	C12H22O11	-4.70337	P2_A	0.51	0.55	0.55	0.536667	0.023094	4.30323		12	TREHALOSE	OC[C@H]1O[C@H](O[C@H]2O[C@H](CO)[C@@H](O)[C@H](O)[C@H]2O)[C@H](O)[C@@H](O)[C@@H]1O		342.116	C12H22O11	-4.70337	P2_A	0.53	0.5	0.49	0.506667	0.0208167	4.10855
1	BETAINE	C[N+](C)(C)CC([O-])=O		117.079	C5H11NO2	-4.49418	P2_B	0.52	0.53	0.52	0.523333	0.0057735	1.10322		1	BETAINE	C[N+](C)(C)CC([O-])=O		117.079	C5H11NO2	-4.49418	P2_B	n.d.	n.d.	n.d.	#DIV/0!	#DIV/0!	#DIV/0!
2	TRYPTOPHAN	N[C@H](CC1=CNC2=CC=CC=C12)C(O)=O		204.09	C11H12N2O2	-1.08546	P2_B	2.07	2.08	2.06	2.07	0.01	0.483092		2	TRYPTOPHAN	N[C@H](CC1=CNC2=CC=CC=C12)C(O)=O		204.09	C11H12N2O2	-1.08546	P2_B	2.05	2.03	2.05	2.04333	0.011547	0.565106
3	3-SULFINOALANINE	N[C@@H](CS(=O)=O)C(O)=O		153.01	C3H7NO4S	-4.61582	P2_B	0.52	0.52	0.54	0.526667	0.011547	2.19247		3	3-SULFINOALANINE	N[C@@H](CS(=O)=O)C(O)=O		153.01	C3H7NO4S	-4.61582	P2_B	0.53	0.51	0.51	0.516667	0.011547	2.2349
4	O-SUCCINYL-HOMOSERINE	C(COC(=O)CCC(=O)O)C(C(=O)O)N		219.074	C8H13NO6	-3.61006	P2_B	0.57	0.59	0.59	0.583333	0.011547	1.97949		4	O-SUCCINYL-HOMOSERINE	C(COC(=O)CCC(=O)O)C(C(=O)O)N		219.074	C8H13NO6	-3.61006	P2_B	0.57	0.58	0.57	0.573333	0.0057735	1.00701
5	ALLANTOIN	NC(=O)NC1NC(=O)NC1=O		158.044	C4H6N4O3	-2.36054	P2_B	0.54	0.56	0.54	0.546667	0.011547	2.11226		5	ALLANTOIN	NC(=O)NC1NC(=O)NC1=O		158.044	C4H6N4O3	-2.36054	P2_B	0.54	0.52	0.53	0.53	0.01	1.88679
6	GLYCERALDEHYDE	OCC(O)C=O		90.0317	C3H6O3	-1.67736	P2_B	n.d.	n.d.	n.d.	#DIV/0!	#DIV/0!	#DIV/0!		6	GLYCERALDEHYDE	OCC(O)C=O		90.0317	C3H6O3	-1.67736	P2_B	n.d.	n.d.	n.d.	#DIV/0!	#DIV/0!	#DIV/0!
7	D-GLUCURONOLACTONE	O[C@@H]1O[C@@H]2[C@@H](O)C(=O)O[C@@H]2[C@H]1O		176.032	C6H8O6	-1.94779	P2_B	0.55	0.55	0.54	0.546667	0.0057735	1.05613		7	D-GLUCURONOLACTONE	O[C@@H]1O[C@@H]2[C@@H](O)C(=O)O[C@@H]2[C@H]1O		176.032	C6H8O6	-1.94779	P2_B	0.55	0.56	0.54	0.55	0.01	1.81818
8	(2-AMINOETHYL)PHOSPHONATE	NCCP(O)(O)=O		125.024	C2H8NO3P	-3.17146	P2_B	0.5	0.52	0.51	0.51	0.01	1.96078		8	(2-AMINOETHYL)PHOSPHONATE	NCCP(O)(O)=O		125.024	C2H8NO3P	-3.17146	P2_B	0.48	0.48	0.5	0.486667	0.011547	2.37267
9	SELENOMETHIONINE	C[Se]CCC(N)C(O)=O		196.996	C5H11NO2Se	-3.30199	P2_B	0.65	0.66	0.66	0.656667	0.0057735	0.879214		9	SELENOMETHIONINE	C[Se]CCC(N)C(O)=O		196.996	C5H11NO2Se	-3.30199	P2_B	0.7	0.67	0.68	0.683333	0.0152753	2.2354
10	MALEIMIDE	C1=CC(=O)NC1=O		97.0164	C4H3NO2	-0.635903	P2_B	n.d.	n.d.	n.d.	#DIV/0!	#DIV/0!	#DIV/0!		10	MALEIMIDE	C1=CC(=O)NC1=O		97.0164	C4H3NO2	-0.635903	P2_B	n.d.	n.d.	n.d.	#DIV/0!	#DIV/0!	#DIV/0!
11	N,N-DIMETHYL-ARGININE	CN(C)C(=NCCCC(C(=O)O)N)N		202.143	C8H18N4O2	-2.673	P2_B	0.5	0.52	0.51	0.51	0.01	1.96078		11	N,N-DIMETHYL-ARGININE	CN(C)C(=NCCCC(C(=O)O)N)N		202.143	C8H18N4O2	-2.673	P2_B	0.5	0.5	0.51	0.503333	0.0057735	1.14705
12	GLUCOSAMINE	N[C@H]1C(O)O[C@H](CO)[C@@H](O)[C@@H]1O		179.079	C6H13NO5	-3.03942	P2_B	0.49	0.48	0.5	0.49	0.01	2.04082		12	GLUCOSAMINE	N[C@H]1C(O)O[C@H](CO)[C@@H](O)[C@@H]1O		179.079	C6H13NO5	-3.03942	P2_B	0.47	n.d.	0.49	0.48	0.0141421	2.94628
1	PARAXANTHINE	CN1C=NC2=C1C(=O)N(C)C(=O)N2		180.065	C7H8N4O2	0.240288	P2_C	2.17	2.16	2.16	2.16333	0.0057735	0.26688		1	PARAXANTHINE	CN1C=NC2=C1C(=O)N(C)C(=O)N2		180.065	C7H8N4O2	0.240288	P2_C	2.15	2.14	2.16	2.15	0.01	0.465116
2	ADENOSINE 5'-DIPHOSPHATE	NC1=NC=NC2=C1N=CN2[C@@H]1O[C@H](COP(O)(=O)OP(O)(O)=O)[C@@H](O)[C@H]1O		427.029	C10H15N5O10P2	-4.71185	P2_C	n.d.	n.d.	n.d.	#DIV/0!	#DIV/0!	#DIV/0!		2	ADENOSINE 5'-DIPHOSPHATE	NC1=NC=NC2=C1N=CN2[C@@H]1O[C@H](COP(O)(=O)OP(O)(O)=O)[C@@H](O)[C@H]1O		427.029	C10H15N5O10P2	-4.71185	P2_C	0.61	0.62	0.65	0.626667	0.0208167	3.32181
3	2-DEOXY-D-GLUCOSE	[H]C([H])(C=O)[C@@]([H])(O)[C@]([H])(O)[C@]([H])(O)CO		164.068	C6H12O5	-2.8532	P2_C	0.51	0.53	0.54	0.526667	0.0152753	2.90036		3	2-DEOXY-D-GLUCOSE	[H]C([H])(C=O)[C@@]([H])(O)[C@]([H])(O)[C@]([H])(O)CO		164.068	C6H12O5	-2.8532	P2_C	0.54	0.55	0.54	0.543333	0.0057735	1.06261
4	1-METHYL-L-HISTIDINE	CN1C=NC(C[C@H](N)C(O)=O)=C1		169.085	C7H11N3O2	-3.07021	P2_C	0.49	0.5	0.5	0.496667	0.0057735	1.16245		4	1-METHYL-L-HISTIDINE	CN1C=NC(C[C@H](N)C(O)=O)=C1		169.085	C7H11N3O2	-3.07021	P2_C	0.46	0.46	0.46	0.46	0	0
5	GALACTITOL	OC[C@H](O)[C@@H](O)[C@@H](O)[C@H](O)CO		182.079	C6H14O6	-3.73002	P2_C	0.51	0.53	0.52	0.52	0.01	1.92308		5	GALACTITOL	OC[C@H](O)[C@@H](O)[C@@H](O)[C@H](O)CO		182.079	C6H14O6	-3.73002	P2_C	0.48	0.48	0.49	0.483333	0.0057735	1.19452
6	OXOPROLINE	OC(=O)C1CCC(=O)N1		129.043	C5H7NO3	-0.88967	P2_C	0.62	0.65	0.64	0.636667	0.0152753	2.39925		6	OXOPROLINE	OC(=O)C1CCC(=O)N1		129.043	C5H7NO3	-0.88967	P2_C	0.64	0.63	0.62	0.63	0.01	1.5873
7	4-PYRIDOXATE	CC1=NC=C(CO)C(C(O)=O)=C1O		183.053	C8H9NO4	-0.750333	P2_C	0.76	0.77	0.77	0.766667	0.0057735	0.753066		7	4-PYRIDOXATE	CC1=NC=C(CO)C(C(O)=O)=C1O		183.053	C8H9NO4	-0.750333	P2_C	0.76	0.75	0.76	0.756667	0.0057735	0.763018
8	QUINOLINATE	OC(=O)C1=CC=CN=C1C(O)=O		167.022	C7H5NO4	-1.02613	P2_C	0.62	0.63	0.62	0.623333	0.0057735	0.92623		8	QUINOLINATE	OC(=O)C1=CC=CN=C1C(O)=O		167.022	C7H5NO4	-1.02613	P2_C	0.59	0.62	0.62	0.61	0.0173205	2.83943
9	METHYLGUANIDINE	CNC(N)=N		73.064	C2H7N3	-0.95923	P2_C	n.d.	n.d.	n.d.	#DIV/0!	#DIV/0!	#DIV/0!		9	METHYLGUANIDINE	CNC(N)=N		73.064	C2H7N3	-0.95923	P2_C	n.d.	n.d.	n.d.	#DIV/0!	#DIV/0!	#DIV/0!
10	CAFFEINE	CN1C=NC2=C1C(=O)N(C)C(=O)N2C		194.08	C8H10N4O2	-0.545646	P2_C	3.63	3.63	3.62	3.62667	0.0057735	0.159196		10	CAFFEINE	CN1C=NC2=C1C(=O)N(C)C(=O)N2C		194.08	C8H10N4O2	-0.545646	P2_C	n.d.	n.d.	n.d.	#DIV/0!	#DIV/0!	#DIV/0!
11	3-HYDROXY-3-METHYLGLUTARYL-COA	CC(C)(COP(=O)(O)OP(=O)(O)OCC1C(C(C(O1)N2C=NC3=C2N=CN=C3N)O)OP(=O)(O)O)C(C(=O)NCCC(=O)NCCSC(=O)CC(C)(CC(=O)O)O)O		911.157	C27H44N7O20P3S	-6.40668	P2_C	n.d.	n.d.	n.d.	#DIV/0!	#DIV/0!	#DIV/0!		11	3-HYDROXY-3-METHYLGLUTARYL-COA	CC(C)(COP(=O)(O)OP(=O)(O)OCC1C(C(C(O1)N2C=NC3=C2N=CN=C3N)O)OP(=O)(O)O)C(C(=O)NCCC(=O)NCCSC(=O)CC(C)(CC(=O)O)O)O		911.157	C27H44N7O20P3S	-6.40668	P2_C	n.d.	n.d.	n.d.	#DIV/0!	#DIV/0!	#DIV/0!
12	GLUCURONATE	O[C@H]1O[C@@H]([C@@H](O)[C@H](O)[C@H]1O)C(O)=O		194.043	C6H10O7	-2.61226	P2_C	n.d.	n.d.	n.d.	#DIV/0!	#DIV/0!	#DIV/0!		12	GLUCURONATE	O[C@H]1O[C@@H]([C@@H](O)[C@H](O)[C@H]1O)C(O)=O		194.043	C6H10O7	-2.61226	P2_C	0.55	0.52	0.53	0.533333	0.0152753	2.86411
1	1-METHYLADENOSINE	CN1C=NC2=C(N=CN2[C@@H]2O[C@H](CO)[C@@H](O)[C@H]2O)C1=N		281.112	C11H15N5O4	-2.0928	P2_D	1.02	1.02	1	1.01333	0.011547	1.13951		1	1-METHYLADENOSINE	CN1C=NC2=C(N=CN2[C@@H]2O[C@H](CO)[C@@H](O)[C@H]2O)C1=N		281.112	C11H15N5O4	-2.0928	P2_D	0.99	0.99	1	0.993333	0.0057735	0.581225
2	DEOXYURIDINE	OC[C@H]1O[C@H](C[C@@H]1O)N1C=CC(=O)NC1=O		228.075	C9H12N2O5	-1.5146	P2_D	0.69	0.7	0.7	0.696667	0.0057735	0.828732		2	DEOXYURIDINE	OC[C@H]1O[C@H](C[C@@H]1O)N1C=CC(=O)NC1=O		228.075	C9H12N2O5	-1.5146	P2_D	0.69	0.67	0.68	0.68	0.01	1.47059
3	TRANS-4-HYDROXY-L-PROLINE	O[C@H]1CN[C@@H](C1)C(O)=O		131.058	C5H9NO3	-3.71632	P2_D	0.51	0.52	0.52	0.516667	0.0057735	1.11745		3	TRANS-4-HYDROXY-L-PROLINE	O[C@H]1CN[C@@H](C1)C(O)=O		131.058	C5H9NO3	-3.71632	P2_D	0.5	0.5	0.49	0.496667	0.0057735	1.16245
4	UROCANATE	OC(=O)\C=C\C1=CNC=N1		138.043	C6H6N2O2	-1.00526	P2_D	0.55	0.56	0.55	0.553333	0.0057735	1.0434		4	UROCANATE	OC(=O)\C=C\C1=CNC=N1		138.043	C6H6N2O2	-1.00526	P2_D	0.54	0.52	0.54	0.533333	0.011547	2.16506
5	KYNURENINE	N[C@@H](CC(=O)C1=CC=CC=C1N)C(O)=O		208.085	C10H12N2O3	-1.90819	P2_D	1.07	1.07	1.06	1.06667	0.0057735	0.541266		5	KYNURENINE	N[C@@H](CC(=O)C1=CC=CC=C1N)C(O)=O		208.085	C10H12N2O3	-1.90819	P2_D	1.03	1.05	1.07	1.05	0.02	1.90476
6	PYROGLUTAMATE	OC(=O)[C@@H]1CCC(=O)N1		129.043	C5H7NO3	-0.88967	P2_D	0.62	0.65	0.64	0.636667	0.0152753	2.39925		6	PYROGLUTAMATE	OC(=O)[C@@H]1CCC(=O)N1		129.043	C5H7NO3	-0.88967	P2_D	0.64	0.63	0.62	0.63	0.01	1.5873
7	4-ACETAMIDOBUTANOATE	CC(=O)NCCCC(O)=O		145.074	C6H11NO3	-0.802955	P2_D	0.8	0.8	0.8	0.8	1.35974e-16	1.69967e-14		7	4-ACETAMIDOBUTANOATE	CC(=O)NCCCC(O)=O		145.074	C6H11NO3	-0.802955	P2_D	0.78	0.79	0.78	0.783333	0.0057735	0.737043
8	TRANS-CYCLOHEXANEDIOL	C1CCC(C(C1)O)O		116.084	C6H12O2	0.20579	P2_D	n.d.	n.d.	n.d.	#DIV/0!	#DIV/0!	#DIV/0!		8	TRANS-CYCLOHEXANEDIOL	C1CCC(C(C1)O)O		116.084	C6H12O2	0.20579	P2_D	n.d.	n.d.	n.d.	#DIV/0!	#DIV/0!	#DIV/0!
9	MELANIN	CC1=C2NC=C3C2=C(C2=CNC4=C(C)C(=O)C(=O)C3=C24)C(=O)C1=O		318.064	C18H10N2O4	-0.267897	P2_D	n.d.	n.d.	n.d.	#DIV/0!	#DIV/0!	#DIV/0!		9	MELANIN	CC1=C2NC=C3C2=C(C2=CNC4=C(C)C(=O)C(=O)C3=C24)C(=O)C1=O		318.064	C18H10N2O4	-0.267897	P2_D	n.d.	n.d.	n.d.	#DIV/0!	#DIV/0!	#DIV/0!
10	DOPAMINE	NCCC1=CC=C(O)C(O)=C1		153.079	C8H11NO2	0.0295502	P2_D	0.59	0.6	0.6	0.596667	0.0057735	0.967626		10	DOPAMINE	NCCC1=CC=C(O)C(O)=C1		153.079	C8H11NO2	0.0295502	P2_D	0.58	0.58	0.6	0.586667	0.011547	1.96824
11	PUTRESCINE	NCCCCN		88.1	C4H12N2	-0.84512	P2_D	n.d.	n.d.	n.d.	#DIV/0!	#DIV/0!	#DIV/0!		11	PUTRESCINE	NCCCCN		88.1	C4H12N2	-0.84512	P2_D	n.d.	n.d.	n.d.	#DIV/0!	#DIV/0!	#DIV/0!
12	LYSINE	NCCCC[C@H](N)C(O)=O		146.106	C6H14N2O2	-3.21453	P2_D	0.49	0.5	0.48	0.49	0.01	2.04082		12	LYSINE	NCCCC[C@H](N)C(O)=O		146.106	C6H14N2O2	-3.21453	P2_D	0.46	0.46	0.46	0.46	0	0
1	CITICOLINE	C[N+](C)(C)CCOP([O-])(=O)OP(O)(=O)OC[C@H]1O[C@H]([C@H](O)[C@@H]1O)N1C=CC(N)=NC1=O		488.107	C14H26N4O11P2	-7.10861	P2_E	0.5	0.5	0.5	0.5	0	0		1	CITICOLINE	C[N+](C)(C)CCOP([O-])(=O)OP(O)(=O)OC[C@H]1O[C@H]([C@H](O)[C@@H]1O)N1C=CC(N)=NC1=O		488.107	C14H26N4O11P2	-7.10861	P2_E	0.47	0.48	0.49	0.48	0.01	2.08333
2	1,3-DIAMINOPROPANE	NCCCN		74.0844	C3H10N2	-1.36248	P2_E	n.d.	n.d.	n.d.	#DIV/0!	#DIV/0!	#DIV/0!		2	1,3-DIAMINOPROPANE	NCCCN		74.0844	C3H10N2	-1.36248	P2_E	n.d.	n.d.	n.d.	#DIV/0!	#DIV/0!	#DIV/0!
3	PHOSPHOSERINE	N[C@@H](COP(O)(O)=O)C(O)=O		185.009	C3H8NO6P	-3.18028	P2_E	0.54	0.56	0.54	0.546667	0.011547	2.11226		3	PHOSPHOSERINE	N[C@@H](COP(O)(O)=O)C(O)=O		185.009	C3H8NO6P	-3.18028	P2_E	0.55	0.52	0.54	0.536667	0.0152753	2.84632
4	1-AMINOCYCLOPROPANECARBOXYLATE	NC1(CC1)C(O)=O		101.048	C4H7NO2	-2.71607	P2_E	n.d.	n.d.	n.d.	#DIV/0!	#DIV/0!	#DIV/0!		4	1-AMINOCYCLOPROPANECARBOXYLATE	NC1(CC1)C(O)=O		101.048	C4H7NO2	-2.71607	P2_E	n.d.	n.d.	n.d.	#DIV/0!	#DIV/0!	#DIV/0!
5	GLUTARYLCARNITINE	C[N+](C)(C)C[C@H](CC([O-])=O)OC(=O)CCCC(O)=O		275.137	C12H21NO6	-4.17695	P2_E	n.d.	n.d.	n.d.	#DIV/0!	#DIV/0!	#DIV/0!		5	GLUTARYLCARNITINE	C[N+](C)(C)C[C@H](CC([O-])=O)OC(=O)CCCC(O)=O		275.137	C12H21NO6	-4.17695	P2_E	n.d.	n.d.	n.d.	#DIV/0!	#DIV/0!	#DIV/0!
6	CYSTATHIONINE	N[C@@H](CCSC[C@H](N)C(O)=O)C(O)=O		222.067	C7H14N2O4S	-5.8185	P2_E	0.49	0.51	0.5	0.5	0.01	2		6	CYSTATHIONINE	N[C@@H](CCSC[C@H](N)C(O)=O)C(O)=O		222.067	C7H14N2O4S	-5.8185	P2_E	0.47	0.47	0.5	0.48	0.0173205	3.60844
7	NORVALINE	CCC[C@@H](N)C(O)=O		117.079	C5H11NO2	-1.87338	P2_E	0.52	0.53	0.52	0.523333	0.0057735	1.10322		7	NORVALINE	CCC[C@@H](N)C(O)=O		117.079	C5H11NO2	-1.87338	P2_E	0.57	0.55	0.5	0.54	0.0360555	6.67695
8	3-HYDROXYMETHYLGLUTARATE	CC(O)(CC(O)=O)CC(O)=O		162.053	C6H10O5	-0.748241	P2_E	0.77	0.78	0.77	0.773333	0.0057735	0.746574		8	3-HYDROXYMETHYLGLUTARATE	CC(O)(CC(O)=O)CC(O)=O		162.053	C6H10O5	-0.748241	P2_E	0.76	0.75	0.77	0.76	0.01	1.31579
9	PHOSPHONOACETATE	OC(=O)CP(O)(O)=O		139.987	C2H5O5P	-1.60113	P2_E	n.d.	n.d.	n.d.	#DIV/0!	#DIV/0!	#DIV/0!		9	PHOSPHONOACETATE	OC(=O)CP(O)(O)=O		139.987	C2H5O5P	-1.60113	P2_E	0.55	0.59	0.58	0.573333	0.0208167	3.63081
10	PICOLINATE	OC(=O)C1=CC=CC=N1		123.032	C6H5NO2	-0.651331	P2_E	n.d.	n.d.	n.d.	#DIV/0!	#DIV/0!	#DIV/0!		10	PICOLINATE	OC(=O)C1=CC=CC=N1		123.032	C6H5NO2	-0.651331	P2_E	0.62	0.62	0.61	0.616667	0.0057735	0.936244
11	ETHANOLAMINE	NCCO		61.0528	C2H7NO	-1.31556	P2_E	n.d.	n.d.	n.d.	#DIV/0!	#DIV/0!	#DIV/0!		11	ETHANOLAMINE	NCCO		61.0528	C2H7NO	-1.31556	P2_E	n.d.	n.d.	n.d.	#DIV/0!	#DIV/0!	#DIV/0!
12	ARGININE	N[C@@H](CCCN=C(N)N)C(O)=O		174.112	C6H14N4O2	-3.23974	P2_E	0.49	0.5	0.48	0.49	0.01	2.04082		12	ARGININE	N[C@@H](CCCN=C(N)N)C(O)=O		174.112	C6H14N4O2	-3.23974	P2_E	0.46	0.46	0.47	0.463333	0.0057735	1.24608
1	TRANS-4-HYDROXY-L-PROLINE	OC1CN[C@@H](C1)C(O)=O		131.058	C5H9NO3	-3.71632	P2_F	0.51	0.52	0.52	0.516667	0.0057735	1.11745		1	TRANS-4-HYDROXY-L-PROLINE	OC1CN[C@@H](C1)C(O)=O		131.058	C5H9NO3	-3.71632	P2_F	0.5	0.5	0.49	0.496667	0.0057735	1.16245
2	FUCOSE	C[C@@H]1OC(O)[C@@H](O)[C@H](O)[C@@H]1O		164.068	C6H12O5	-1.88563	P2_F	0.51	0.53	0.54	0.526667	0.0152753	2.90036		2	FUCOSE	C[C@@H]1OC(O)[C@@H](O)[C@H](O)[C@@H]1O		164.068	C6H12O5	-1.88563	P2_F	0.54	0.55	0.54	0.543333	0.0057735	1.06261
3	HOMOCYSTINE	NC(CCSSCCC(N)C(O)=O)C(O)=O		268.055	C8H16N2O4S2	-5.32048	P2_F	0.54	0.53	0.54	0.536667	0.0057735	1.07581		3	HOMOCYSTINE	NC(CCSSCCC(N)C(O)=O)C(O)=O		268.055	C8H16N2O4S2	-5.32048	P2_F	0.55	0.54	0.53	0.54	0.01	1.85185
4	N-METHYLGLUTAMATE	CNC(CCC(=O)O)C(=O)O		161.069	C6H11NO4	-3.00111	P2_F	0.52	0.53	0.54	0.53	0.01	1.88679		4	N-METHYLGLUTAMATE	CNC(CCC(=O)O)C(=O)O		161.069	C6H11NO4	-3.00111	P2_F	0.53	0.52	0.53	0.526667	0.0057735	1.09623
5	D-ORNITHINE	NCCC[C@@H](N)C(O)=O		132.09	C5H12N2O2	-3.65829	P2_F	0.49	0.51	0.5	0.5	0.01	2		5	D-ORNITHINE	NCCC[C@@H](N)C(O)=O		132.09	C5H12N2O2	-3.65829	P2_F	0.46	0.46	0.45	0.456667	0.0057735	1.26427
6	XANTHOSINE	OC[C@H]1O[C@H]([C@H](O)[C@@H]1O)N1C=NC2=C1N=C(O)N=C2O		284.076	C10H12N4O6	-1.19038	P2_F	0.81	0.81	0.81	0.81	0	0		6	XANTHOSINE	OC[C@H]1O[C@H]([C@H](O)[C@@H]1O)N1C=NC2=C1N=C(O)N=C2O		284.076	C10H12N4O6	-1.19038	P2_F	0.81	0.8	0.82	0.81	0.01	1.23457
7	3-METHYLCROTONYL-COA	CC(C)=CC(=O)SCCNC(=O)CCNC(=O)C(O)C(C)(C)COP(O)(=O)OP(O)(=O)OC[C@H]1O[C@H]([C@H](O)[C@@H]1OP(O)(O)=O)N1C=NC2=C1N=CN=C2N		849.157	C26H42N7O17P3S	-4.262	P2_F	n.d.	n.d.	n.d.	#DIV/0!	#DIV/0!	#DIV/0!		7	3-METHYLCROTONYL-COA	CC(C)=CC(=O)SCCNC(=O)CCNC(=O)C(O)C(C)(C)COP(O)(=O)OP(O)(=O)OC[C@H]1O[C@H]([C@H](O)[C@@H]1OP(O)(O)=O)N1C=NC2=C1N=CN=C2N		849.157	C26H42N7O17P3S	-4.262	P2_F	n.d.	n.d.	n.d.	#DIV/0!	#DIV/0!	#DIV/0!
8	THYROTROPIN RELEASING HORMONE	C1CC(N(C1)C(=O)C(CC2=CN=CN2)NC(=O)C3CCC(=O)N3)C(=O)N		362.17	C16H22N6O4	-3.26783	P2_F	0.6	0.61	0.6	0.603333	0.0057735	0.956934		8	THYROTROPIN RELEASING HORMONE	C1CC(N(C1)C(=O)C(CC2=CN=CN2)NC(=O)C3CCC(=O)N3)C(=O)N		362.17	C16H22N6O4	-3.26783	P2_F	0.59	0.59	0.6	0.593333	0.0057735	0.973062
9	CYTIDINE MONOPHOSPHATE	NC1=NC(=O)N(C=C1)[C@@H]1O[C@H](COP(O)(O)=O)[C@@H](O)[C@H]1O		323.052	C9H14N3O8P	-3.1532	P2_F	0.52	0.52	0.54	0.526667	0.011547	2.19247		9	CYTIDINE MONOPHOSPHATE	NC1=NC(=O)N(C=C1)[C@@H]1O[C@H](COP(O)(O)=O)[C@@H](O)[C@H]1O		323.052	C9H14N3O8P	-3.1532	P2_F	0.53	0.52	0.51	0.52	0.01	1.92308
10	N-METHYLASPARTATE	CN[C@H](CC(O)=O)C(O)=O		147.053	C5H9NO4	-3.27364	P2_F	0.52	0.52	0.52	0.52	0	0		10	N-METHYLASPARTATE	CN[C@H](CC(O)=O)C(O)=O		147.053	C5H9NO4	-3.27364	P2_F	0.51	0.51	0.53	0.516667	0.011547	2.2349
11	GALACTARATE	O[C@@H]([C@@H](O)[C@H](O)C(O)=O)[C@@H](O)C(O)=O		210.038	C6H10O8	-3.08947	P2_F	0.5	0.52	0.51	0.51	0.01	1.96078		11	GALACTARATE	O[C@@H]([C@@H](O)[C@H](O)C(O)=O)[C@@H](O)C(O)=O		210.038	C6H10O8	-3.08947	P2_F	0.55	0.54	0.54	0.543333	0.0057735	1.06261
12	HISTIDINE	N[C@@H](CC1=CNC=N1)C(O)=O		155.069	C6H9N3O2	-3.29345	P2_F	0.49	0.48	0.48	0.483333	0.0057735	1.19452		12	HISTIDINE	N[C@@H](CC1=CNC=N1)C(O)=O		155.069	C6H9N3O2	-3.29345	P2_F	0.48	0.48	0.49	0.483333	0.0057735	1.19452
1	NICOTINIC ACID ADENINE DINUCLEOTIDE PHOSPHATE	O=P([O-])(OP(O)(OC[C@@H]1[C@@H](O)[C@@H](OP(O)(O)=O)[C@H](N2C=NC3=C2N=CN=C3N)O1)=O)OCC(O4)[C@H](O)[C@H](O)[C@H]4[N+]5=CC=CC(C(O)=O)=C5		744.059	C21H27N6O18P3	-9.597	P2_G	n.d.	n.d.	n.d.	#DIV/0!	#DIV/0!	#DIV/0!		1	NICOTINIC ACID ADENINE DINUCLEOTIDE PHOSPHATE	O=P([O-])(OP(O)(OC[C@@H]1[C@@H](O)[C@@H](OP(O)(O)=O)[C@H](N2C=NC3=C2N=CN=C3N)O1)=O)OCC(O4)[C@H](O)[C@H](O)[C@H]4[N+]5=CC=CC(C(O)=O)=C5		744.059	C21H27N6O18P3	-9.597	P2_G	n.d.	n.d.	n.d.	#DIV/0!	#DIV/0!	#DIV/0!
2	N-ACETYLASPARAGINE	CC(=O)N[C@@H](CC(N)=O)C(O)=O		174.064	C6H10N2O4	-2.20862	P2_G	0.56	0.57	0.56	0.563333	0.0057735	1.02488		2	N-ACETYLASPARAGINE	CC(=O)N[C@@H](CC(N)=O)C(O)=O		174.064	C6H10N2O4	-2.20862	P2_G	0.55	0.55	0.55	0.55	0	0
3	PIPECOLATE	OC(=O)[C@@H]1CCCCN1		129.079	C6H11NO2	-2.12396	P2_G	0.56	0.57	0.57	0.566667	0.0057735	1.01885		3	PIPECOLATE	OC(=O)[C@@H]1CCCCN1		129.079	C6H11NO2	-2.12396	P2_G	0.55	0.56	0.55	0.553333	0.0057735	1.0434
4	GLUCOSE 6-PHOSPHATE	OC1O[C@H](COP(O)(O)=O)[C@@H](O)[C@H](O)[C@H]1O		260.03	C6H13O9P	-3.05611	P2_G	0.55	0.52	0.54	0.536667	0.0152753	2.84632		4	GLUCOSE 6-PHOSPHATE	OC1O[C@H](COP(O)(O)=O)[C@@H](O)[C@H](O)[C@H]1O		260.03	C6H13O9P	-3.05611	P2_G	0.54	0.52	0.54	0.533333	0.011547	2.16506
5	NADP	O=P([O-])(OP(O)(OCC1C(O)C(OP(O)(O)=O)C(N2C=NC3=C2N=CN=C3N)O1)=O)OCC(O4)C(O)C(O)C4[N+]5=CC=CC(C(N)=O)=C5		743.075	C21H28N7O17P3	-10.4003	P2_G	0.59	0.59	0.59	0.59	0	0		5	NADP	O=P([O-])(OP(O)(OCC1C(O)C(OP(O)(O)=O)C(N2C=NC3=C2N=CN=C3N)O1)=O)OCC(O4)C(O)C(O)C4[N+]5=CC=CC(C(N)=O)=C5		743.075	C21H28N7O17P3	-10.4003	P2_G	0.59	0.59	0.54	0.573333	0.0288675	5.03503
6	CARBAMOYL PHOSPHATE	NC(=O)OP(O)(O)=O		140.983	CH4NO5P	-1.21076	P2_G	n.d.	n.d.	n.d.	#DIV/0!	#DIV/0!	#DIV/0!		6	CARBAMOYL PHOSPHATE	NC(=O)OP(O)(O)=O		140.983	CH4NO5P	-1.21076	P2_G	n.d.	n.d.	n.d.	#DIV/0!	#DIV/0!	#DIV/0!
7	ISOPENTENYL PYROPHOSPHATE	CC(=C)CCOP(O)(=O)OP(O)(O)=O		246.006	C5H12O7P2	0.199331	P2_G	n.d.	n.d.	n.d.	#DIV/0!	#DIV/0!	#DIV/0!		7	ISOPENTENYL PYROPHOSPHATE	CC(=C)CCOP(O)(=O)OP(O)(O)=O		246.006	C5H12O7P2	0.199331	P2_G	n.d.	n.d.	n.d.	#DIV/0!	#DIV/0!	#DIV/0!
8	GUANOSINE TRIPHOSPHATE	NC1=NC2=C(N=CN2[C@@H]2O[C@H](COP(O)(=O)OP(O)(=O)OP(O)(O)=O)[C@@H](O)[C@H]2O)C(=O)N1		522.991	C10H16N5O14P3	-3.67338	P2_G	n.d.	n.d.	n.d.	#DIV/0!	#DIV/0!	#DIV/0!		8	GUANOSINE TRIPHOSPHATE	NC1=NC2=C(N=CN2[C@@H]2O[C@H](COP(O)(=O)OP(O)(=O)OP(O)(O)=O)[C@@H](O)[C@H]2O)C(=O)N1		522.991	C10H16N5O14P3	-3.67338	P2_G	n.d.	n.d.	n.d.	#DIV/0!	#DIV/0!	#DIV/0!
9	DTDP-D-GLUCOSE	CC1=CN([C@H]2C[C@H](O)[C@@H](COP(O)(=O)OP(O)(=O)OC3O[C@H](CO)[C@@H](O)[C@H](O)[C@H]3O)O2)C(=O)NC1=O		564.076	C16H26N2O16P2	-3.70042	P2_G	0.56	0.54	0.57	0.556667	0.0152753	2.74406		9	DTDP-D-GLUCOSE	CC1=CN([C@H]2C[C@H](O)[C@@H](COP(O)(=O)OP(O)(=O)OC3O[C@H](CO)[C@@H](O)[C@H](O)[C@H]3O)O2)C(=O)NC1=O		564.076	C16H26N2O16P2	-3.70042	P2_G	0.62	0.7	0.68	0.666667	0.0416333	6.245
10	AGMATINE SULFATE	C(CCN=C(N)N)CN		130.122	C5H14N4	-1.23282	P2_G	0.49	0.5	0.48	0.49	0.01	2.04082		10	AGMATINE SULFATE	C(CCN=C(N)N)CN		130.122	C5H14N4	-1.23282	P2_G	n.d.	n.d.	n.d.	#DIV/0!	#DIV/0!	#DIV/0!
11	GLYCOLALDEHYDE	C(C=O)O		60.0211	C2H4O2	-1.19921	P2_G	n.d.	n.d.	n.d.	#DIV/0!	#DIV/0!	#DIV/0!		11	GLYCOLALDEHYDE	C(C=O)O		60.0211	C2H4O2	-1.19921	P2_G	n.d.	n.d.	n.d.	#DIV/0!	#DIV/0!	#DIV/0!
12	DGTP	NC1=NC2=C(N=CN2[C@H]2C[C@H](O)[C@@H](COP(O)(=O)OP(O)(=O)OP(O)(O)=O)O2)C(=O)N1		506.996	C10H16N5O13P3	-3.23123	P2_G	n.d.	n.d.	n.d.	#DIV/0!	#DIV/0!	#DIV/0!		12	DGTP	NC1=NC2=C(N=CN2[C@H]2C[C@H](O)[C@@H](COP(O)(=O)OP(O)(=O)OP(O)(O)=O)O2)C(=O)N1		506.996	C10H16N5O13P3	-3.23123	P2_G	n.d.	n.d.	n.d.	#DIV/0!	#DIV/0!	#DIV/0!
1	N-ACETYLGLYCINE	CC(=O)NCC(O)=O		117.043	C4H7NO3	-1.32863	P2_H	0.61	0.6	0.59	0.6	0.01	1.66667		1	N-ACETYLGLYCINE	CC(=O)NCC(O)=O		117.043	C4H7NO3	-1.32863	P2_H	0.58	0.59	0.57	0.58	0.01	1.72414
2	N-ACETYLASPARTATE	CC(=O)N[C@@H](CC(O)=O)C(O)=O		175.048	C6H9NO5	-1.40168	P2_H	0.61	0.63	0.62	0.62	0.01	1.6129		2	N-ACETYLASPARTATE	CC(=O)N[C@@H](CC(O)=O)C(O)=O		175.048	C6H9NO5	-1.40168	P2_H	0.59	0.59	0.6	0.593333	0.0057735	0.973062
3	INOSINE 5'-DIPHOSPHATE	O[C@@H]1[C@@H](COP(O)(=O)OP(O)(O)=O)OC([C@@H]1O)N1C=NC2=C1NC=NC2=O		428.013	C10H14N4O11P2	-3.57537	P2_H	n.d.	n.d.	n.d.	#DIV/0!	#DIV/0!	#DIV/0!		3	INOSINE 5'-DIPHOSPHATE	O[C@@H]1[C@@H](COP(O)(=O)OP(O)(O)=O)OC([C@@H]1O)N1C=NC2=C1NC=NC2=O		428.013	C10H14N4O11P2	-3.57537	P2_H	n.d.	n.d.	n.d.	#DIV/0!	#DIV/0!	#DIV/0!
4	PALMITOYLCARNITINE	CCCCCCCCCCCCCCCC(OC(C[N+](C)(C)C)CC([O-])=O)=O		399.335	C23H45NO4	2.03355	P2_H	n.d.	n.d.	n.d.	#DIV/0!	#DIV/0!	#DIV/0!		4	PALMITOYLCARNITINE	CCCCCCCCCCCCCCCC(OC(C[N+](C)(C)C)CC([O-])=O)=O		399.335	C23H45NO4	2.03355	P2_H	n.d.	n.d.	n.d.	#DIV/0!	#DIV/0!	#DIV/0!
5	DEOXYGUANOSINE-MONOPHOSPHATE	NC1=NC2=C(N=CN2[C@H]2C[C@H](O)[C@@H](COP(O)(O)=O)O2)C(=O)N1		347.063	C10H14N5O7P	-2.22702	P2_H	0.55	0.55	0.55	0.55	0	0		5	DEOXYGUANOSINE-MONOPHOSPHATE	NC1=NC2=C(N=CN2[C@H]2C[C@H](O)[C@@H](COP(O)(O)=O)O2)C(=O)N1		347.063	C10H14N5O7P	-2.22702	P2_H	0.58	0.56	0.57	0.57	0.01	1.75439
6	NICOTINAMIDE HYPOXANTHINE DINUCLEOTIDE	O=P([O-])(OP(O)(OCC1C(O)C(O)C(N2C=NC3=C2NC=NC3=O)O1)=O)OCC(O4)C(O)C(O)C4[N+]5=CC=CC(C(N)=O)=C5		664.093	C21H26N6O15P2	-7.73054	P2_H	0.5	0.53	0.55	0.526667	0.0251661	4.77838		6	NICOTINAMIDE HYPOXANTHINE DINUCLEOTIDE	O=P([O-])(OP(O)(OCC1C(O)C(O)C(N2C=NC3=C2NC=NC3=O)O1)=O)OCC(O4)C(O)C(O)C4[N+]5=CC=CC(C(N)=O)=C5		664.093	C21H26N6O15P2	-7.73054	P2_H	0.59	0.55	0.57	0.57	0.02	3.50877
7	S-ADENOSYLMETHIONINE	C[S+](C[C@H]1O[C@@H](N2C=NC3=C(N=CN=C23)N)[C@@H]([C@@H]1O)O)CC[C@@H](C([O-])=O)N		398.137	C15H22N6O5S	-5.31866	P2_H	0.5	0.5	0.48	0.493333	0.011547	2.34061		7	S-ADENOSYLMETHIONINE	C[S+](C[C@H]1O[C@@H](N2C=NC3=C(N=CN=C23)N)[C@@H]([C@@H]1O)O)CC[C@@H](C([O-])=O)N		398.137	C15H22N6O5S	-5.31866	P2_H	n.d.	n.d.	n.d.	#DIV/0!	#DIV/0!	#DIV/0!
8	6-PHOSPHOGLUCONATE	O[C@H](COP(O)(O)=O)[C@@H](O)[C@H](O)[C@@H](O)C(O)=O		276.025	C6H13O10P	-3.53331	P2_H	0.64	0.68	0.62	0.646667	0.0305505	4.7243		8	6-PHOSPHOGLUCONATE	O[C@H](COP(O)(O)=O)[C@@H](O)[C@H](O)[C@@H](O)C(O)=O		276.025	C6H13O10P	-3.53331	P2_H	0.61	0.59	0.61	0.603333	0.011547	1.91387
9	ALPHA-HYDROXYISOBUTYRATE	CC(C)(O)C(O)=O		104.047	C4H8O3	-0.0390636	P2_H	n.d.	n.d.	n.d.	#DIV/0!	#DIV/0!	#DIV/0!		9	ALPHA-HYDROXYISOBUTYRATE	CC(C)(O)C(O)=O		104.047	C4H8O3	-0.0390636	P2_H	n.d.	n.d.	n.d.	#DIV/0!	#DIV/0!	#DIV/0!
10	CYSTEATE	NC(CS(O)(=O)=O)C(O)=O		169.004	C3H7NO5S	-2.9573	P2_H	0.52	0.52	0.51	0.516667	0.0057735	1.11745		10	CYSTEATE	NC(CS(O)(=O)=O)C(O)=O		169.004	C3H7NO5S	-2.9573	P2_H	0.53	0.52	0.53	0.526667	0.0057735	1.09623
11	ADENOSINE-MONOPHOSPHATE	NC1=NC=NC2=C1N=CN2[C@@H]1O[C@H](COP(O)(O)=O)[C@@H](O)[C@H]1O		347.063	C10H14N5O7P	-4.74068	P2_H	0.55	0.55	0.55	0.55	0	0		11	ADENOSINE-MONOPHOSPHATE	NC1=NC=NC2=C1N=CN2[C@@H]1O[C@H](COP(O)(O)=O)[C@@H](O)[C@H]1O		347.063	C10H14N5O7P	-4.74068	P2_H	0.58	0.56	0.57	0.57	0.01	1.75439
12	GLUCONATE	OC[C@@H](O)[C@@H](O)[C@H](O)[C@@H](O)C(O)=O		196.058	C6H12O7	-3.40974	P2_H	0.51	0.51	0.51	0.51	0	0		12	GLUCONATE	OC[C@@H](O)[C@@H](O)[C@H](O)[C@@H](O)C(O)=O		196.058	C6H12O7	-3.40974	P2_H	0.53	0.52	0.53	0.526667	0.0057735	1.09623
post	C1-APS	C[N+]1=CC(=CC=C1)S([O-])(=O)=O	100	173.015	C6H7NO3S	-4.01	RTI	0.54	0.52	0.54	0.533333	0.011547	2.16506		post	C1-APS	C[N+]1=CC(=CC=C1)S([O-])(=O)=O	100	173.015	C6H7NO3S	-4.01	RTI	0.53	0.53	0.53	0.53	0	0
post	C2-APS	CC[N+]1=CC(=CC=C1)S([O-])(=O)=O	200	187.03	C7H9NO3S	-3.65	RTI	0.56	0.55	0.56	0.556667	0.0057735	1.03716		post	C2-APS	CC[N+]1=CC(=CC=C1)S([O-])(=O)=O	200	187.03	C7H9NO3S	-3.65	RTI	0.56	0.57	0.56	0.563333	0.0057735	1.02488
post	C3-APS	CCC[N+]1=CC(=CC=C1)S([O-])(=O)=O	300	201.046	C8H11NO3S	-3.13	RTI	0.65	0.63	0.64	0.64	0.01	1.5625		post	C3-APS	CCC[N+]1=CC(=CC=C1)S([O-])(=O)=O	300	201.046	C8H11NO3S	-3.13	RTI	0.65	0.66	0.65	0.653333	0.0057735	0.883699
post	C4-APS	CCCC[N+]1=CC(=CC=C1)S([O-])(=O)=O	400	215.062	C9H13NO3S	-2.68	RTI	1.03	1	1.02	1.01667	0.0152753	1.50248		post	C4-APS	CCCC[N+]1=CC(=CC=C1)S([O-])(=O)=O	400	215.062	C9H13NO3S	-2.68	RTI	1.03	1.03	1.02	1.02667	0.0057735	0.562354
post	C5-APS	CCCCC[N+]1=CC(=CC=C1)S([O-])(=O)=O	500	229.077	C10H15NO3S	-2.24	RTI	2.42	2.38	2.39	2.39667	0.0208167	0.868567		post	C5-APS	CCCCC[N+]1=CC(=CC=C1)S([O-])(=O)=O	500	229.077	C10H15NO3S	-2.24	RTI	2.38	2.38	2.38	2.38	0	0
post	C6-APS	CCCCCC[N+]1=CC(=CC=C1)S([O-])(=O)=O	600	243.093	C11H17NO3S	-1.79	RTI	4.4	4.38	4.38	4.38667	0.011547	0.26323		post	C6-APS	CCCCCC[N+]1=CC(=CC=C1)S([O-])(=O)=O	600	243.093	C11H17NO3S	-1.79	RTI	4.38	4.38	4.37	4.37667	0.0057735	0.131916
post	C7-APS	CCCCCCC[N+]1=CC(=CC=C1)S([O-])(=O)=O	700	257.109	C12H19NO3S	-1.35	RTI	5.61	5.59	5.59	5.59667	0.011547	0.206319		post	C7-APS	CCCCCCC[N+]1=CC(=CC=C1)S([O-])(=O)=O	700	257.109	C12H19NO3S	-1.35	RTI	5.59	5.6	5.58	5.59	0.01	0.178891
post	C8-APS	CCCCCCCC[N+]1=CC(=CC=C1)S([O-])(=O)=O	800	271.124	C13H21NO3S	-0.9	RTI	6.61	6.58	6.59	6.59333	0.0152753	0.231677		post	C8-APS	CCCCCCCC[N+]1=CC(=CC=C1)S([O-])(=O)=O	800	271.124	C13H21NO3S	-0.9	RTI	6.58	6.59	6.58	6.58333	0.0057735	0.0876988
post	C9-APS	CCCCCCCCC[N+]1=CC(=CC=C1)S([O-])(=O)=O	900	285.14	C14H23NO3S	-0.46	RTI	7.48	7.45	7.46	7.46333	0.0152753	0.204671		post	C9-APS	CCCCCCCCC[N+]1=CC(=CC=C1)S([O-])(=O)=O	900	285.14	C14H23NO3S	-0.46	RTI	7.56	7.46	7.45	7.49	0.0608276	0.812118
post	C10-APS	CCCCCCCCCC[N+]1=CC(=CC=C1)S([O-])(=O)=O	1000	299.156	C15H25NO3S	-0.02	RTI	8.28	8.35	8.26	8.29667	0.0472582	0.569604		post	C10-APS	CCCCCCCCCC[N+]1=CC(=CC=C1)S([O-])(=O)=O	1000	299.156	C15H25NO3S	-0.02	RTI	8.26	8.27	8.25	8.26	0.01	0.121065
post	C11-APS	CCCCCCCCCCC[N+]1=CC(=CC=C1)S([O-])(=O)=O	1100	313.171	C16H27NO3S	0.43	RTI	9.05	9.02	9.03	9.03333	0.0152753	0.169099		post	C11-APS	CCCCCCCCCCC[N+]1=CC(=CC=C1)S([O-])(=O)=O	1100	313.171	C16H27NO3S	0.43	RTI	9.03	9.03	9.02	9.02667	0.0057735	0.0639605
post	C12-APS	CCCCCCCCCCCC[N+]1=CC(=CC=C1)S([O-])(=O)=O	1200	327.187	C17H29NO3S	0.87	RTI	9.8	9.77	9.78	9.78333	0.0152753	0.156135		post	C12-APS	CCCCCCCCCCCC[N+]1=CC(=CC=C1)S([O-])(=O)=O	1200	327.187	C17H29NO3S	0.87	RTI	9.77	9.78	9.77	9.77333	0.0057735	0.059074
post	C13-APS	CCCCCCCCCCCCC[N+]1=CC(=CC=C1)S([O-])(=O)=O	1300	341.202	C18H31NO3S	1.32	RTI	10.55	10.52	10.53	10.5333	0.0152753	0.145018		post	C13-APS	CCCCCCCCCCCCC[N+]1=CC(=CC=C1)S([O-])(=O)=O	1300	341.202	C18H31NO3S	1.32	RTI	10.51	10.52	10.51	10.5133	0.0057735	0.054916
post	C14-APS	CCCCCCCCCCCCCC[N+]1=CC(=CC=C1)S([O-])(=O)=O	1400	355.218	C19H33NO3S	1.76	RTI	11.31	11.27	11.28	11.2867	0.0208167	0.184436		post	C14-APS	CCCCCCCCCCCCCC[N+]1=CC(=CC=C1)S([O-])(=O)=O	1400	355.218	C19H33NO3S	1.76	RTI	11.26	11.27	11.25	11.26	0.01	0.0888099
post	C15-APS	CCCCCCCCCCCCCCC[N+]1=CC(=CC=C1)S([O-])(=O)=O	1500	369.234	C20H35NO3S	2.21	RTI	12.06	12.03	12.04	12.0433	0.0152753	0.126836		post	C15-APS	CCCCCCCCCCCCCCC[N+]1=CC(=CC=C1)S([O-])(=O)=O	1500	369.234	C20H35NO3S	2.21	RTI	12.02	12.03	12.01	12.02	0.01	0.0831947
post	C16-APS	CCCCCCCCCCCCCCCC[N+]1=CC(=CC=C1)S([O-])(=O)=O	1600	383.249	C21H37NO3S	2.65	RTI	12.83	12.78	12.79	12.8	0.0264575	0.206699		post	C16-APS	CCCCCCCCCCCCCCCC[N+]1=CC(=CC=C1)S([O-])(=O)=O	1600	383.249	C21H37NO3S	2.65	RTI	12.78	12.78	12.77	12.7767	0.0057735	0.0451879
post	C17-APS	CCCCCCCCCCCCCCCCC[N+]1=CC(=CC=C1)S([O-])(=O)=O	1700	397.265	C22H39NO3S	3.1	RTI	13.58	13.54	13.54	13.5533	0.023094	0.170394		post	C17-APS	CCCCCCCCCCCCCCCCC[N+]1=CC(=CC=C1)S([O-])(=O)=O	1700	397.265	C22H39NO3S	3.1	RTI	13.53	13.54	13.53	13.5333	0.0057735	0.0426613
post	C18-APS	CCCCCCCCCCCCCCCCCC[N+]1=CC(=CC=C1)S([O-])(=O)=O	1800	411.281	C23H41NO3S	3.54	RTI	14.32	14.27	14.28	14.29	0.0264575	0.185147		post	C18-APS	CCCCCCCCCCCCCCCCCC[N+]1=CC(=CC=C1)S([O-])(=O)=O	1800	411.281	C23H41NO3S	3.54	RTI	14.27	14.28	14.26	14.27	0.01	0.0700771
post	C19-APS	CCCCCCCCCCCCCCCCCCC[N+]1=CC(=CC=C1)S([O-])(=O)=O	1900	425.296	C24H43NO3S	3.99	RTI	15.03	14.99	14.99	15.0033	0.023094	0.153926		post	C19-APS	CCCCCCCCCCCCCCCCCCC[N+]1=CC(=CC=C1)S([O-])(=O)=O	1900	425.296	C24H43NO3S	3.99	RTI	14.98	14.99	14.98	14.9833	0.0057735	0.0385328
post	C20-APS	CCCCCCCCCCCCCCCCCCCC[N+]1=CC(=CC=C1)S([O-])(=O)=O	2000	439.312	C25H45NO3S	4.43	RTI	15.7	15.66	15.66	15.6733	0.023094	0.147346		post	C20-APS	CCCCCCCCCCCCCCCCCCCC[N+]1=CC(=CC=C1)S([O-])(=O)=O	2000	439.312	C25H45NO3S	4.43	RTI	15.65	15.66	15.64	15.65	0.01	0.0638978

## Sheet: Plate 3
								pos mode RT															neg mode RT
No.	Name	SMILES	RTI	exact mass	formula	logP	Mix	Rep 1	Rep 2	Rep 3	mean	stdev	rel stdev		No.	Name	SMILES	RTI	exact mass	formula	logP	Mix	Rep 1	Rep 2	Rep 3	mean	stdev	rel stdev
pre	C1-APS	C[N+]1=CC(=CC=C1)S([O-])(=O)=O	100	173.015	C6H7NO3S	-4.01	RTI	0.53	0.54	0.52	0.53	0.01	1.88679		pre	C1-APS	C[N+]1=CC(=CC=C1)S([O-])(=O)=O	100	173.015	C6H7NO3S	-4.01	RTI	0.51	0.53	0.53	0.523333	0.011547	2.20643
pre	C2-APS	CC[N+]1=CC(=CC=C1)S([O-])(=O)=O	200	187.03	C7H9NO3S	-3.65	RTI	0.56	0.56	0.55	0.556667	0.0057735	1.03716		pre	C2-APS	CC[N+]1=CC(=CC=C1)S([O-])(=O)=O	200	187.03	C7H9NO3S	-3.65	RTI	0.54	0.56	0.57	0.556667	0.0152753	2.74406
pre	C3-APS	CCC[N+]1=CC(=CC=C1)S([O-])(=O)=O	300	201.046	C8H11NO3S	-3.13	RTI	0.64	0.65	0.63	0.64	0.01	1.5625		pre	C3-APS	CCC[N+]1=CC(=CC=C1)S([O-])(=O)=O	300	201.046	C8H11NO3S	-3.13	RTI	0.63	0.65	0.66	0.646667	0.0152753	2.36215
pre	C4-APS	CCCC[N+]1=CC(=CC=C1)S([O-])(=O)=O	400	215.062	C9H13NO3S	-2.68	RTI	1.02	1.03	1	1.01667	0.0152753	1.50248		pre	C4-APS	CCCC[N+]1=CC(=CC=C1)S([O-])(=O)=O	400	215.062	C9H13NO3S	-2.68	RTI	1.01	1.03	1.03	1.02333	0.011547	1.12837
pre	C5-APS	CCCCC[N+]1=CC(=CC=C1)S([O-])(=O)=O	500	229.077	C10H15NO3S	-2.24	RTI	2.4	2.42	2.38	2.4	0.02	0.833333		pre	C5-APS	CCCCC[N+]1=CC(=CC=C1)S([O-])(=O)=O	500	229.077	C10H15NO3S	-2.24	RTI	2.37	2.38	2.38	2.37667	0.0057735	0.242924
pre	C6-APS	CCCCCC[N+]1=CC(=CC=C1)S([O-])(=O)=O	600	243.093	C11H17NO3S	-1.79	RTI	4.39	4.4	4.38	4.39	0.01	0.22779		pre	C6-APS	CCCCCC[N+]1=CC(=CC=C1)S([O-])(=O)=O	600	243.093	C11H17NO3S	-1.79	RTI	4.36	4.38	4.38	4.37333	0.011547	0.264032
pre	C7-APS	CCCCCCC[N+]1=CC(=CC=C1)S([O-])(=O)=O	700	257.109	C12H19NO3S	-1.35	RTI	5.6	5.61	5.59	5.6	0.01	0.178571		pre	C7-APS	CCCCCCC[N+]1=CC(=CC=C1)S([O-])(=O)=O	700	257.109	C12H19NO3S	-1.35	RTI	5.57	5.59	5.6	5.58667	0.0152753	0.273423
pre	C8-APS	CCCCCCCC[N+]1=CC(=CC=C1)S([O-])(=O)=O	800	271.124	C13H21NO3S	-0.9	RTI	6.6	6.61	6.58	6.59667	0.0152753	0.23156		pre	C8-APS	CCCCCCCC[N+]1=CC(=CC=C1)S([O-])(=O)=O	800	271.124	C13H21NO3S	-0.9	RTI	6.57	6.58	6.59	6.58	0.01	0.151976
pre	C9-APS	CCCCCCCCC[N+]1=CC(=CC=C1)S([O-])(=O)=O	900	285.14	C14H23NO3S	-0.46	RTI	7.47	7.48	7.45	7.46667	0.0152753	0.204579		pre	C9-APS	CCCCCCCCC[N+]1=CC(=CC=C1)S([O-])(=O)=O	900	285.14	C14H23NO3S	-0.46	RTI	7.44	7.56	7.46	7.48667	0.064291	0.85874
pre	C10-APS	CCCCCCCCCC[N+]1=CC(=CC=C1)S([O-])(=O)=O	1000	299.156	C15H25NO3S	-0.02	RTI	8.27	8.28	8.35	8.3	0.043589	0.525169		pre	C10-APS	CCCCCCCCCC[N+]1=CC(=CC=C1)S([O-])(=O)=O	1000	299.156	C15H25NO3S	-0.02	RTI	8.25	8.26	8.27	8.26	0.01	0.121065
pre	C11-APS	CCCCCCCCCCC[N+]1=CC(=CC=C1)S([O-])(=O)=O	1100	313.171	C16H27NO3S	0.43	RTI	9.03	9.05	9.02	9.03333	0.0152753	0.169099		pre	C11-APS	CCCCCCCCCCC[N+]1=CC(=CC=C1)S([O-])(=O)=O	1100	313.171	C16H27NO3S	0.43	RTI	9.01	9.03	9.03	9.02333	0.011547	0.127968
pre	C12-APS	CCCCCCCCCCCC[N+]1=CC(=CC=C1)S([O-])(=O)=O	1200	327.187	C17H29NO3S	0.87	RTI	9.79	9.8	9.77	9.78667	0.0152753	0.156082		pre	C12-APS	CCCCCCCCCCCC[N+]1=CC(=CC=C1)S([O-])(=O)=O	1200	327.187	C17H29NO3S	0.87	RTI	9.76	9.77	9.78	9.77	0.01	0.102354
pre	C13-APS	CCCCCCCCCCCCC[N+]1=CC(=CC=C1)S([O-])(=O)=O	1300	341.202	C18H31NO3S	1.32	RTI	10.53	10.55	10.52	10.5333	0.0152753	0.145018		pre	C13-APS	CCCCCCCCCCCCC[N+]1=CC(=CC=C1)S([O-])(=O)=O	1300	341.202	C18H31NO3S	1.32	RTI	10.5	10.51	10.52	10.51	0.01	0.0951475
pre	C14-APS	CCCCCCCCCCCCCC[N+]1=CC(=CC=C1)S([O-])(=O)=O	1400	355.218	C19H33NO3S	1.76	RTI	11.29	11.31	11.27	11.29	0.02	0.177148		pre	C14-APS	CCCCCCCCCCCCCC[N+]1=CC(=CC=C1)S([O-])(=O)=O	1400	355.218	C19H33NO3S	1.76	RTI	11.25	11.26	11.27	11.26	0.01	0.0888099
pre	C15-APS	CCCCCCCCCCCCCCC[N+]1=CC(=CC=C1)S([O-])(=O)=O	1500	369.234	C20H35NO3S	2.21	RTI	12.05	12.06	12.03	12.0467	0.0152753	0.126801		pre	C15-APS	CCCCCCCCCCCCCCC[N+]1=CC(=CC=C1)S([O-])(=O)=O	1500	369.234	C20H35NO3S	2.21	RTI	12.01	12.02	12.03	12.02	0.01	0.0831947
pre	C16-APS	CCCCCCCCCCCCCCCC[N+]1=CC(=CC=C1)S([O-])(=O)=O	1600	383.249	C21H37NO3S	2.65	RTI	12.8	12.83	12.78	12.8033	0.0251661	0.196559		pre	C16-APS	CCCCCCCCCCCCCCCC[N+]1=CC(=CC=C1)S([O-])(=O)=O	1600	383.249	C21H37NO3S	2.65	RTI	12.77	12.78	12.78	12.7767	0.0057735	0.0451879
pre	C17-APS	CCCCCCCCCCCCCCCCC[N+]1=CC(=CC=C1)S([O-])(=O)=O	1700	397.265	C22H39NO3S	3.1	RTI	13.56	13.58	13.54	13.56	0.02	0.147493		pre	C17-APS	CCCCCCCCCCCCCCCCC[N+]1=CC(=CC=C1)S([O-])(=O)=O	1700	397.265	C22H39NO3S	3.1	RTI	13.52	13.53	13.54	13.53	0.01	0.0739098
pre	C18-APS	CCCCCCCCCCCCCCCCCC[N+]1=CC(=CC=C1)S([O-])(=O)=O	1800	411.281	C23H41NO3S	3.54	RTI	14.3	14.32	14.27	14.2967	0.0251661	0.176028		pre	C18-APS	CCCCCCCCCCCCCCCCCC[N+]1=CC(=CC=C1)S([O-])(=O)=O	1800	411.281	C23H41NO3S	3.54	RTI	14.26	14.27	14.28	14.27	0.01	0.0700771
pre	C19-APS	CCCCCCCCCCCCCCCCCCC[N+]1=CC(=CC=C1)S([O-])(=O)=O	1900	425.296	C24H43NO3S	3.99	RTI	15.01	15.03	14.99	15.01	0.02	0.133245		pre	C19-APS	CCCCCCCCCCCCCCCCCCC[N+]1=CC(=CC=C1)S([O-])(=O)=O	1900	425.296	C24H43NO3S	3.99	RTI	14.97	14.98	14.99	14.98	0.01	0.0667557
pre	C20-APS	CCCCCCCCCCCCCCCCCCCC[N+]1=CC(=CC=C1)S([O-])(=O)=O	2000	439.312	C25H45NO3S	4.43	RTI	15.67	15.7	15.66	15.6767	0.0208167	0.132788		pre	C20-APS	CCCCCCCCCCCCCCCCCCCC[N+]1=CC(=CC=C1)S([O-])(=O)=O	2000	439.312	C25H45NO3S	4.43	RTI	15.64	15.65	15.66	15.65	0.01	0.0638978
1	PUTRESCINE	NCCCCN		88.1	C4H12N2	-0.84512	P3_A	n.d.	n.d.	n.d.	#DIV/0!	#DIV/0!	#DIV/0!		1	PUTRESCINE	NCCCCN		88.1	C4H12N2	-0.84512	P3_A	n.d.	n.d.	n.d.	#DIV/0!	#DIV/0!	#DIV/0!
2	DEOXYCARNITINE	C[N+](C)(CCCC([O-])=O)C		145.11	C7H15NO2	-3.96851	P3_A	0.53	0.54	0.52	0.53	0.01	1.88679		2	DEOXYCARNITINE	C[N+](C)(CCCC([O-])=O)C		145.11	C7H15NO2	-3.96851	P3_A	0.56	0.6	0.59	0.583333	0.0208167	3.56857
3	ADENOSINE 2',3'-CYCLIC PHOSPHATE	NC1=NC=NC2=C1N=CN2C1OC(CO)C2OP(O)(=O)OC12		329.053	C10H12N5O6P	-3.45221	P3_A	0.64	0.64	0.63	0.636667	0.0057735	0.906833		3	ADENOSINE 2',3'-CYCLIC PHOSPHATE	NC1=NC=NC2=C1N=CN2C1OC(CO)C2OP(O)(=O)OC12		329.053	C10H12N5O6P	-3.45221	P3_A	0.63	0.62	0.63	0.626667	0.0057735	0.921304
4	MEVALOLACTONE	C[C@]1(O)CCOC(=O)C1		130.063	C6H10O3	-0.428908	P3_A	0.9	0.93	0.88	0.903333	0.0251661	2.78592		4	MEVALOLACTONE	C[C@]1(O)CCOC(=O)C1		130.063	C6H10O3	-0.428908	P3_A	n.d.	n.d.	n.d.	#DIV/0!	#DIV/0!	#DIV/0!
5	URIDINE DIPHOSPHATE GLUCOSE	OC[C@@H]1OC(OP(O)(=O)OP(O)(=O)OC[C@@H]2O[C@@H]([C@@H](O)[C@H]2O)N2C=CC(=O)NC2=O)[C@@H](O)[C@H](O)[C@H]1O		566.055	C15H24N2O17P2	-4.99661	P3_A	n.d.	n.d.	n.d.	#DIV/0!	#DIV/0!	#DIV/0!		5	URIDINE DIPHOSPHATE GLUCOSE	OC[C@@H]1OC(OP(O)(=O)OP(O)(=O)OC[C@@H]2O[C@@H]([C@@H](O)[C@H]2O)N2C=CC(=O)NC2=O)[C@@H](O)[C@H](O)[C@H]1O		566.055	C15H24N2O17P2	-4.99661	P3_A	0.62	0.63	0.67	0.64	0.0264575	4.13399
6	GAMMA,GAMMA-DIMETHYLALLYL PYROPHOSPHATE	C/C(C)=C\COP(O)(OP(O)(O)=O)=O		246.006	C5H12O7P2	0.297305	P3_A	n.d.	n.d.	n.d.	#DIV/0!	#DIV/0!	#DIV/0!		6	GAMMA,GAMMA-DIMETHYLALLYL PYROPHOSPHATE	C/C(C)=C\COP(O)(OP(O)(O)=O)=O		246.006	C5H12O7P2	0.297305	P3_A	n.d.	n.d.	n.d.	#DIV/0!	#DIV/0!	#DIV/0!
7	DEOXYURIDINE TRIPHOSPHATE	O[C@H]1C[C@@H](O[C@@H]1COP(O)(=O)OP(O)(=O)OP(O)(O)=O)N1C=CC(=O)NC1=O		467.974	C9H15N2O14P3	-2.48177	P3_A	n.d.	n.d.	n.d.	#DIV/0!	#DIV/0!	#DIV/0!		7	DEOXYURIDINE TRIPHOSPHATE	O[C@H]1C[C@@H](O[C@@H]1COP(O)(=O)OP(O)(=O)OP(O)(O)=O)N1C=CC(=O)NC1=O		467.974	C9H15N2O14P3	-2.48177	P3_A	n.d.	n.d.	n.d.	#DIV/0!	#DIV/0!	#DIV/0!
8	PHOSPHORYLCHOLINE	C[N+](C)(CCOP([O-])(O)=O)C		183.066	C5H14NO4P	-4.78584	P3_A	0.53	0.53	0.52	0.526667	0.0057735	1.09623		8	PHOSPHORYLCHOLINE	C[N+](C)(CCOP([O-])(O)=O)C		183.066	C5H14NO4P	-4.78584	P3_A	0.55	0.59	0.54	0.56	0.0264575	4.72456
9	URIDINE TRIPHOSPHATE	O[C@H]1[C@@H](O)[C@@H](O[C@@H]1COP(O)(=O)OP(O)(=O)OP(O)(O)=O)N1C=CC(=O)NC1=O		483.969	C9H15N2O15P3	-3.38241	P3_A	n.d.	n.d.	n.d.	#DIV/0!	#DIV/0!	#DIV/0!		9	URIDINE TRIPHOSPHATE	O[C@H]1[C@@H](O)[C@@H](O[C@@H]1COP(O)(=O)OP(O)(=O)OP(O)(O)=O)N1C=CC(=O)NC1=O		483.969	C9H15N2O15P3	-3.38241	P3_A	n.d.	n.d.	n.d.	#DIV/0!	#DIV/0!	#DIV/0!
10	6-HYDROXYDOPAMINE	NCCC1=C(O)C=C(O)C(O)=C1		169.074	C8H11NO3	-0.153993	P3_A	0.9	0.89	0.89	0.893333	0.0057735	0.646288		10	6-HYDROXYDOPAMINE	NCCC1=C(O)C=C(O)C(O)=C1		169.074	C8H11NO3	-0.153993	P3_A	n.d.	n.d.	n.d.	#DIV/0!	#DIV/0!	#DIV/0!
11	THIAMINE	CC1=C(CCO)SC=[N+]1CC1=C(N)N=C(C)N=C1		265.112	C12H17N4OS	-3.09741	P3_A	n.d.	n.d.	n.d.	#DIV/0!	#DIV/0!	#DIV/0!		11	THIAMINE	CC1=C(CCO)SC=[N+]1CC1=C(N)N=C(C)N=C1		265.112	C12H17N4OS	-3.09741	P3_A	0.48	0.48	0.5	0.486667	0.011547	2.37267
12	DGDP	NC1=NC2=C(N=CN2[C@H]2C[C@H](O)[C@@H](COP(O)(=O)OP(O)(O)=O)O2)C(=O)N1		427.029	C10H15N5O10P2	-2.51834	P3_A	n.d.	n.d.	n.d.	#DIV/0!	#DIV/0!	#DIV/0!		12	DGDP	NC1=NC2=C(N=CN2[C@H]2C[C@H](O)[C@@H](COP(O)(=O)OP(O)(O)=O)O2)C(=O)N1		427.029	C10H15N5O10P2	-2.51834	P3_A	0.62	0.63	0.63	0.626667	0.0057735	0.921304
1	5-METHYLCYTOSINE	CC1=C(N)NC(=O)N=C1		125.059	C5H7N3O	-0.752055	P3_B	0.54	0.53	0.52	0.53	0.01	1.88679		1	5-METHYLCYTOSINE	CC1=C(N)NC(=O)N=C1		125.059	C5H7N3O	-0.752055	P3_B	n.d.	n.d.	n.d.	#DIV/0!	#DIV/0!	#DIV/0!
2	GLYCERATE	OC[C@@H](O)C(O)=O		106.027	C3H6O4	-1.51874	P3_B	0.5	0.6	0.59	0.563333	0.0550757	9.77675		2	GLYCERATE	OC[C@@H](O)C(O)=O		106.027	C3H6O4	-1.51874	P3_B	n.d.	n.d.	n.d.	#DIV/0!	#DIV/0!	#DIV/0!
3	CYTIDINE 2',3'-CYCLIC PHOSPHATE	NC1=NC(=O)N(C=C1)C1O[C@H](CO)[C@H]2OP(O)(=O)O[C@@H]12		305.041	C9H12N3O7P	-2.12239	P3_B	n.d.	n.d.	n.d.	#DIV/0!	#DIV/0!	#DIV/0!		3	CYTIDINE 2',3'-CYCLIC PHOSPHATE	NC1=NC(=O)N(C=C1)C1O[C@H](CO)[C@H]2OP(O)(=O)O[C@@H]12		305.041	C9H12N3O7P	-2.12239	P3_B	n.d.	n.d.	n.d.	#DIV/0!	#DIV/0!	#DIV/0!
4	N,N,N-TRIMETHYLLYSINE	C[N+](C)(C)CCCC[C@H](N)C([O-])=O		188.152	C9H20N2O2	-6.19875	P3_B	0.49	0.49	0.48	0.486667	0.0057735	1.18634		4	N,N,N-TRIMETHYLLYSINE	C[N+](C)(C)CCCC[C@H](N)C([O-])=O		188.152	C9H20N2O2	-6.19875	P3_B	0.48	0.46	0.46	0.466667	0.011547	2.47436
5	PHOSPHOENOLPYRUVATE	OC(=O)C(=C)OP(O)(O)=O		167.982	C3H5O6P	-0.639576	P3_B	0.63	0.65	0.69	0.656667	0.0305505	4.65236		5	PHOSPHOENOLPYRUVATE	OC(=O)C(=C)OP(O)(O)=O		167.982	C3H5O6P	-0.639576	P3_B	0.62	0.62	0.61	0.616667	0.0057735	0.936244
6	URIDINE DIPHOSPHATE GLUCOSE	C1=CN(C(=O)NC1=O)C2C(C(C(O2)COP(=O)(O)OP(=O)(O)OC3C(C(C(C(O3)CO)O)O)O)O)O		566.055	C15H24N2O17P2	-4.99661	P3_B	n.d.	n.d.	n.d.	#DIV/0!	#DIV/0!	#DIV/0!		6	URIDINE DIPHOSPHATE GLUCOSE	C1=CN(C(=O)NC1=O)C2C(C(C(O2)COP(=O)(O)OP(=O)(O)OC3C(C(C(C(O3)CO)O)O)O)O)O		566.055	C15H24N2O17P2	-4.99661	P3_B	0.62	0.59	0.67	0.626667	0.0404145	6.44913
7	GALACTOSE 1-PHOSPHATE	OC[C@H]1O[C@H](OP(O)(O)=O)[C@H](O)[C@@H](O)[C@H]1O		260.03	C6H13O9P	-3.05611	P3_B	0.53	0.58	0.53	0.546667	0.0288675	5.28064		7	GALACTOSE 1-PHOSPHATE	OC[C@H]1O[C@H](OP(O)(O)=O)[C@H](O)[C@@H](O)[C@H]1O		260.03	C6H13O9P	-3.05611	P3_B	0.55	0.52	0.54	0.536667	0.0152753	2.84632
8	PYRIDOXAL-PHOSPHATE	CC1=NC=C(COP(O)(O)=O)C(C=O)=C1O		247.025	C8H10NO6P	-2.08561	P3_B	0.61	0.61	0.59	0.603333	0.011547	1.91387		8	PYRIDOXAL-PHOSPHATE	CC1=NC=C(COP(O)(O)=O)C(C=O)=C1O		247.025	C8H10NO6P	-2.08561	P3_B	0.62	0.63	0.61	0.62	0.01	1.6129
9	DIHYDROXYACETONE PHOSPHATE	OCC(=O)COP(O)(O)=O		169.998	C3H7O6P	-1.65178	P3_B	n.d.	n.d.	n.d.	#DIV/0!	#DIV/0!	#DIV/0!		9	DIHYDROXYACETONE PHOSPHATE	OCC(=O)COP(O)(O)=O		169.998	C3H7O6P	-1.65178	P3_B	0.53	0.47	0.54	0.513333	0.0378594	7.37521
10	PHOSPHOENOLPYRUVATE	OC(=O)C(=C)OP(O)(O)=O		167.982	C3H5O6P	-0.639576	P3_B	0.63	0.65	0.69	0.656667	0.0305505	4.65236		10	PHOSPHOENOLPYRUVATE	OC(=O)C(=C)OP(O)(O)=O		167.982	C3H5O6P	-0.639576	P3_B	0.62	0.62	0.61	0.616667	0.0057735	0.936244
11	MANNOSE 6-PHOSPHATE	O[C@@H]1O[C@H](COP(O)(O)=O)[C@@H](O)[C@H](O)[C@@H]1O		260.03	C6H13O9P	-3.05611	P3_B	0.53	0.58	0.53	0.546667	0.0288675	5.28064		11	MANNOSE 6-PHOSPHATE	O[C@@H]1O[C@H](COP(O)(O)=O)[C@@H](O)[C@H](O)[C@@H]1O		260.03	C6H13O9P	-3.05611	P3_B	0.55	0.52	0.55	0.54	0.0173205	3.2075
12	3-PHOSPHOGLYCERATE	OC(COP(O)(O)=O)C(O)=O		185.993	C3H7O7P	-1.64231	P3_B	0.67	0.67	0.65	0.663333	0.011547	1.74075		12	3-PHOSPHOGLYCERATE	OC(COP(O)(O)=O)C(O)=O		185.993	C3H7O7P	-1.64231	P3_B	0.62	0.62	0.61	0.616667	0.0057735	0.936244
1	L-CARNITINE	C[N+](C)(C)C[C@H](O)CC([O-])=O		161.105	C7H15NO3	-4.88751	P3_C	0.53	0.53	0.51	0.523333	0.011547	2.20643		1	L-CARNITINE	C[N+](C)(C)C[C@H](O)CC([O-])=O		161.105	C7H15NO3	-4.88751	P3_C	0.48	0.48	0.48	0.48	0	0
2	O-PHOSPHOETHANOLAMINE	NCCOP(O)(O)=O		141.019	C2H8NO4P	-2.4513	P3_C	0.53	0.55	0.52	0.533333	0.0152753	2.86411		2	O-PHOSPHOETHANOLAMINE	NCCOP(O)(O)=O		141.019	C2H8NO4P	-2.4513	P3_C	0.52	0.49	0.51	0.506667	0.0152753	3.01485
3	O-ACETYLSERINE	CC(=O)OC[C@H](N)C(O)=O		147.053	C5H9NO4	-3.44615	P3_C	0.54	0.56	0.53	0.543333	0.0152753	2.8114		3	O-ACETYLSERINE	CC(=O)OC[C@H](N)C(O)=O		147.053	C5H9NO4	-3.44615	P3_C	0.51	0.49	0.51	0.503333	0.011547	2.29411
4	THYMIDINE-MONOPHOSPHATE	CC1=CN([C@H]2C[C@H](O)[C@@H](COP(O)(O)=O)O2)C(=O)NC1=O		322.057	C10H15N2O8P	-1.24262	P3_C	0.61	0.61	0.59	0.603333	0.011547	1.91387		4	THYMIDINE-MONOPHOSPHATE	CC1=CN([C@H]2C[C@H](O)[C@@H](COP(O)(O)=O)O2)C(=O)NC1=O		322.057	C10H15N2O8P	-1.24262	P3_C	0.6	0.59	0.61	0.6	0.01	1.66667
5	CYCLIC AMP	NC1=NC=NC2=C1N=CN2[C@@H]1O[C@@H]2COP(O)(=O)O[C@H]2[C@H]1O		329.053	C10H12N5O6P	-3.39248	P3_C	0.64	0.64	0.63	0.636667	0.0057735	0.906833		5	CYCLIC AMP	NC1=NC=NC2=C1N=CN2[C@@H]1O[C@@H]2COP(O)(=O)O[C@H]2[C@H]1O		329.053	C10H12N5O6P	-3.39248	P3_C	0.63	0.62	0.63	0.626667	0.0057735	0.921304
6	ADP-GLUCOSE	NC1=C2N=CN([C@@H]3O[C@H](CO[P@](O)(=O)O[P@](O)(=O)O[C@H]4O[C@H](CO)[C@@H](O)[C@H](O)[C@H]4O)[C@@H](O)[C@H]3O)C2=NC=N1		589.082	C16H25N5O15P2	-6.77257	P3_C	0.6	0.58	0.54	0.573333	0.0305505	5.32858		6	ADP-GLUCOSE	NC1=C2N=CN([C@@H]3O[C@H](CO[P@](O)(=O)O[P@](O)(=O)O[C@H]4O[C@H](CO)[C@@H](O)[C@H](O)[C@H]4O)[C@@H](O)[C@H]3O)C2=NC=N1		589.082	C16H25N5O15P2	-6.77257	P3_C	0.58	0.58	0.58	0.58	0	0
7	FRUCTOSE 6-PHOSPHATE	OCC(=O)[C@@H](O)[C@H](O)[C@H](O)COP(O)(O)=O		260.03	C6H13O9P	-3.3906	P3_C	0.53	0.58	0.53	0.546667	0.0288675	5.28064		7	FRUCTOSE 6-PHOSPHATE	OCC(=O)[C@@H](O)[C@H](O)[C@H](O)COP(O)(O)=O		260.03	C6H13O9P	-3.3906	P3_C	0.55	0.52	0.54	0.536667	0.0152753	2.84632
8	ADENOSINE 3',5'-DIPHOSPHATE	NC1=NC=NC2=C1N=CN2[C@@H]1O[C@H](COP(O)(O)=O)[C@@H](OP(O)(O)=O)[C@H]1O		427.029	C10H15N5O10P2	-4.80057	P3_C	0.63	0.65	0.65	0.643333	0.011547	1.79487		8	ADENOSINE 3',5'-DIPHOSPHATE	NC1=NC=NC2=C1N=CN2[C@@H]1O[C@H](COP(O)(O)=O)[C@@H](OP(O)(O)=O)[C@H]1O		427.029	C10H15N5O10P2	-4.80057	P3_C	0.62	0.63	0.63	0.626667	0.0057735	0.921304
9	3-NITRO-L-TYROSINE	C1=CC(=C(C=C1CC(C(=O)O)N)[N+](=O)[O-])O		226.059	C9H10N2O5	-1.55016	P3_C	1.36	1.37	1.33	1.35333	0.0208167	1.53818		9	3-NITRO-L-TYROSINE	C1=CC(=C(C=C1CC(C(=O)O)N)[N+](=O)[O-])O		226.059	C9H10N2O5	-1.55016	P3_C	1.36	1.35	1.35	1.35333	0.0057735	0.426613
10	P-OCTOPAMINE	NC[C@H](O)C1=CC=C(O)C=C1		153.079	C8H11NO2	-0.324492	P3_C	0.56	0.58	0.57	0.57	0.01	1.75439		10	P-OCTOPAMINE	NC[C@H](O)C1=CC=C(O)C=C1		153.079	C8H11NO2	-0.324492	P3_C	0.51	0.52	0.51	0.513333	0.0057735	1.12471
11	N-ALPHA-ACETYLLYSINE	CC(=O)NC(CCCCN)C(O)=O		188.116	C8H16N2O3	-3.15485	P3_C	0.53	0.53	0.52	0.526667	0.0057735	1.09623		11	N-ALPHA-ACETYLLYSINE	CC(=O)NC(CCCCN)C(O)=O		188.116	C8H16N2O3	-3.15485	P3_C	0.51	0.49	0.51	0.503333	0.011547	2.29411
12	URIDINE DIPHOSPHATEGALACTOSE	OC[C@H]1O[C@H](O[P@@](O)(=O)O[P@@](O)(=O)OC[C@H]2O[C@H]([C@H](O)[C@@H]2O)N2C=CC(=O)NC2=O)[C@H](O)[C@@H](O)[C@H]1O		566.055	C15H24N2O17P2	-4.99661	P3_C	0.5	0.53	0.53	0.52	0.0173205	3.33087		12	URIDINE DIPHOSPHATEGALACTOSE	OC[C@H]1O[C@H](O[P@@](O)(=O)O[P@@](O)(=O)OC[C@H]2O[C@H]([C@H](O)[C@@H]2O)N2C=CC(=O)NC2=O)[C@H](O)[C@@H](O)[C@H]1O		566.055	C15H24N2O17P2	-4.99661	P3_C	0.62	0.63	0.67	0.64	0.0264575	4.13399
1	SPERMIDINE	NCCCCNCCCN		145.158	C7H19N3	-1.14956	P3_D	0.48	0.48	0.47	0.476667	0.0057735	1.21122		1	SPERMIDINE	NCCCCNCCCN		145.158	C7H19N3	-1.14956	P3_D	n.d.	n.d.	n.d.	#DIV/0!	#DIV/0!	#DIV/0!
2	PYRIDOXAMINE	CC1=C(O)C(CN)=C(CO)C=N1		168.09	C8H12N2O2	-1.60699	P3_D	0.49	0.48	0.47	0.48	0.01	2.08333		2	PYRIDOXAMINE	CC1=C(O)C(CN)=C(CO)C=N1		168.09	C8H12N2O2	-1.60699	P3_D	0.48	0.46	0.47	0.47	0.01	2.12766
3	5-AMINOLEVULINATE	NCC(=O)CCC(O)=O		131.058	C5H9NO3	-3.25265	P3_D	0.73	0.75	0.73	0.736667	0.011547	1.56747		3	5-AMINOLEVULINATE	NCC(=O)CCC(O)=O		131.058	C5H9NO3	-3.25265	P3_D	0.73	0.75	0.74	0.74	0.01	1.35135
4	DEOXYURIDINE-MONOPHOSPHATE	C1C(C(OC1N2C=CC(=O)NC2=O)COP(=O)(O)O)O		308.041	C9H13N2O8P	-1.63817	P3_D	0.57	0.58	0.58	0.576667	0.0057735	1.00119		4	DEOXYURIDINE-MONOPHOSPHATE	C1C(C(OC1N2C=CC(=O)NC2=O)COP(=O)(O)O)O		308.041	C9H13N2O8P	-1.63817	P3_D	0.58	0.56	0.58	0.573333	0.011547	2.01401
5	ADENOSINE TRIPHOSPHATE	NC1=NC=NC2=C1N=CN2[C@@H]1O[C@H](COP(O)(=O)OP(O)(=O)OP(O)(O)=O)[C@@H](O)[C@H]1O		506.996	C10H16N5O13P3	-5.80405	P3_D	n.d.	n.d.	n.d.	#DIV/0!	#DIV/0!	#DIV/0!		5	ADENOSINE TRIPHOSPHATE	NC1=NC=NC2=C1N=CN2[C@@H]1O[C@H](COP(O)(=O)OP(O)(=O)OP(O)(O)=O)[C@@H](O)[C@H]1O		506.996	C10H16N5O13P3	-5.80405	P3_D	n.d.	n.d.	n.d.	#DIV/0!	#DIV/0!	#DIV/0!
6	RIBOSE 1,5-BISPHOSPHATE	O[C@H]1[C@@H](O)[C@@H](OP(O)(O)=O)O[C@@H]1COP(O)(O)=O		309.985	C5H12O11P2	-2.54934	P3_D	n.d.	n.d.	n.d.	#DIV/0!	#DIV/0!	#DIV/0!		6	RIBOSE 1,5-BISPHOSPHATE	O[C@H]1[C@@H](O)[C@@H](OP(O)(O)=O)O[C@@H]1COP(O)(O)=O		309.985	C5H12O11P2	-2.54934	P3_D	n.d.	n.d.	n.d.	#DIV/0!	#DIV/0!	#DIV/0!
7	XANTHOSINE-MONOPHOSPHATE	C1=NC2=C(N1C3C(C(C(O3)COP(=O)(O)O)O)O)NC(=O)NC2=O		364.042	C10H13N4O9P	-2.1784	P3_D	0.56	0.56	0.56	0.56	0	0		7	XANTHOSINE-MONOPHOSPHATE	C1=NC2=C(N1C3C(C(C(O3)COP(=O)(O)O)O)O)NC(=O)NC2=O		364.042	C10H13N4O9P	-2.1784	P3_D	0.59	0.56	0.56	0.57	0.0173205	3.03869
8	FAD	CC1=CC2=C(C=C1C)N(C[C@H](O)[C@H](O)[C@H](O)COP(O)(=O)OP(O)(=O)OC[C@H]1O[C@H]([C@H](O)[C@@H]1O)N1C=NC3=C1N=CN=C3N)C1=NC(=O)NC(=O)C1=N2		785.157	C27H33N9O15P2	-4.68108	P3_D	n.d.	n.d.	n.d.	#DIV/0!	#DIV/0!	#DIV/0!		8	FAD	CC1=CC2=C(C=C1C)N(C[C@H](O)[C@H](O)[C@H](O)COP(O)(=O)OP(O)(=O)OC[C@H]1O[C@H]([C@H](O)[C@@H]1O)N1C=NC3=C1N=CN=C3N)C1=NC(=O)NC(=O)C1=N2		785.157	C27H33N9O15P2	-4.68108	P3_D	3.65	3.63	3.62	3.63333	0.0152753	0.42042
9	DEOXYGUANOSINE	NC1=NC2=C(N=CN2[C@H]2C[C@H](O)[C@@H](CO)O2)C(=O)N1		267.097	C10H13N5O4	-1.80558	P3_D	0.71	0.71	0.69	0.703333	0.011547	1.64175		9	DEOXYGUANOSINE	NC1=NC2=C(N=CN2[C@H]2C[C@H](O)[C@@H](CO)O2)C(=O)N1		267.097	C10H13N5O4	-1.80558	P3_D	0.72	0.7	0.7	0.706667	0.011547	1.63401
10	OROTATE	OC(=O)C1=CC(=O)NC(=O)N1		156.017	C5H4N2O4	-1.22766	P3_D	0.65	0.67	0.65	0.656667	0.011547	1.75843		10	OROTATE	OC(=O)C1=CC(=O)NC(=O)N1		156.017	C5H4N2O4	-1.22766	P3_D	0.65	0.63	0.65	0.643333	0.011547	1.79487
11	LAUROYLCARNITINE	CCCCCCCCCCCC(=O)O[C@H](CC([O-])=O)C[N+](C)(C)C		343.272	C19H37NO4	0.255273	P3_D	9.3	9.3	9.26	9.28667	0.023094	0.248679		11	LAUROYLCARNITINE	CCCCCCCCCCCC(=O)O[C@H](CC([O-])=O)C[N+](C)(C)C		343.272	C19H37NO4	0.255273	P3_D	9.26	9.25	9.23	9.24667	0.0152753	0.165197
12	1-METHYLNICOTINAMIDE	C[N+]1=CC=CC(=C1)C(N)=O		137.071	C7H9N2O	-4.33715	P3_D	0.51	0.51	0.51	0.51	0	0		12	1-METHYLNICOTINAMIDE	C[N+]1=CC=CC(=C1)C(N)=O		137.071	C7H9N2O	-4.33715	P3_D	n.d.	n.d.	n.d.	#DIV/0!	#DIV/0!	#DIV/0!
1	SPERMINE	NCCCNCCCCNCCCN		202.216	C10H26N4	-1.45401	P3_E	0.48	0.49	0.47	0.48	0.01	2.08333		1	SPERMINE	NCCCNCCCCNCCCN		202.216	C10H26N4	-1.45401	P3_E	n.d.	n.d.	n.d.	#DIV/0!	#DIV/0!	#DIV/0!
2	N-ACETYLMETHIONINE	CSCCC(NC(C)=O)C(O)=O		191.062	C7H13NO3S	-0.108436	P3_E	n.d.	n.d.	n.d.	#DIV/0!	#DIV/0!	#DIV/0!		2	N-ACETYLMETHIONINE	CSCCC(NC(C)=O)C(O)=O		191.062	C7H13NO3S	-0.108436	P3_E	n.d.	n.d.	n.d.	#DIV/0!	#DIV/0!	#DIV/0!
3	CARBAMOYL PHOSPHATE	NC(=O)OP(O)(O)=O		140.983	CH4NO5P	-1.21076	P3_E	n.d.	n.d.	n.d.	#DIV/0!	#DIV/0!	#DIV/0!		3	CARBAMOYL PHOSPHATE	NC(=O)OP(O)(O)=O		140.983	CH4NO5P	-1.21076	P3_E	n.d.	n.d.	n.d.	#DIV/0!	#DIV/0!	#DIV/0!
4	PHOSPHORIBOSYL PYROPHOSPHATE	O[C@H]1[C@@H](O)[C@@H](OP(O)(=O)OP(O)(O)=O)O[C@@H]1COP(O)(O)=O		389.952	C5H13O14P3	-2.97113	P3_E	n.d.	n.d.	n.d.	#DIV/0!	#DIV/0!	#DIV/0!		4	PHOSPHORIBOSYL PYROPHOSPHATE	O[C@H]1[C@@H](O)[C@@H](OP(O)(=O)OP(O)(O)=O)O[C@@H]1COP(O)(O)=O		389.952	C5H13O14P3	-2.97113	P3_E	n.d.	n.d.	n.d.	#DIV/0!	#DIV/0!	#DIV/0!
5	AICAR	NC(=O)C1=C(N)N(C=N1)[C@@H]1O[C@H](COP(O)(O)=O)[C@@H](O)[C@H]1O		338.063	C9H15N4O8P	-4.81241	P3_E	0.55	0.55	0.53	0.543333	0.011547	2.12522		5	AICAR	NC(=O)C1=C(N)N(C=N1)[C@@H]1O[C@H](COP(O)(O)=O)[C@@H](O)[C@H]1O		338.063	C9H15N4O8P	-4.81241	P3_E	0.55	0.55	0.56	0.553333	0.0057735	1.0434
6	URIDINE DIPHOSPHATE-N-ACETYLGALACTOSAMINE	CC(=O)NC1C(O)C(O)C(CO)OC1OP(O)(=O)OP(O)(=O)OCC1OC(C(O)C1O)N1C=CC(=O)NC1=O		607.082	C17H27N3O17P2	-5.28464	P3_E	n.d.	n.d.	n.d.	#DIV/0!	#DIV/0!	#DIV/0!		6	URIDINE DIPHOSPHATE-N-ACETYLGALACTOSAMINE	CC(=O)NC1C(O)C(O)C(CO)OC1OP(O)(=O)OP(O)(=O)OCC1OC(C(O)C1O)N1C=CC(=O)NC1=O		607.082	C17H27N3O17P2	-5.28464	P3_E	0.6	0.62	0.65	0.623333	0.0251661	4.03734
7	GLYCERALDEHYDE 3-PHOSPHATE	C(C(C=O)O)OP(=O)(O)O		169.998	C3H7O6P	-1.80092	P3_E	n.d.	n.d.	n.d.	#DIV/0!	#DIV/0!	#DIV/0!		7	GLYCERALDEHYDE 3-PHOSPHATE	C(C(C=O)O)OP(=O)(O)O		169.998	C3H7O6P	-1.80092	P3_E	n.d.	n.d.	n.d.	#DIV/0!	#DIV/0!	#DIV/0!
8	CYCLIC GMP	NC1=NC2=C(N=CN2[C@@H]2O[C@@H]3COP(O)(=O)O[C@H]3[C@H]2O)C(=O)N1		345.047	C10H12N5O7P	-2.08844	P3_E	0.64	0.64	0.63	0.636667	0.0057735	0.906833		8	CYCLIC GMP	NC1=NC2=C(N=CN2[C@@H]2O[C@@H]3COP(O)(=O)O[C@H]3[C@H]2O)C(=O)N1		345.047	C10H12N5O7P	-2.08844	P3_E	0.63	0.63	0.63	0.63	0	0
9	HOMOCYSTEINE THIOLACTONE	NC1CCSC1=O		117.025	C4H7NOS	-0.250339	P3_E	0.55	0.55	0.54	0.546667	0.0057735	1.05613		9	HOMOCYSTEINE THIOLACTONE	NC1CCSC1=O		117.025	C4H7NOS	-0.250339	P3_E	n.d.	n.d.	n.d.	#DIV/0!	#DIV/0!	#DIV/0!
10	O-PHOSPHOSERINE	NC(COP(O)(O)=O)C(O)=O		185.009	C3H8NO6P	-3.18028	P3_E	0.55	0.54	0.53	0.54	0.01	1.85185		10	O-PHOSPHOSERINE	NC(COP(O)(O)=O)C(O)=O		185.009	C3H8NO6P	-3.18028	P3_E	0.53	0.54	0.52	0.53	0.01	1.88679
11	S-ADENOSYLHOMOCYSTEINE	N[C@@H](CCSC[C@H]1O[C@H]([C@H](O)[C@@H]1O)N1C=NC2=C(N)N=CN=C12)C(O)=O		384.122	C14H20N6O5S	-4.02344	P3_E	0.57	0.58	0.56	0.57	0.01	1.75439		11	S-ADENOSYLHOMOCYSTEINE	N[C@@H](CCSC[C@H]1O[C@H]([C@H](O)[C@@H]1O)N1C=NC2=C(N)N=CN=C12)C(O)=O		384.122	C14H20N6O5S	-4.02344	P3_E	0.58	0.56	0.58	0.573333	0.011547	2.01401
12	L-ORNITHINE	NCCC[C@H](N)C(O)=O		132.09	C5H12N2O2	-3.65829	P3_E	0.49	0.5	0.47	0.486667	0.0152753	3.13875		12	L-ORNITHINE	NCCC[C@H](N)C(O)=O		132.09	C5H12N2O2	-3.65829	P3_E	0.48	0.46	0.45	0.463333	0.0152753	3.29682
1	ADENINE	NC1=NC=NC2=C1NC=N2		135.054	C5H5N5	-0.57347	P3_F	0.55	0.55	0.53	0.543333	0.011547	2.12522		1	ADENINE	NC1=NC=NC2=C1NC=N2		135.054	C5H5N5	-0.57347	P3_F	0.52	0.51	0.51	0.513333	0.0057735	1.12471
2	NORMETANEPHRINE	COC1=CC(=CC=C1O)C(O)CN		183.09	C9H13NO3	-0.387453	P3_F	0.59	0.59	0.58	0.586667	0.0057735	0.98412		2	NORMETANEPHRINE	COC1=CC(=CC=C1O)C(O)CN		183.09	C9H13NO3	-0.387453	P3_F	n.d.	n.d.	n.d.	#DIV/0!	#DIV/0!	#DIV/0!
3	URIDINE DIPHOSPHATE-N-ACETYLGLUCOSAMINE	CC(=O)N[C@@H]1[C@@H](O)[C@H](O)[C@@H](CO)O[C@@H]1OP(O)(=O)OP(O)(=O)OC[C@H]1O[C@H]([C@H](O)[C@@H]1O)N1C=CC(=O)NC1=O		607.082	C17H27N3O17P2	-5.28464	P3_F	n.d.	n.d.	n.d.	#DIV/0!	#DIV/0!	#DIV/0!		3	URIDINE DIPHOSPHATE-N-ACETYLGLUCOSAMINE	CC(=O)N[C@@H]1[C@@H](O)[C@H](O)[C@@H](CO)O[C@@H]1OP(O)(=O)OP(O)(=O)OC[C@H]1O[C@H]([C@H](O)[C@@H]1O)N1C=CC(=O)NC1=O		607.082	C17H27N3O17P2	-5.28464	P3_F	0.6	0.62	0.65	0.623333	0.0251661	4.03734
4	GUANOSINE DIPHOSPHATE	NC1=NC2=C(N=CN2[C@@H]2O[C@H](COP(O)(=O)OP(O)(O)=O)[C@@H](O)[C@H]2O)C(=O)N1		443.024	C10H15N5O11P2	-3.41531	P3_F	n.d.	n.d.	n.d.	#DIV/0!	#DIV/0!	#DIV/0!		4	GUANOSINE DIPHOSPHATE	NC1=NC2=C(N=CN2[C@@H]2O[C@H](COP(O)(=O)OP(O)(O)=O)[C@@H](O)[C@H]2O)C(=O)N1		443.024	C10H15N5O11P2	-3.41531	P3_F	n.d.	n.d.	n.d.	#DIV/0!	#DIV/0!	#DIV/0!
5	PHOSPHOCREATINE	CN(CC(O)=O)C(=N)NP(O)(O)=O		211.036	C4H10N3O5P	-2.25054	P3_F	0.55	0.55	0.53	0.543333	0.011547	2.12522		5	PHOSPHOCREATINE	CN(CC(O)=O)C(=N)NP(O)(O)=O		211.036	C4H10N3O5P	-2.25054	P3_F	0.52	0.52	0.54	0.526667	0.011547	2.19247
6	URIDINE DIPHOSPHATE GLUCURONIC ACID	O[C@@H]1[C@@H](COP(O)(=O)OP(O)(=O)O[C@H]2O[C@@H]([C@@H](O)[C@H](O)[C@H]2O)C(O)=O)O[C@H]([C@@H]1O)N1C=CC(=O)NC1=O		580.034	C15H22N2O18P2	-4.67633	P3_F	n.d.	n.d.	n.d.	#DIV/0!	#DIV/0!	#DIV/0!		6	URIDINE DIPHOSPHATE GLUCURONIC ACID	O[C@@H]1[C@@H](COP(O)(=O)OP(O)(=O)O[C@H]2O[C@@H]([C@@H](O)[C@H](O)[C@H]2O)C(O)=O)O[C@H]([C@@H]1O)N1C=CC(=O)NC1=O		580.034	C15H22N2O18P2	-4.67633	P3_F	n.d.	n.d.	n.d.	#DIV/0!	#DIV/0!	#DIV/0!
7	N,N-DIMETHYLARGININE	CN(C)C(=NCCCC(C(=O)O)N)N		202.143	C8H18N4O2	-2.673	P3_F	0.51	0.51	0.5	0.506667	0.0057735	1.13951		7	N,N-DIMETHYLARGININE	CN(C)C(=NCCCC(C(=O)O)N)N		202.143	C8H18N4O2	-2.673	P3_F	0.47	0.47	0.52	0.486667	0.0288675	5.93168
8	CYTIDINE DIPHOSPHATE	NC1=NC(=O)N(C=C1)[C@@H]1O[C@H](COP(O)(=O)OP(O)(O)=O)[C@@H](O)[C@H]1O		403.018	C9H15N3O11P2	-3.34288	P3_F	n.d.	n.d.	n.d.	#DIV/0!	#DIV/0!	#DIV/0!		8	CYTIDINE DIPHOSPHATE	NC1=NC(=O)N(C=C1)[C@@H]1O[C@H](COP(O)(=O)OP(O)(O)=O)[C@@H](O)[C@H]1O		403.018	C9H15N3O11P2	-3.34288	P3_F	n.d.	n.d.	n.d.	#DIV/0!	#DIV/0!	#DIV/0!
9	SELENOCYSTAMINE	C(C[Se][Se]CCN)N		247.933	C4H12N2Se2	-1.704	P3_F	0.48	0.49	0.48	0.483333	0.0057735	1.19452		9	SELENOCYSTAMINE	C(C[Se][Se]CCN)N		247.933	C4H12N2Se2	-1.704	P3_F	n.d.	n.d.	n.d.	#DIV/0!	#DIV/0!	#DIV/0!
10	HISTAMINE	NCCC1=CNC=N1		111.08	C5H9N3	-0.700971	P3_F	0.48	0.48	0.46	0.473333	0.011547	2.43951		10	HISTAMINE	NCCC1=CNC=N1		111.08	C5H9N3	-0.700971	P3_F	0.49	0.46	0.46	0.47	0.0173205	3.68521
11	INDOXYL SULFATE	OS(=O)(=O)OC1=CNC2=CC=CC=C12		213.01	C8H7NO4S	1.29313	P3_F	n.d.	n.d.	n.d.	#DIV/0!	#DIV/0!	#DIV/0!		11	INDOXYL SULFATE	OS(=O)(=O)OC1=CNC2=CC=CC=C12		213.01	C8H7NO4S	1.29313	P3_F	3.21	3.16	3.22	3.19667	0.0321455	1.00559
12	ETHYL 3-UREIDOPROPIONATE	CCOC(=O)CCNC(=O)N		160.085	C6H12N2O3	-0.92246	P3_F	n.d.	n.d.	n.d.	#DIV/0!	#DIV/0!	#DIV/0!		12	ETHYL 3-UREIDOPROPIONATE	CCOC(=O)CCNC(=O)N		160.085	C6H12N2O3	-0.92246	P3_F	n.d.	n.d.	n.d.	#DIV/0!	#DIV/0!	#DIV/0!
1	DEOXYRIBOSE	OC[C@@H]1O[C@H](O)C[C@H]1O		134.058	C5H10O4	-1.40157	P3_G	0.57	0.56	0.58	0.57	0.01	1.75439		1	DEOXYRIBOSE	OC[C@@H]1O[C@H](O)C[C@H]1O		134.058	C5H10O4	-1.40157	P3_G	n.d.	n.d.	n.d.	#DIV/0!	#DIV/0!	#DIV/0!
2	PHYTATE	OP(O)(=O)OC1C(OP(O)(O)=O)C(OP(O)(O)=O)C(OP(O)(O)=O)C(OP(O)(O)=O)C1OP(O)(O)=O		659.861	C6H18O24P6	-4.52341	P3_G	n.d.	n.d.	n.d.	#DIV/0!	#DIV/0!	#DIV/0!		2	PHYTATE	OP(O)(=O)OC1C(OP(O)(O)=O)C(OP(O)(O)=O)C(OP(O)(O)=O)C(OP(O)(O)=O)C1OP(O)(O)=O		659.861	C6H18O24P6	-4.52341	P3_G	n.d.	n.d.	n.d.	#DIV/0!	#DIV/0!	#DIV/0!
3	THIAMINE MONOPHOSPHATE	CC1=C(CCOP(O)([O-])=O)SC=[N+]1CC1=CN=C(C)N=C1N		344.071	C12H17N4O4PS	-5.69632	P3_G	n.d.	n.d.	n.d.	#DIV/0!	#DIV/0!	#DIV/0!		3	THIAMINE MONOPHOSPHATE	CC1=C(CCOP(O)([O-])=O)SC=[N+]1CC1=CN=C(C)N=C1N		344.071	C12H17N4O4PS	-5.69632	P3_G	0.49	0.49	0.52	0.5	0.0173205	3.4641
4	URACIL 5-CARBOXYLATE	C1=C(C(=O)NC(=O)N1)C(=O)O		156.017	C5H4N2O4	-1.26805	P3_G	0.65	0.67	0.65	0.656667	0.011547	1.75843		4	URACIL 5-CARBOXYLATE	C1=C(C(=O)NC(=O)N1)C(=O)O		156.017	C5H4N2O4	-1.26805	P3_G	0.65	0.63	0.65	0.643333	0.011547	1.79487
5	S-HEXYL-GLUTATHIONE	CCCCCCSCC(C(=O)NCC(=O)O)NC(=O)CCC(C(=O)O)N		391.178	C16H29N3O6S	-2.37903	P3_G	5.88	5.87	5.85	5.86667	0.0152753	0.260374		5	S-HEXYL-GLUTATHIONE	CCCCCCSCC(C(=O)NCC(=O)O)NC(=O)CCC(C(=O)O)N		391.178	C16H29N3O6S	-2.37903	P3_G	5.85	5.84	5.85	5.84667	0.0057735	0.0987486
6	GLYOXYLATE	OC(=O)C=O		74.0004	C2H2O3	-0.133675	P3_G	n.d.	n.d.	n.d.	#DIV/0!	#DIV/0!	#DIV/0!		6	GLYOXYLATE	OC(=O)C=O		74.0004	C2H2O3	-0.133675	P3_G	n.d.	n.d.	n.d.	#DIV/0!	#DIV/0!	#DIV/0!
7	GUANOSINE MONOPHOSPHATE	NC1=NC2=C(N=CN2[C@@H]2O[C@H](COP(O)(O)=O)[C@@H](O)[C@H]2O)C(=O)N1		363.058	C10H14N5O8P	-3.1267	P3_G	0.56	0.56	0.54	0.553333	0.011547	2.08681		7	GUANOSINE MONOPHOSPHATE	NC1=NC2=C(N=CN2[C@@H]2O[C@H](COP(O)(O)=O)[C@@H](O)[C@H]2O)C(=O)N1		363.058	C10H14N5O8P	-3.1267	P3_G	0.58	0.55	0.56	0.563333	0.0152753	2.71158
8	N-ACETYLALANINE	C[C@H](NC(C)=O)C(O)=O		131.058	C5H9NO3	-0.759865	P3_G	0.73	0.75	0.73	0.736667	0.011547	1.56747		8	N-ACETYLALANINE	C[C@H](NC(C)=O)C(O)=O		131.058	C5H9NO3	-0.759865	P3_G	0.73	0.75	0.74	0.74	0.01	1.35135
9	4-GUANIDINOBUTANOATE	NC(N)=NCCCC(O)=O		145.085	C5H11N3O2	-2.65453	P3_G	0.55	0.56	0.54	0.55	0.01	1.81818		9	4-GUANIDINOBUTANOATE	NC(N)=NCCCC(O)=O		145.085	C5H11N3O2	-2.65453	P3_G	0.55	0.54	0.56	0.55	0.01	1.81818
10	HYDROXYPYRUVATE	OCC(=O)C(O)=O		104.011	C3H4O4	-0.751374	P3_G	n.d.	n.d.	n.d.	#DIV/0!	#DIV/0!	#DIV/0!		10	HYDROXYPYRUVATE	OCC(=O)C(O)=O		104.011	C3H4O4	-0.751374	P3_G	n.d.	n.d.	n.d.	#DIV/0!	#DIV/0!	#DIV/0!
11	D-MANNOSAMINE	C(C1C(C(C(C(O1)O)N)O)O)O		179.079	C6H13NO5	-3.03942	P3_G	0.49	0.49	0.47	0.483333	0.011547	2.38904		11	D-MANNOSAMINE	C(C1C(C(C(C(O1)O)N)O)O)O		179.079	C6H13NO5	-3.03942	P3_G	0.49	0.48	0.5	0.49	0.01	2.04082
12	CYTOCHROME C	CC1=C(C2=CC3=NC(=CC4=C(C(=C([N-]4)C=C5C(=C(C(=N5)C=C1[N-]2)C(C)SCC(C(=O)NC)N)C)C(C)SCC(C(=O)NC)N)C)C(=C3CCC(=O)O)C)CCC(=O)O.[Fe+2]		884.28	C42H52FeN8O6S2	0.760301	P3_G	n.d.	n.d.	n.d.	#DIV/0!	#DIV/0!	#DIV/0!		12	CYTOCHROME C	CC1=C(C2=CC3=NC(=CC4=C(C(=C([N-]4)C=C5C(=C(C(=N5)C=C1[N-]2)C(C)SCC(C(=O)NC)N)C)C(C)SCC(C(=O)NC)N)C)C(=C3CCC(=O)O)C)CCC(=O)O.[Fe+2]		884.28	C42H52FeN8O6S2	0.760301	P3_G	n.d.	n.d.	n.d.	#DIV/0!	#DIV/0!	#DIV/0!
1	O-ACETYLCARNITINE	CC(=O)OC(CC([O-])=O)C[N+](C)(C)C		203.116	C9H17NO4	-4.44638	P3_H	0.57	0.59	0.57	0.576667	0.011547	2.00237		1	O-ACETYLCARNITINE	CC(=O)OC(CC([O-])=O)C[N+](C)(C)C		203.116	C9H17NO4	-4.44638	P3_H	0.59	0.59	0.59	0.59	0	0
2	RIBOFLAVIN	CC1=C(C)C=C2N(C[C@H](O)[C@H](O)[C@H](O)CO)C3=NC(=O)NC(=O)C3=NC2=C1		376.138	C17H20N4O6	-0.91654	P3_H	4.25	4.25	4.23	4.24333	0.011547	0.272121		2	RIBOFLAVIN	CC1=C(C)C=C2N(C[C@H](O)[C@H](O)[C@H](O)CO)C3=NC(=O)NC(=O)C3=NC2=C1		376.138	C17H20N4O6	-0.91654	P3_H	4.23	4.22	4.24	4.23	0.01	0.236407
3	METHYL GALACTOSIDE	COC1OC(CO)C(O)C(O)C1O		194.079	C7H14O6	-2.28941	P3_H	0.56	0.56	0.54	0.553333	0.011547	2.08681		3	METHYL GALACTOSIDE	COC1OC(CO)C(O)C(O)C1O		194.079	C7H14O6	-2.28941	P3_H	0.59	0.59	0.56	0.58	0.0173205	2.98629
4	GLUTARATE	OC(=O)CCCC(O)=O		132.042	C5H8O4	0.0460857	P3_H	0.99	0.99	0.95	0.976667	0.023094	2.36457		4	GLUTARATE	OC(=O)CCCC(O)=O		132.042	C5H8O4	0.0460857	P3_H	0.96	0.96	0.96	0.96	0	0
5	DIHYDROXYFUMARATE	OC(O)=C(O)C(=O)C(O)=O		148.001	C4H4O6	-0.00882162	P3_H	n.d.	n.d.	n.d.	#DIV/0!	#DIV/0!	#DIV/0!		5	DIHYDROXYFUMARATE	OC(O)=C(O)C(=O)C(O)=O		148.001	C4H4O6	-0.00882162	P3_H	n.d.	n.d.	n.d.	#DIV/0!	#DIV/0!	#DIV/0!
6	CYTIDINE MONOPHOSPHATE	NC1=NC(=O)N(C=C1)[C@@H]1O[C@H](COP(O)(O)=O)[C@@H](O)[C@H]1O		323.052	C9H14N3O8P	-3.1532	P3_H	0.53	0.53	0.53	0.53	0	0		6	CYTIDINE MONOPHOSPHATE	NC1=NC(=O)N(C=C1)[C@@H]1O[C@H](COP(O)(O)=O)[C@@H](O)[C@H]1O		323.052	C9H14N3O8P	-3.1532	P3_H	0.53	0.54	0.54	0.536667	0.0057735	1.07581
7	GUANOSINE DIPHOSPHATE MANNOSE	NC1=NC2=C(N=CN2[C@@H]2O[C@H](COP(O)(=O)OP(O)(=O)O[C@H]3O[C@H](CO)[C@@H](O)[C@H](O)[C@@H]3O)[C@@H](O)[C@H]2O)C(=O)N1		605.077	C16H25N5O16P2	-5.28758	P3_H	0.63	0.63	0.63	0.63	0	0		7	GUANOSINE DIPHOSPHATE MANNOSE	NC1=NC2=C(N=CN2[C@@H]2O[C@H](COP(O)(=O)OP(O)(=O)O[C@H]3O[C@H](CO)[C@@H](O)[C@H](O)[C@@H]3O)[C@@H](O)[C@H]2O)C(=O)N1		605.077	C16H25N5O16P2	-5.28758	P3_H	0.65	0.63	0.63	0.636667	0.011547	1.81367
8	5'-DEOXYADENOSINE	C[C@H]1O[C@H]([C@H](O)[C@@H]1O)N1C=NC2=C(N)N=CN=C12		251.102	C10H13N5O3	-1.04405	P3_H	0.96	0.96	0.93	0.95	0.0173205	1.82321		8	5'-DEOXYADENOSINE	C[C@H]1O[C@H]([C@H](O)[C@@H]1O)N1C=NC2=C(N)N=CN=C12		251.102	C10H13N5O3	-1.04405	P3_H	0.96	0.92	0.93	0.936667	0.0208167	2.22242
9	GLUTATHIONE REDUCED	N[C@@H](CCC(=O)N[C@@H](CS)C(=O)NCC(O)=O)C(O)=O		307.084	C10H17N3O6S	-4.88468	P3_H	0.59	0.61	0.57	0.59	0.02	3.38983		9	GLUTATHIONE REDUCED	N[C@@H](CCC(=O)N[C@@H](CS)C(=O)NCC(O)=O)C(O)=O		307.084	C10H17N3O6S	-4.88468	P3_H	0.55	0.54	0.56	0.55	0.01	1.81818
10	ERYTHRITOL	OC[C@H](O)[C@H](O)CO		122.058	C4H10O4	-2.46935	P3_H	0.57	0.58	0.57	0.573333	0.0057735	1.00701		10	ERYTHRITOL	OC[C@H](O)[C@H](O)CO		122.058	C4H10O4	-2.46935	P3_H	0.87	0.88	0.86	0.87	0.01	1.14943
11	GLUCOSAMINATE	C(C(C(C(C(C(=O)O)N)O)O)O)O		195.074	C6H13NO6	-5.7774	P3_H	0.5	0.5	0.5	0.5	0	0		11	GLUCOSAMINATE	C(C(C(C(C(C(=O)O)N)O)O)O)O		195.074	C6H13NO6	-5.7774	P3_H	0.51	0.49	0.51	0.503333	0.011547	2.29411
12	URIDINE TRIPHOSPHATE	O[C@H]1[C@@H](O)[C@@H](O[C@@H]1COP(O)(=O)OP(O)(=O)OP(O)(O)=O)N1C=CC(=O)NC1=O		483.969	C9H15N2O15P3	-3.38241	P3_H	n.d.	n.d.	n.d.	#DIV/0!	#DIV/0!	#DIV/0!		12	URIDINE TRIPHOSPHATE	O[C@H]1[C@@H](O)[C@@H](O[C@@H]1COP(O)(=O)OP(O)(=O)OP(O)(O)=O)N1C=CC(=O)NC1=O		483.969	C9H15N2O15P3	-3.38241	P3_H	n.d.	n.d.	n.d.	#DIV/0!	#DIV/0!	#DIV/0!
post	C1-APS	C[N+]1=CC(=CC=C1)S([O-])(=O)=O	100	173.015	C6H7NO3S	-4.01	RTI	0.54	0.52	0.54	0.533333	0.011547	2.16506		post	C1-APS	C[N+]1=CC(=CC=C1)S([O-])(=O)=O	100	173.015	C6H7NO3S	-4.01	RTI	0.53	0.53	0.53	0.53	0	0
post	C2-APS	CC[N+]1=CC(=CC=C1)S([O-])(=O)=O	200	187.03	C7H9NO3S	-3.65	RTI	0.56	0.55	0.56	0.556667	0.0057735	1.03716		post	C2-APS	CC[N+]1=CC(=CC=C1)S([O-])(=O)=O	200	187.03	C7H9NO3S	-3.65	RTI	0.56	0.57	0.56	0.563333	0.0057735	1.02488
post	C3-APS	CCC[N+]1=CC(=CC=C1)S([O-])(=O)=O	300	201.046	C8H11NO3S	-3.13	RTI	0.65	0.63	0.64	0.64	0.01	1.5625		post	C3-APS	CCC[N+]1=CC(=CC=C1)S([O-])(=O)=O	300	201.046	C8H11NO3S	-3.13	RTI	0.65	0.66	0.65	0.653333	0.0057735	0.883699
post	C4-APS	CCCC[N+]1=CC(=CC=C1)S([O-])(=O)=O	400	215.062	C9H13NO3S	-2.68	RTI	1.03	1	1.02	1.01667	0.0152753	1.50248		post	C4-APS	CCCC[N+]1=CC(=CC=C1)S([O-])(=O)=O	400	215.062	C9H13NO3S	-2.68	RTI	1.03	1.03	1.02	1.02667	0.0057735	0.562354
post	C5-APS	CCCCC[N+]1=CC(=CC=C1)S([O-])(=O)=O	500	229.077	C10H15NO3S	-2.24	RTI	2.42	2.38	2.39	2.39667	0.0208167	0.868567		post	C5-APS	CCCCC[N+]1=CC(=CC=C1)S([O-])(=O)=O	500	229.077	C10H15NO3S	-2.24	RTI	2.38	2.38	2.38	2.38	0	0
post	C6-APS	CCCCCC[N+]1=CC(=CC=C1)S([O-])(=O)=O	600	243.093	C11H17NO3S	-1.79	RTI	4.4	4.38	4.38	4.38667	0.011547	0.26323		post	C6-APS	CCCCCC[N+]1=CC(=CC=C1)S([O-])(=O)=O	600	243.093	C11H17NO3S	-1.79	RTI	4.38	4.38	4.37	4.37667	0.0057735	0.131916
post	C7-APS	CCCCCCC[N+]1=CC(=CC=C1)S([O-])(=O)=O	700	257.109	C12H19NO3S	-1.35	RTI	5.61	5.59	5.59	5.59667	0.011547	0.206319		post	C7-APS	CCCCCCC[N+]1=CC(=CC=C1)S([O-])(=O)=O	700	257.109	C12H19NO3S	-1.35	RTI	5.59	5.6	5.58	5.59	0.01	0.178891
post	C8-APS	CCCCCCCC[N+]1=CC(=CC=C1)S([O-])(=O)=O	800	271.124	C13H21NO3S	-0.9	RTI	6.61	6.58	6.59	6.59333	0.0152753	0.231677		post	C8-APS	CCCCCCCC[N+]1=CC(=CC=C1)S([O-])(=O)=O	800	271.124	C13H21NO3S	-0.9	RTI	6.58	6.59	6.58	6.58333	0.0057735	0.0876988
post	C9-APS	CCCCCCCCC[N+]1=CC(=CC=C1)S([O-])(=O)=O	900	285.14	C14H23NO3S	-0.46	RTI	7.48	7.45	7.46	7.46333	0.0152753	0.204671		post	C9-APS	CCCCCCCCC[N+]1=CC(=CC=C1)S([O-])(=O)=O	900	285.14	C14H23NO3S	-0.46	RTI	7.56	7.46	7.45	7.49	0.0608276	0.812118
post	C10-APS	CCCCCCCCCC[N+]1=CC(=CC=C1)S([O-])(=O)=O	1000	299.156	C15H25NO3S	-0.02	RTI	8.28	8.35	8.26	8.29667	0.0472582	0.569604		post	C10-APS	CCCCCCCCCC[N+]1=CC(=CC=C1)S([O-])(=O)=O	1000	299.156	C15H25NO3S	-0.02	RTI	8.26	8.27	8.25	8.26	0.01	0.121065
post	C11-APS	CCCCCCCCCCC[N+]1=CC(=CC=C1)S([O-])(=O)=O	1100	313.171	C16H27NO3S	0.43	RTI	9.05	9.02	9.03	9.03333	0.0152753	0.169099		post	C11-APS	CCCCCCCCCCC[N+]1=CC(=CC=C1)S([O-])(=O)=O	1100	313.171	C16H27NO3S	0.43	RTI	9.03	9.03	9.02	9.02667	0.0057735	0.0639605
post	C12-APS	CCCCCCCCCCCC[N+]1=CC(=CC=C1)S([O-])(=O)=O	1200	327.187	C17H29NO3S	0.87	RTI	9.8	9.77	9.78	9.78333	0.0152753	0.156135		post	C12-APS	CCCCCCCCCCCC[N+]1=CC(=CC=C1)S([O-])(=O)=O	1200	327.187	C17H29NO3S	0.87	RTI	9.77	9.78	9.77	9.77333	0.0057735	0.059074
post	C13-APS	CCCCCCCCCCCCC[N+]1=CC(=CC=C1)S([O-])(=O)=O	1300	341.202	C18H31NO3S	1.32	RTI	10.55	10.52	10.53	10.5333	0.0152753	0.145018		post	C13-APS	CCCCCCCCCCCCC[N+]1=CC(=CC=C1)S([O-])(=O)=O	1300	341.202	C18H31NO3S	1.32	RTI	10.51	10.52	10.51	10.5133	0.0057735	0.054916
post	C14-APS	CCCCCCCCCCCCCC[N+]1=CC(=CC=C1)S([O-])(=O)=O	1400	355.218	C19H33NO3S	1.76	RTI	11.31	11.27	11.28	11.2867	0.0208167	0.184436		post	C14-APS	CCCCCCCCCCCCCC[N+]1=CC(=CC=C1)S([O-])(=O)=O	1400	355.218	C19H33NO3S	1.76	RTI	11.26	11.27	11.25	11.26	0.01	0.0888099
post	C15-APS	CCCCCCCCCCCCCCC[N+]1=CC(=CC=C1)S([O-])(=O)=O	1500	369.234	C20H35NO3S	2.21	RTI	12.06	12.03	12.04	12.0433	0.0152753	0.126836		post	C15-APS	CCCCCCCCCCCCCCC[N+]1=CC(=CC=C1)S([O-])(=O)=O	1500	369.234	C20H35NO3S	2.21	RTI	12.02	12.03	12.01	12.02	0.01	0.0831947
post	C16-APS	CCCCCCCCCCCCCCCC[N+]1=CC(=CC=C1)S([O-])(=O)=O	1600	383.249	C21H37NO3S	2.65	RTI	12.83	12.78	12.79	12.8	0.0264575	0.206699		post	C16-APS	CCCCCCCCCCCCCCCC[N+]1=CC(=CC=C1)S([O-])(=O)=O	1600	383.249	C21H37NO3S	2.65	RTI	12.78	12.78	12.77	12.7767	0.0057735	0.0451879
post	C17-APS	CCCCCCCCCCCCCCCCC[N+]1=CC(=CC=C1)S([O-])(=O)=O	1700	397.265	C22H39NO3S	3.1	RTI	13.58	13.54	13.54	13.5533	0.023094	0.170394		post	C17-APS	CCCCCCCCCCCCCCCCC[N+]1=CC(=CC=C1)S([O-])(=O)=O	1700	397.265	C22H39NO3S	3.1	RTI	13.53	13.54	13.53	13.5333	0.0057735	0.0426613
post	C18-APS	CCCCCCCCCCCCCCCCCC[N+]1=CC(=CC=C1)S([O-])(=O)=O	1800	411.281	C23H41NO3S	3.54	RTI	14.32	14.27	14.28	14.29	0.0264575	0.185147		post	C18-APS	CCCCCCCCCCCCCCCCCC[N+]1=CC(=CC=C1)S([O-])(=O)=O	1800	411.281	C23H41NO3S	3.54	RTI	14.27	14.28	14.26	14.27	0.01	0.0700771
post	C19-APS	CCCCCCCCCCCCCCCCCCC[N+]1=CC(=CC=C1)S([O-])(=O)=O	1900	425.296	C24H43NO3S	3.99	RTI	15.03	14.99	14.99	15.0033	0.023094	0.153926		post	C19-APS	CCCCCCCCCCCCCCCCCCC[N+]1=CC(=CC=C1)S([O-])(=O)=O	1900	425.296	C24H43NO3S	3.99	RTI	14.98	14.99	14.98	14.9833	0.0057735	0.0385328
post	C20-APS	CCCCCCCCCCCCCCCCCCCC[N+]1=CC(=CC=C1)S([O-])(=O)=O	2000	439.312	C25H45NO3S	4.43	RTI	15.7	15.66	15.66	15.6733	0.023094	0.147346		post	C20-APS	CCCCCCCCCCCCCCCCCCCC[N+]1=CC(=CC=C1)S([O-])(=O)=O	2000	439.312	C25H45NO3S	4.43	RTI	15.65	15.66	15.64	15.65	0.01	0.0638978

## Sheet: Plate 4
								pos mode RT															neg mode RT
No.	Name	SMILES	RTI	exact mass	formula	logP	Mix	Rep 1	Rep 2	Rep 3	mean	stdev	rel stdev		No.	Name	SMILES	RTI	exact mass	formula	logP	Mix	Rep 1	Rep 2	Rep 3	mean	stdev	rel stdev
pre	C1-APS	C[N+]1=CC(=CC=C1)S([O-])(=O)=O	100	173.015	C6H7NO3S	-4.01	RTI	0.53	0.54	0.52	0.53	0.01	1.88679		pre	C1-APS	C[N+]1=CC(=CC=C1)S([O-])(=O)=O	100	173.015	C6H7NO3S	-4.01	RTI	0.51	0.53	0.53	0.523333	0.011547	2.20643
pre	C2-APS	CC[N+]1=CC(=CC=C1)S([O-])(=O)=O	200	187.03	C7H9NO3S	-3.65	RTI	0.56	0.56	0.55	0.556667	0.0057735	1.03716		pre	C2-APS	CC[N+]1=CC(=CC=C1)S([O-])(=O)=O	200	187.03	C7H9NO3S	-3.65	RTI	0.54	0.56	0.57	0.556667	0.0152753	2.74406
pre	C3-APS	CCC[N+]1=CC(=CC=C1)S([O-])(=O)=O	300	201.046	C8H11NO3S	-3.13	RTI	0.64	0.65	0.63	0.64	0.01	1.5625		pre	C3-APS	CCC[N+]1=CC(=CC=C1)S([O-])(=O)=O	300	201.046	C8H11NO3S	-3.13	RTI	0.63	0.65	0.66	0.646667	0.0152753	2.36215
pre	C4-APS	CCCC[N+]1=CC(=CC=C1)S([O-])(=O)=O	400	215.062	C9H13NO3S	-2.68	RTI	1.02	1.03	1	1.01667	0.0152753	1.50248		pre	C4-APS	CCCC[N+]1=CC(=CC=C1)S([O-])(=O)=O	400	215.062	C9H13NO3S	-2.68	RTI	1.01	1.03	1.03	1.02333	0.011547	1.12837
pre	C5-APS	CCCCC[N+]1=CC(=CC=C1)S([O-])(=O)=O	500	229.077	C10H15NO3S	-2.24	RTI	2.4	2.42	2.38	2.4	0.02	0.833333		pre	C5-APS	CCCCC[N+]1=CC(=CC=C1)S([O-])(=O)=O	500	229.077	C10H15NO3S	-2.24	RTI	2.37	2.38	2.38	2.37667	0.0057735	0.242924
pre	C6-APS	CCCCCC[N+]1=CC(=CC=C1)S([O-])(=O)=O	600	243.093	C11H17NO3S	-1.79	RTI	4.39	4.4	4.38	4.39	0.01	0.22779		pre	C6-APS	CCCCCC[N+]1=CC(=CC=C1)S([O-])(=O)=O	600	243.093	C11H17NO3S	-1.79	RTI	4.36	4.38	4.38	4.37333	0.011547	0.264032
pre	C7-APS	CCCCCCC[N+]1=CC(=CC=C1)S([O-])(=O)=O	700	257.109	C12H19NO3S	-1.35	RTI	5.6	5.61	5.59	5.6	0.01	0.178571		pre	C7-APS	CCCCCCC[N+]1=CC(=CC=C1)S([O-])(=O)=O	700	257.109	C12H19NO3S	-1.35	RTI	5.57	5.59	5.6	5.58667	0.0152753	0.273423
pre	C8-APS	CCCCCCCC[N+]1=CC(=CC=C1)S([O-])(=O)=O	800	271.124	C13H21NO3S	-0.9	RTI	6.6	6.61	6.58	6.59667	0.0152753	0.23156		pre	C8-APS	CCCCCCCC[N+]1=CC(=CC=C1)S([O-])(=O)=O	800	271.124	C13H21NO3S	-0.9	RTI	6.57	6.58	6.59	6.58	0.01	0.151976
pre	C9-APS	CCCCCCCCC[N+]1=CC(=CC=C1)S([O-])(=O)=O	900	285.14	C14H23NO3S	-0.46	RTI	7.47	7.48	7.45	7.46667	0.0152753	0.204579		pre	C9-APS	CCCCCCCCC[N+]1=CC(=CC=C1)S([O-])(=O)=O	900	285.14	C14H23NO3S	-0.46	RTI	7.44	7.56	7.46	7.48667	0.064291	0.85874
pre	C10-APS	CCCCCCCCCC[N+]1=CC(=CC=C1)S([O-])(=O)=O	1000	299.156	C15H25NO3S	-0.02	RTI	8.27	8.28	8.35	8.3	0.043589	0.525169		pre	C10-APS	CCCCCCCCCC[N+]1=CC(=CC=C1)S([O-])(=O)=O	1000	299.156	C15H25NO3S	-0.02	RTI	8.25	8.26	8.27	8.26	0.01	0.121065
pre	C11-APS	CCCCCCCCCCC[N+]1=CC(=CC=C1)S([O-])(=O)=O	1100	313.171	C16H27NO3S	0.43	RTI	9.03	9.05	9.02	9.03333	0.0152753	0.169099		pre	C11-APS	CCCCCCCCCCC[N+]1=CC(=CC=C1)S([O-])(=O)=O	1100	313.171	C16H27NO3S	0.43	RTI	9.01	9.03	9.03	9.02333	0.011547	0.127968
pre	C12-APS	CCCCCCCCCCCC[N+]1=CC(=CC=C1)S([O-])(=O)=O	1200	327.187	C17H29NO3S	0.87	RTI	9.79	9.8	9.77	9.78667	0.0152753	0.156082		pre	C12-APS	CCCCCCCCCCCC[N+]1=CC(=CC=C1)S([O-])(=O)=O	1200	327.187	C17H29NO3S	0.87	RTI	9.76	9.77	9.78	9.77	0.01	0.102354
pre	C13-APS	CCCCCCCCCCCCC[N+]1=CC(=CC=C1)S([O-])(=O)=O	1300	341.202	C18H31NO3S	1.32	RTI	10.53	10.55	10.52	10.5333	0.0152753	0.145018		pre	C13-APS	CCCCCCCCCCCCC[N+]1=CC(=CC=C1)S([O-])(=O)=O	1300	341.202	C18H31NO3S	1.32	RTI	10.5	10.51	10.52	10.51	0.01	0.0951475
pre	C14-APS	CCCCCCCCCCCCCC[N+]1=CC(=CC=C1)S([O-])(=O)=O	1400	355.218	C19H33NO3S	1.76	RTI	11.29	11.31	11.27	11.29	0.02	0.177148		pre	C14-APS	CCCCCCCCCCCCCC[N+]1=CC(=CC=C1)S([O-])(=O)=O	1400	355.218	C19H33NO3S	1.76	RTI	11.25	11.26	11.27	11.26	0.01	0.0888099
pre	C15-APS	CCCCCCCCCCCCCCC[N+]1=CC(=CC=C1)S([O-])(=O)=O	1500	369.234	C20H35NO3S	2.21	RTI	12.05	12.06	12.03	12.0467	0.0152753	0.126801		pre	C15-APS	CCCCCCCCCCCCCCC[N+]1=CC(=CC=C1)S([O-])(=O)=O	1500	369.234	C20H35NO3S	2.21	RTI	12.01	12.02	12.03	12.02	0.01	0.0831947
pre	C16-APS	CCCCCCCCCCCCCCCC[N+]1=CC(=CC=C1)S([O-])(=O)=O	1600	383.249	C21H37NO3S	2.65	RTI	12.8	12.83	12.78	12.8033	0.0251661	0.196559		pre	C16-APS	CCCCCCCCCCCCCCCC[N+]1=CC(=CC=C1)S([O-])(=O)=O	1600	383.249	C21H37NO3S	2.65	RTI	12.77	12.78	12.78	12.7767	0.0057735	0.0451879
pre	C17-APS	CCCCCCCCCCCCCCCCC[N+]1=CC(=CC=C1)S([O-])(=O)=O	1700	397.265	C22H39NO3S	3.1	RTI	13.56	13.58	13.54	13.56	0.02	0.147493		pre	C17-APS	CCCCCCCCCCCCCCCCC[N+]1=CC(=CC=C1)S([O-])(=O)=O	1700	397.265	C22H39NO3S	3.1	RTI	13.52	13.53	13.54	13.53	0.01	0.0739098
pre	C18-APS	CCCCCCCCCCCCCCCCCC[N+]1=CC(=CC=C1)S([O-])(=O)=O	1800	411.281	C23H41NO3S	3.54	RTI	14.3	14.32	14.27	14.2967	0.0251661	0.176028		pre	C18-APS	CCCCCCCCCCCCCCCCCC[N+]1=CC(=CC=C1)S([O-])(=O)=O	1800	411.281	C23H41NO3S	3.54	RTI	14.26	14.27	14.28	14.27	0.01	0.0700771
pre	C19-APS	CCCCCCCCCCCCCCCCCCC[N+]1=CC(=CC=C1)S([O-])(=O)=O	1900	425.296	C24H43NO3S	3.99	RTI	15.01	15.03	14.99	15.01	0.02	0.133245		pre	C19-APS	CCCCCCCCCCCCCCCCCCC[N+]1=CC(=CC=C1)S([O-])(=O)=O	1900	425.296	C24H43NO3S	3.99	RTI	14.97	14.98	14.99	14.98	0.01	0.0667557
pre	C20-APS	CCCCCCCCCCCCCCCCCCCC[N+]1=CC(=CC=C1)S([O-])(=O)=O	2000	439.312	C25H45NO3S	4.43	RTI	15.67	15.7	15.66	15.6767	0.0208167	0.132788		pre	C20-APS	CCCCCCCCCCCCCCCCCCCC[N+]1=CC(=CC=C1)S([O-])(=O)=O	2000	439.312	C25H45NO3S	4.43	RTI	15.64	15.65	15.66	15.65	0.01	0.0638978
1	DEOXYADENOSINE	NC1=NC=NC2=C1N=CN2[C@H]1C[C@H](O)[C@@H](CO)O1		251.102	C10H13N5O3	-1.19033	P4_A	0.67	0.67	0.66	0.666667	0.0057735	0.866025		1	DEOXYADENOSINE	NC1=NC=NC2=C1N=CN2[C@H]1C[C@H](O)[C@@H](CO)O1		251.102	C10H13N5O3	-1.19033	P4_A	0.65	0.66	0.65	0.653333	0.0057735	0.883699
2	N-ACETYLPUTRESCINE	CC(=O)NCCCCN		130.111	C6H14N2O	-1.02627	P4_A	0.54	0.54	0.54	0.54	0	0		2	N-ACETYLPUTRESCINE	CC(=O)NCCCCN		130.111	C6H14N2O	-1.02627	P4_A	n.d.	n.d.	n.d.	#DIV/0!	#DIV/0!	#DIV/0!
3	N-ACETYLGALACTOSAMINE	CC(=O)N[C@H]1[C@H](O)O[C@H](CO)[C@H](O)[C@@H]1O		221.09	C8H15NO6	-3.22057	P4_A	0.56	0.56	0.57	0.563333	0.0057735	1.02488		3	N-ACETYLGALACTOSAMINE	CC(=O)N[C@H]1[C@H](O)O[C@H](CO)[C@H](O)[C@@H]1O		221.09	C8H15NO6	-3.22057	P4_A	0.49	0.49	0.5	0.493333	0.0057735	1.1703
4	N-ACETYLGLUTAMATE	CC(=O)NC(CCC(O)=O)C(O)=O		189.064	C7H11NO5	-1.11302	P4_A	0.66	0.66	0.66	0.66	0	0		4	N-ACETYLGLUTAMATE	CC(=O)NC(CCC(O)=O)C(O)=O		189.064	C7H11NO5	-1.11302	P4_A	0.64	0.63	0.65	0.64	0.01	1.5625
5	2,4-DIHYDROXYPTERIDINE	C1=CN=C2C(=N1)C(=O)NC(=O)N2		164.033	C6H4N4O2	-0.0580894	P4_A	0.7	0.7	0.7	0.7	1.35974e-16	1.94249e-14		5	2,4-DIHYDROXYPTERIDINE	C1=CN=C2C(=N1)C(=O)NC(=O)N2		164.033	C6H4N4O2	-0.0580894	P4_A	0.68	0.66	0.72	0.686667	0.0305505	4.4491
6	6-HYDROXYNICOTINATE	OC(=O)C1=CN=C(O)C=C1		139.027	C6H5NO3	0.704049	P4_A	0.78	0.78	0.8	0.786667	0.011547	1.46784		6	6-HYDROXYNICOTINATE	OC(=O)C1=CN=C(O)C=C1		139.027	C6H5NO3	0.704049	P4_A	0.76	0.77	0.79	0.773333	0.0152753	1.97525
7	N-ACETYLCYSTEINE	CC(=O)N[C@@H](CS)C(O)=O		163.03	C5H9NO3S	-0.711313	P4_A	0.95	0.95	0.95	0.95	1.35974e-16	1.43131e-14		7	N-ACETYLCYSTEINE	CC(=O)N[C@@H](CS)C(O)=O		163.03	C5H9NO3S	-0.711313	P4_A	0.92	0.94	0.95	0.936667	0.0152753	1.63081
8	INOSINE-MONOPHOSPHATE	O[C@@H]1[C@@H](COP(O)(O)=O)O[C@H]([C@@H]1O)N1C=NC2=C1N=CNC2=O		348.047	C10H13N4O8P	-2.93011	P4_A	0.56	0.56	0.57	0.563333	0.0057735	1.02488		8	INOSINE-MONOPHOSPHATE	O[C@@H]1[C@@H](COP(O)(O)=O)O[C@H]([C@@H]1O)N1C=NC2=C1N=CNC2=O		348.047	C10H13N4O8P	-2.93011	P4_A	0.57	0.55	0.58	0.566667	0.0152753	2.69563
9	PANTOTHENATE	CC(C)(CO)C(O)C(=O)NCCC(O)=O		219.111	C9H17NO5	-1.35538	P4_A	1.38	1.38	1.38	1.38	0	0		9	PANTOTHENATE	CC(C)(CO)C(O)C(=O)NCCC(O)=O		219.111	C9H17NO5	-1.35538	P4_A	1.37	1.33	1.38	1.36	0.0264575	1.94541
10	2-AMINOISOBUTYRATE	CC(C)(N)C(O)=O		103.063	C4H9NO2	-2.40822	P4_A	0.54	0.53	0.5	0.523333	0.0208167	3.97771		10	2-AMINOISOBUTYRATE	CC(C)(N)C(O)=O		103.063	C4H9NO2	-2.40822	P4_A	n.d.	n.d.	n.d.	#DIV/0!	#DIV/0!	#DIV/0!
11	ANILINE-2-SULFONATE	C1=CC=C(C(=C1)N)S(=O)(=O)O		173.015	C6H7NO3S	0.101796	P4_A	0.82	0.85	0.87	0.846667	0.0251661	2.97238		11	ANILINE-2-SULFONATE	C1=CC=C(C(=C1)N)S(=O)(=O)O		173.015	C6H7NO3S	0.101796	P4_A	0.81	0.8	0.86	0.823333	0.0321455	3.90431
12	S-CARBOXYMETHYLCYSTEINE	NC(CSCC(O)=O)C(O)=O		179.025	C5H9NO4S	-3.29741	P4_A	0.54	0.56	0.54	0.546667	0.011547	2.11226		12	S-CARBOXYMETHYLCYSTEINE	NC(CSCC(O)=O)C(O)=O		179.025	C5H9NO4S	-3.29741	P4_A	0.55	0.53	0.56	0.546667	0.0152753	2.79425
1	RHAMNOSE	C[C@@H]1OC(O)[C@H](O)[C@H](O)[C@H]1O		164.068	C6H12O5	-1.88563	P4_B	0.54	0.54	0.56	0.546667	0.011547	2.11226		1	RHAMNOSE	C[C@@H]1OC(O)[C@H](O)[C@H](O)[C@H]1O		164.068	C6H12O5	-1.88563	P4_B	0.55	0.53	0.56	0.546667	0.0152753	2.79425
2	THIAMINE PYROPHOSPHATE	CC1=C(SC=[N+]1CC2=CN=C(N=C2N)C)CCO[P@@](O)(OP([O-])(O)=O)=O		424.037	C12H18N4O7P2S	-5.79955	P4_B	0.54	0.54	0.53	0.536667	0.0057735	1.07581		2	THIAMINE PYROPHOSPHATE	CC1=C(SC=[N+]1CC2=CN=C(N=C2N)C)CCO[P@@](O)(OP([O-])(O)=O)=O		424.037	C12H18N4O7P2S	-5.79955	P4_B	0.54	0.51	0.52	0.523333	0.0152753	2.91884
3	HISTIDINOL	N[C@H](CO)CC1=CN=CN1		141.09	C6H11N3O	-1.66983	P4_B	0.48	0.48	0.48	0.48	0	0		3	HISTIDINOL	N[C@H](CO)CC1=CN=CN1		141.09	C6H11N3O	-1.66983	P4_B	0.45	0.44	0.46	0.45	0.01	2.22222
4	THYMIDINE-MONOPHOSPHATE	CC1=CN([C@H]2C[C@H](O)[C@@H](COP(O)(O)=O)O2)C(=O)NC1=O		322.057	C10H15N2O8P	-1.24262	P4_B	0.61	0.61	0.62	0.613333	0.0057735	0.941332		4	THYMIDINE-MONOPHOSPHATE	CC1=CN([C@H]2C[C@H](O)[C@@H](COP(O)(O)=O)O2)C(=O)NC1=O		322.057	C10H15N2O8P	-1.24262	P4_B	0.6	0.58	0.6	0.593333	0.011547	1.94612
5	UREIDOPROPIONATE	NC(=O)NCCC(O)=O		132.053	C4H8N2O3	-1.42516	P4_B	0.59	0.59	0.6	0.593333	0.0057735	0.973062		5	UREIDOPROPIONATE	NC(=O)NCCC(O)=O		132.053	C4H8N2O3	-1.42516	P4_B	0.62	0.61	0.6	0.61	0.01	1.63934
6	5-AMINOPENTANOATE	NCCCCC(O)=O		117.079	C5H11NO2	-2.44146	P4_B	0.58	0.58	0.58	0.58	0	0		6	5-AMINOPENTANOATE	NCCCCC(O)=O		117.079	C5H11NO2	-2.44146	P4_B	n.d.	n.d.	n.d.	#DIV/0!	#DIV/0!	#DIV/0!
7	NORLEUCINE	CCCC[C@H](N)C(O)=O		131.095	C6H13NO2	-1.42863	P4_B	0.8	0.8	0.8	0.8	1.35974e-16	1.69967e-14		7	NORLEUCINE	CCCC[C@H](N)C(O)=O		131.095	C6H13NO2	-1.42863	P4_B	0.8	0.76	0.81	0.79	0.0264575	3.34905
8	N-FORMYLGLYCINE	C(C(=O)O)NC=O		103.027	C3H5NO3	-1.37733	P4_B	n.d.	n.d.	n.d.	#DIV/0!	#DIV/0!	#DIV/0!		8	N-FORMYLGLYCINE	C(C(=O)O)NC=O		103.027	C3H5NO3	-1.37733	P4_B	n.d.	n.d.	n.d.	#DIV/0!	#DIV/0!	#DIV/0!
9	ADENOSINE	NC1=NC=NC2=C1N=CN2[C@@H]1O[C@H](CO)[C@@H](O)[C@H]1O		267.097	C10H13N5O4	-2.09096	P4_B	0.65	0.65	0.65	0.65	0	0		9	ADENOSINE	NC1=NC=NC2=C1N=CN2[C@@H]1O[C@H](CO)[C@@H](O)[C@H]1O		267.097	C10H13N5O4	-2.09096	P4_B	0.67	0.64	0.64	0.65	0.0173205	2.66469
10	RAFFINOSE	OC[C@H]1O[C@@](CO)(OC2O[C@H](COC3O[C@H](CO)[C@H](O)[C@H](O)[C@H]3O)[C@@H](O)[C@H](O)[C@H]2O)[C@@H](O)[C@@H]1O		504.169	C18H32O16	-6.29967	P4_B	0.5	0.52	0.5	0.506667	0.011547	2.27901		10	RAFFINOSE	OC[C@H]1O[C@@](CO)(OC2O[C@H](COC3O[C@H](CO)[C@H](O)[C@H](O)[C@H]3O)[C@@H](O)[C@H](O)[C@H]2O)[C@@H](O)[C@@H]1O		504.169	C18H32O16	-6.29967	P4_B	0.53	0.53	0.56	0.54	0.0173205	3.2075
11	MESO-TARTRATE	C(C(C(=O)O)O)(C(=O)O)O.O		168.027	C4H6O6*H2O	-1.8288	P4_B	n.d.	n.d.	n.d.	#DIV/0!	#DIV/0!	#DIV/0!		11	MESO-TARTRATE	C(C(C(=O)O)O)(C(=O)O)O.O		168.027	C4H6O6*H2O	-1.8288	P4_B	n.d.	n.d.	n.d.	#DIV/0!	#DIV/0!	#DIV/0!
12	2-ACETAMIDO-2-DEOXY-BETA-D-GLUCOSYLAMINE	CC(=O)NC1C(C(C(OC1N)CO)O)O		220.106	C8H16N2O5	-3.32746	P4_B	0.54	0.53	0.53	0.533333	0.0057735	1.08253		12	2-ACETAMIDO-2-DEOXY-BETA-D-GLUCOSYLAMINE	CC(=O)NC1C(C(C(OC1N)CO)O)O		220.106	C8H16N2O5	-3.32746	P4_B	n.d.	n.d.	n.d.	#DIV/0!	#DIV/0!	#DIV/0!
1	SACCHARATE	OC(C(O)C(O)C(O)=O)C(O)C(O)=O		210.038	C6H10O8	-3.08947	P4_C	0.54	0.53	0.54	0.536667	0.0057735	1.07581		1	SACCHARATE	OC(C(O)C(O)C(O)=O)C(O)C(O)=O		210.038	C6H10O8	-3.08947	P4_C	0.57	0.55	0.57	0.563333	0.011547	2.04976
2	ADENOSINE TRIPHOSPHATE	NC1=NC=NC2=C1N=CN2[C@@H]1O[C@H](COP(O)(=O)OP(O)(=O)OP(O)(O)=O)[C@@H](O)[C@H]1O		506.996	C10H16N5O13P3	-5.80405	P4_C	n.d.	n.d.	n.d.	#DIV/0!	#DIV/0!	#DIV/0!		2	ADENOSINE TRIPHOSPHATE	NC1=NC=NC2=C1N=CN2[C@@H]1O[C@H](COP(O)(=O)OP(O)(=O)OP(O)(O)=O)[C@@H](O)[C@H]1O		506.996	C10H16N5O13P3	-5.80405	P4_C	n.d.	n.d.	n.d.	#DIV/0!	#DIV/0!	#DIV/0!
3	3-METHOXYTYROSINE	COC1=CC(CC(N)C(O)=O)=CC=C1O		211.084	C10H13NO4	-1.64627	P4_C	0.8	0.8	0.79	0.796667	0.0057735	0.724707		3	3-METHOXYTYROSINE	COC1=CC(CC(N)C(O)=O)=CC=C1O		211.084	C10H13NO4	-1.64627	P4_C	0.81	0.8	0.77	0.793333	0.0208167	2.62395
4	LACTOSE	OC[C@H]1O[C@@H](O[C@H]2[C@H](O)[C@@H](O)[C@@H](O)O[C@@H]2CO)[C@H](O)[C@@H](O)[C@H]1O		342.116	C12H22O11	-4.70337	P4_C	0.54	0.56	0.57	0.556667	0.0152753	2.74406		4	LACTOSE	OC[C@H]1O[C@@H](O[C@H]2[C@H](O)[C@@H](O)[C@@H](O)O[C@@H]2CO)[C@H](O)[C@@H](O)[C@H]1O		342.116	C12H22O11	-4.70337	P4_C	0.49	0.51	0.52	0.506667	0.0152753	3.01485
5	3-HYDROXYBUTANOATE	C[C@@H](O)CC(O)=O		104.047	C4H8O3	-0.387006	P4_C	n.d.	n.d.	n.d.	#DIV/0!	#DIV/0!	#DIV/0!		5	3-HYDROXYBUTANOATE	C[C@@H](O)CC(O)=O		104.047	C4H8O3	-0.387006	P4_C	0.51	0.51	0.61	0.543333	0.057735	10.6261
6	4-IMIDAZOLEACETATE	OC(=O)CC1=CN=CN1		126.043	C5H6N2O2	-1.39906	P4_C	0.53	0.53	0.53	0.53	0	0		6	4-IMIDAZOLEACETATE	OC(=O)CC1=CN=CN1		126.043	C5H6N2O2	-1.39906	P4_C	0.51	0.51	0.52	0.513333	0.0057735	1.12471
7	GALACTURONATE	C1(C(C(OC(C1O)O)C(=O)O)O)O		194.043	C6H10O7	-2.61226	P4_C	0.56	0.59	0.58	0.576667	0.0152753	2.64889		7	GALACTURONATE	C1(C(C(OC(C1O)O)C(=O)O)O)O		194.043	C6H10O7	-2.61226	P4_C	0.54	0.53	0.52	0.53	0.01	1.88679
8	CYTIDINE TRIPHOSPHATE	NC1=NC(=O)N(C=C1)[C@@H]1O[C@H](COP(O)(=O)OP(O)(=O)OP(O)(O)=O)[C@@H](O)[C@H]1O		482.985	C9H16N3O14P3	-4.0987	P4_C	n.d.	n.d.	n.d.	#DIV/0!	#DIV/0!	#DIV/0!		8	CYTIDINE TRIPHOSPHATE	NC1=NC(=O)N(C=C1)[C@@H]1O[C@H](COP(O)(=O)OP(O)(=O)OP(O)(O)=O)[C@@H](O)[C@H]1O		482.985	C9H16N3O14P3	-4.0987	P4_C	n.d.	n.d.	n.d.	#DIV/0!	#DIV/0!	#DIV/0!
9	CYCLIC AMP	NC1=NC=NC2=C1N=CN2[C@@H]1O[C@@H]2COP(O)(=O)O[C@H]2[C@H]1O		329.053	C10H12N5O6P	-3.39248	P4_C	0.65	0.65	0.65	0.65	0	0		9	CYCLIC AMP	NC1=NC=NC2=C1N=CN2[C@@H]1O[C@@H]2COP(O)(=O)O[C@H]2[C@H]1O		329.053	C10H12N5O6P	-3.39248	P4_C	0.64	0.63	0.64	0.636667	0.0057735	0.906833
10	METHIONINE SULFOXIMINE	CS(=N)(=O)CCC(N)C(O)=O		180.057	C5H12N2O3S	-4.44653	P4_C	0.52	0.52	0.52	0.52	0	0		10	METHIONINE SULFOXIMINE	CS(=N)(=O)CCC(N)C(O)=O		180.057	C5H12N2O3S	-4.44653	P4_C	0.48	0.49	0.49	0.486667	0.0057735	1.18634
11	CIS-4-HYDROXY-D-PROLINE	O[C@H]1CN[C@H](C1)C(O)=O		131.058	C5H9NO3	-3.71632	P4_C	0.53	0.53	0.53	0.53	0	0		11	CIS-4-HYDROXY-D-PROLINE	O[C@H]1CN[C@H](C1)C(O)=O		131.058	C5H9NO3	-3.71632	P4_C	0.49	0.49	0.5	0.493333	0.0057735	1.1703
12	N1-ACETYLSPERMINE	CC(=O)NCCCNCCCCNCCCN		244.226	C12H28N4O	-1.63516	P4_C	0.49	0.49	0.49	0.49	0	0		12	N1-ACETYLSPERMINE	CC(=O)NCCCNCCCCNCCCN		244.226	C12H28N4O	-1.63516	P4_C	n.d.	n.d.	n.d.	#DIV/0!	#DIV/0!	#DIV/0!
1	MESOXALATE	OC(=O)C(=O)C(O)=O		117.99	C3H2O5	0.0254681	P4_D	n.d.	n.d.	n.d.	#DIV/0!	#DIV/0!	#DIV/0!		1	MESOXALATE	OC(=O)C(=O)C(O)=O		117.99	C3H2O5	0.0254681	P4_D	0.65	0.67	0.66	0.66	0.01	1.51515
2	NADPH	NC(=O)C1=CN(C=CC1)[C@H]1O[C@@H](COP(O)(=O)OP(O)(=O)OC[C@@H]2O[C@@H]([C@@H](OP(O)(O)=O)[C@H]2O)N2C=NC3=C(N)N=CN=C23)[C@H](O)[C@@H]1O		745.091	C21H30N7O17P3	-6.37637	P4_D	n.d.	n.d.	n.d.	#DIV/0!	#DIV/0!	#DIV/0!		2	NADPH	NC(=O)C1=CN(C=CC1)[C@H]1O[C@@H](COP(O)(=O)OP(O)(=O)OC[C@@H]2O[C@@H]([C@@H](OP(O)(O)=O)[C@H]2O)N2C=NC3=C(N)N=CN=C23)[C@H](O)[C@@H]1O		745.091	C21H30N7O17P3	-6.37637	P4_D	n.d.	n.d.	n.d.	#DIV/0!	#DIV/0!	#DIV/0!
3	3-METHYLHISTAMINE	CN1C=NC=C1CCN		125.095	C6H11N3	-0.815819	P4_D	0.49	0.49	0.49	0.49	0	0		3	3-METHYLHISTAMINE	CN1C=NC=C1CCN		125.095	C6H11N3	-0.815819	P4_D	n.d.	n.d.	n.d.	#DIV/0!	#DIV/0!	#DIV/0!
4	MALEAMATE	C(=CC(=O)O)C(=O)N		115.027	C4H5NO3	-0.847857	P4_D	n.d.	n.d.	n.d.	#DIV/0!	#DIV/0!	#DIV/0!		4	MALEAMATE	C(=CC(=O)O)C(=O)N		115.027	C4H5NO3	-0.847857	P4_D	n.d.	n.d.	n.d.	#DIV/0!	#DIV/0!	#DIV/0!
5	CHOLINE	C[N+](C)(C)CCO		104.107	C5H14NO	-4.66227	P4_D	n.d.	n.d.	n.d.	#DIV/0!	#DIV/0!	#DIV/0!		5	CHOLINE	C[N+](C)(C)CCO		104.107	C5H14NO	-4.66227	P4_D	n.d.	n.d.	n.d.	#DIV/0!	#DIV/0!	#DIV/0!
6	METHYL 4-AMINOBUTYRATE	COC(CCCN)=O		117.079	C5H11NO2	-0.475908	P4_D	0.58	0.58	0.58	0.58	0	0		6	METHYL 4-AMINOBUTYRATE	COC(CCCN)=O		117.079	C5H11NO2	-0.475908	P4_D	n.d.	n.d.	n.d.	#DIV/0!	#DIV/0!	#DIV/0!
7	N-FORMYL-L-METHIONINE	CSCC[C@@H](NC=O)C(O)=O		177.046	C6H11NO3S	-0.157135	P4_D	1.92	1.91	1.9	1.91	0.01	0.52356		7	N-FORMYL-L-METHIONINE	CSCC[C@@H](NC=O)C(O)=O		177.046	C6H11NO3S	-0.157135	P4_D	1.88	1.86	1.88	1.87333	0.011547	0.616388
8	ACETYLCHOLINE	CC(=O)OCC[N+](C)(C)C		146.118	C7H16NO2	-4.22114	P4_D	0.57	0.57	0.56	0.566667	0.0057735	1.01885		8	ACETYLCHOLINE	CC(=O)OCC[N+](C)(C)C		146.118	C7H16NO2	-4.22114	P4_D	n.d.	n.d.	n.d.	#DIV/0!	#DIV/0!	#DIV/0!
9	OXALATE	OC(=O)C(O)=O		89.9953	C2H2O4	-0.263752	P4_D	n.d.	n.d.	n.d.	#DIV/0!	#DIV/0!	#DIV/0!		9	OXALATE	OC(=O)C(O)=O		89.9953	C2H2O4	-0.263752	P4_D	n.d.	n.d.	n.d.	#DIV/0!	#DIV/0!	#DIV/0!
10	5-HYDROXYTRYPTOPHAN	NC(CC1=CNC2=C1C=C(O)C=C2)C(O)=O		220.085	C11H12N2O3	-1.3897	P4_D	0.86	0.85	0.85	0.853333	0.0057735	0.676582		10	5-HYDROXYTRYPTOPHAN	NC(CC1=CNC2=C1C=C(O)C=C2)C(O)=O		220.085	C11H12N2O3	-1.3897	P4_D	0.83	0.78	0.82	0.81	0.0264575	3.26636
11	D-ALANINE	C[C@@H](N)C(O)=O		89.0477	C3H7NO2	-2.84079	P4_D	n.d.	n.d.	n.d.	#DIV/0!	#DIV/0!	#DIV/0!		11	D-ALANINE	C[C@@H](N)C(O)=O		89.0477	C3H7NO2	-2.84079	P4_D	n.d.	n.d.	n.d.	#DIV/0!	#DIV/0!	#DIV/0!
12	THEOBROMINE	CN1C=NC2=C1C(=O)NC(=O)N2C		180.065	C7H8N4O2	-0.769322	P4_D	1.41	1.4	1.39	1.4	0.01	0.714286		12	THEOBROMINE	CN1C=NC2=C1C(=O)NC(=O)N2C		180.065	C7H8N4O2	-0.769322	P4_D	n.d.	n.d.	n.d.	#DIV/0!	#DIV/0!	#DIV/0!
1	GUANIDINOSUCCINATE	NC(=N)N[C@@H](CC(O)=O)C(O)=O		175.059	C5H9N3O4	-3.2746	P4_E	0.53	0.53	0.52	0.526667	0.0057735	1.09623		1	GUANIDINOSUCCINATE	NC(=N)N[C@@H](CC(O)=O)C(O)=O		175.059	C5H9N3O4	-3.2746	P4_E	0.5	0.5	0.52	0.506667	0.011547	2.27901
2	HISTIDINE	N[C@@H](CC1=CNC=N1)C(O)=O		155.069	C6H9N3O2	-3.29345	P4_E	0.49	0.5	0.49	0.493333	0.0057735	1.1703		2	HISTIDINE	N[C@@H](CC1=CNC=N1)C(O)=O		155.069	C6H9N3O2	-3.29345	P4_E	0.48	0.47	0.47	0.473333	0.0057735	1.21975
3	ALLOTHREONINE	C[C@H](O)[C@H](N)C(O)=O		119.058	C4H9NO3	-3.47096	P4_E	0.52	0.53	0.53	0.526667	0.0057735	1.09623		3	ALLOTHREONINE	C[C@H](O)[C@H](N)C(O)=O		119.058	C4H9NO3	-3.47096	P4_E	0.5	0.47	0.5	0.49	0.0173205	3.5348
4	PHOSPHOCREATINE	CN(CC(O)=O)C(=N)NP(O)(O)=O		211.036	C4H10N3O5P	-2.25054	P4_E	0.57	0.54	0.57	0.56	0.0173205	3.09295		4	PHOSPHOCREATINE	CN(CC(O)=O)C(=N)NP(O)(O)=O		211.036	C4H10N3O5P	-2.25054	P4_E	0.57	0.5	0.56	0.543333	0.0378594	6.96799
5	SPERMIDINE	NCCCCNCCCN		145.158	C7H19N3	-1.14956	P4_E	0.48	0.48	0.49	0.483333	0.0057735	1.19452		5	SPERMIDINE	NCCCCNCCCN		145.158	C7H19N3	-1.14956	P4_E	n.d.	n.d.	n.d.	#DIV/0!	#DIV/0!	#DIV/0!
6	ADENOSINE DIPHOSPHATE RIBOSE	NC1=C2N=CN(C3OC(COP(O)(=O)OP(O)(=O)OCC4OC(O)C(O)C4O)C(O)C3O)C2=NC=N1		559.072	C15H23N5O14P2	-6.06672	P4_E	0.58	0.56	0.61	0.583333	0.0251661	4.31419		6	ADENOSINE DIPHOSPHATE RIBOSE	NC1=C2N=CN(C3OC(COP(O)(=O)OP(O)(=O)OCC4OC(O)C(O)C4O)C(O)C3O)C2=NC=N1		559.072	C15H23N5O14P2	-6.06672	P4_E	0.55	0.57	0.58	0.566667	0.0152753	2.69563
7	2-METHOXYETHANOL	COCCO		76.0524	C3H8O2	-0.565553	P4_E	n.d.	n.d.	n.d.	#DIV/0!	#DIV/0!	#DIV/0!		7	2-METHOXYETHANOL	COCCO		76.0524	C3H8O2	-0.565553	P4_E	n.d.	n.d.	n.d.	#DIV/0!	#DIV/0!	#DIV/0!
8	CITRAMALATE	CC(O)(CC(O)=O)C(O)=O		148.037	C5H8O5	-0.680876	P4_E	0.76	0.78	0.74	0.76	0.02	2.63158		8	CITRAMALATE	CC(O)(CC(O)=O)C(O)=O		148.037	C5H8O5	-0.680876	P4_E	0.74	0.69	0.72	0.716667	0.0251661	3.51155
9	ANSERINE	CN1C=NC=C1C[C@H](NC(=O)CCN)C(O)=O		240.122	C10H16N4O3	-4.27355	P4_E	0.52	0.5	0.49	0.503333	0.0152753	3.03482		9	ANSERINE	CN1C=NC=C1C[C@H](NC(=O)CCN)C(O)=O		240.122	C10H16N4O3	-4.27355	P4_E	0.45	0.45	0.46	0.453333	0.0057735	1.27357
10	BILIVERDIN	CC1=C(C=C)\C(NC1=O)=C\C1=C(C)C(CCC(O)=O)=C(N1)\C=C1/N\C(=C\C2=NC(=O)C(C=C)=C2C)C(C)=C1CCC(O)=O		582.248	C33H34N4O6	3.16737	P4_E	n.d.	n.d.	n.d.	#DIV/0!	#DIV/0!	#DIV/0!		10	BILIVERDIN	CC1=C(C=C)\C(NC1=O)=C\C1=C(C)C(CCC(O)=O)=C(N1)\C=C1/N\C(=C\C2=NC(=O)C(C=C)=C2C)C(C)=C1CCC(O)=O		582.248	C33H34N4O6	3.16737	P4_E	n.d.	n.d.	n.d.	#DIV/0!	#DIV/0!	#DIV/0!
11	5-HYDROXYLYSINE	NC[C@H](O)CC[C@H](N)C(O)=O		162.1	C6H14N2O3	-4.41421	P4_E	0.49	0.49	0.5	0.493333	0.0057735	1.1703		11	5-HYDROXYLYSINE	NC[C@H](O)CC[C@H](N)C(O)=O		162.1	C6H14N2O3	-4.41421	P4_E	0.46	0.45	0.46	0.456667	0.0057735	1.26427
12	CYSTEAMINE	NCCS		77.0299	C2H7NS	-0.416613	P4_E	n.d.	n.d.	n.d.	#DIV/0!	#DIV/0!	#DIV/0!		12	CYSTEAMINE	NCCS		77.0299	C2H7NS	-0.416613	P4_E	n.d.	n.d.	n.d.	#DIV/0!	#DIV/0!	#DIV/0!
1	OPHTHALMATE	CC[C@H](NC(=O)CC[C@H](N)C(O)=O)C(=O)NCC(O)=O		289.127	C11H19N3O6	-4.40276	P4_F	0.62	0.61	0.61	0.613333	0.0057735	0.941332		1	OPHTHALMATE	CC[C@H](NC(=O)CC[C@H](N)C(O)=O)C(=O)NCC(O)=O		289.127	C11H19N3O6	-4.40276	P4_F	0.6	0.58	0.6	0.593333	0.011547	1.94612
2	2,3-DIAMINOPROPIONATE	NC[C@H](N)C(O)=O		104.059	C3H8N2O2	-4.02165	P4_F	n.d.	n.d.	n.d.	#DIV/0!	#DIV/0!	#DIV/0!		2	2,3-DIAMINOPROPIONATE	NC[C@H](N)C(O)=O		104.059	C3H8N2O2	-4.02165	P4_F	n.d.	n.d.	n.d.	#DIV/0!	#DIV/0!	#DIV/0!
3	TRIGONELLINE	C[N+]1=CC(=CC=C1)C([O-])=O		137.048	C7H7NO2	-3.53021	P4_F	0.54	0.54	0.53	0.536667	0.0057735	1.07581		3	TRIGONELLINE	C[N+]1=CC(=CC=C1)C([O-])=O		137.048	C7H7NO2	-3.53021	P4_F	n.d.	n.d.	n.d.	#DIV/0!	#DIV/0!	#DIV/0!
4	EPINEPHRINE	CNC[C@H](O)C1=CC=C(O)C(O)=C1		183.09	C9H13NO3	-0.429529	P4_F	0.56	0.57	0.56	0.563333	0.0057735	1.02488		4	EPINEPHRINE	CNC[C@H](O)C1=CC=C(O)C(O)=C1		183.09	C9H13NO3	-0.429529	P4_F	0.51	0.54	0.54	0.53	0.0173205	3.26802
5	3,4-DIHYDROXYPHENYLGLYCOL	OCC(O)C1=CC(O)=C(O)C=C1		170.058	C8H10O4	-0.0315695	P4_F	n.d.	n.d.	n.d.	#DIV/0!	#DIV/0!	#DIV/0!		5	3,4-DIHYDROXYPHENYLGLYCOL	OCC(O)C1=CC(O)=C(O)C=C1		170.058	C8H10O4	-0.0315695	P4_F	0.67	0.66	0.66	0.663333	0.0057735	0.870377
6	CADAVERINE	NCCCCCN		102.116	C5H14N2	-0.400552	P4_F	n.d.	n.d.	n.d.	#DIV/0!	#DIV/0!	#DIV/0!		6	CADAVERINE	NCCCCCN		102.116	C5H14N2	-0.400552	P4_F	n.d.	n.d.	n.d.	#DIV/0!	#DIV/0!	#DIV/0!
7	2-HYDROXYBUTYRATE	CCC(O)C(O)=O		104.047	C4H8O3	0.0506929	P4_F	n.d.	n.d.	n.d.	#DIV/0!	#DIV/0!	#DIV/0!		7	2-HYDROXYBUTYRATE	CCC(O)C(O)=O		104.047	C4H8O3	0.0506929	P4_F	n.d.	n.d.	n.d.	#DIV/0!	#DIV/0!	#DIV/0!
8	COENZYME A	CC(C)(COP(O)(=O)OP(O)(=O)OC[C@H]1O[C@H]([C@H](O)[C@@H]1OP(O)(O)=O)N1C=NC2=C1N=CN=C2N)C(O)C(=O)NCCC(=O)NCCS		767.115	C21H36N7O16P3S	-5.72223	P4_F	n.d.	n.d.	n.d.	#DIV/0!	#DIV/0!	#DIV/0!		8	COENZYME A	CC(C)(COP(O)(=O)OP(O)(=O)OC[C@H]1O[C@H]([C@H](O)[C@@H]1OP(O)(O)=O)N1C=NC2=C1N=CN=C2N)C(O)C(=O)NCCC(=O)NCCS		767.115	C21H36N7O16P3S	-5.72223	P4_F	n.d.	n.d.	n.d.	#DIV/0!	#DIV/0!	#DIV/0!
9	OXALOMALATE	C(C(C(=O)O)O)(C(=O)C(=O)O)C(=O)O		206.006	C6H6O8	-1.08974	P4_F	n.d.	n.d.	n.d.	#DIV/0!	#DIV/0!	#DIV/0!		9	OXALOMALATE	C(C(C(=O)O)O)(C(=O)C(=O)O)C(=O)O		206.006	C6H6O8	-1.08974	P4_F	n.d.	n.d.	n.d.	#DIV/0!	#DIV/0!	#DIV/0!
10	INOSINE TRIPHOSPHATE	O[C@@H]1[C@@H](COP(O)(=O)OP(O)(=O)OP(O)(O)=O)O[C@H]([C@@H]1O)N1C=NC2=C1N=CN=C2O		507.98	C10H15N4O14P3	-2.6925	P4_F	n.d.	n.d.	n.d.	#DIV/0!	#DIV/0!	#DIV/0!		10	INOSINE TRIPHOSPHATE	O[C@@H]1[C@@H](COP(O)(=O)OP(O)(=O)OP(O)(O)=O)O[C@H]([C@@H]1O)N1C=NC2=C1N=CN=C2O		507.98	C10H15N4O14P3	-2.6925	P4_F	n.d.	n.d.	n.d.	#DIV/0!	#DIV/0!	#DIV/0!
11	CDP-ETHANOLAMINE	NCCOP(O)(=O)OP(O)(=O)OC[C@H]1O[C@H]([C@H](O)[C@@H]1O)N1C=CC(N)=NC1=O		446.06	C11H20N4O11P2	-4.98005	P4_F	0.52	0.5	0.5	0.506667	0.011547	2.27901		11	CDP-ETHANOLAMINE	NCCOP(O)(=O)OP(O)(=O)OC[C@H]1O[C@H]([C@H](O)[C@@H]1O)N1C=CC(N)=NC1=O		446.06	C11H20N4O11P2	-4.98005	P4_F	0.51	0.51	0.52	0.513333	0.0057735	1.12471
12	2,5-DIMETHYLPYRAZINE	CC1=CN=C(C)C=N1		108.069	C6H8N2	-0.199359	P4_F	n.d.	n.d.	n.d.	#DIV/0!	#DIV/0!	#DIV/0!		12	2,5-DIMETHYLPYRAZINE	CC1=CN=C(C)C=N1		108.069	C6H8N2	-0.199359	P4_F	n.d.	n.d.	n.d.	#DIV/0!	#DIV/0!	#DIV/0!
1	STACHYOSE	OC[C@H]1O[C@@](CO)(O[C@H]2O[C@H](CO[C@H]3O[C@H](CO[C@H]4O[C@H](CO)[C@H](O)[C@H](O)[C@H]4O)[C@H](O)[C@H](O)[C@H]3O)[C@@H](O)[C@H](O)[C@H]2O)[C@@H](O)[C@@H]1O		666.222	C24H42O21	-8.07051	P4_G	0.52	0.52	0.52	0.52	0	0		1	STACHYOSE	OC[C@H]1O[C@@](CO)(O[C@H]2O[C@H](CO[C@H]3O[C@H](CO[C@H]4O[C@H](CO)[C@H](O)[C@H](O)[C@H]4O)[C@H](O)[C@H](O)[C@H]3O)[C@@H](O)[C@H](O)[C@H]2O)[C@@H](O)[C@@H]1O		666.222	C24H42O21	-8.07051	P4_G	0.47	0.47	0.49	0.476667	0.011547	2.42245
2	DEOXYCYTIDINE-DIPHOSPHATE	NC1=NC(=O)N(C=C1)[C@H]1C[C@H](O)[C@@H](COP(O)(=O)OP(O)(O)=O)O1		387.023	C9H15N3O10P2	-2.59013	P4_G	0.66	0.63	0.68	0.656667	0.0251661	3.8324		2	DEOXYCYTIDINE-DIPHOSPHATE	NC1=NC(=O)N(C=C1)[C@H]1C[C@H](O)[C@@H](COP(O)(=O)OP(O)(O)=O)O1		387.023	C9H15N3O10P2	-2.59013	P4_G	0.61	0.62	0.6	0.61	0.01	1.63934
3	2,3-BUTANEDIOL	C[C@@H](O)[C@@H](C)O		90.0681	C4H10O2	-0.375529	P4_G	n.d.	n.d.	n.d.	#DIV/0!	#DIV/0!	#DIV/0!		3	2,3-BUTANEDIOL	C[C@@H](O)[C@@H](C)O		90.0681	C4H10O2	-0.375529	P4_G	n.d.	n.d.	n.d.	#DIV/0!	#DIV/0!	#DIV/0!
4	D-RIBOSE 5-PHOSPHATE	OC1O[C@H](COP(O)(O)=O)[C@@H](O)[C@H]1O		230.019	C5H11O8P	-2.42577	P4_G	0.52	0.52	0.54	0.526667	0.011547	2.19247		4	D-RIBOSE 5-PHOSPHATE	OC1O[C@H](COP(O)(O)=O)[C@@H](O)[C@H]1O		230.019	C5H11O8P	-2.42577	P4_G	0.54	0.5	0.53	0.523333	0.0208167	3.97771
5	HYDROXYKYNURENINE	NC(CC(=O)C1=C(N)C(O)=CC=C1)C(O)=O		224.08	C10H12N2O4	-2.21253	P4_G	n.d.	n.d.	n.d.	#DIV/0!	#DIV/0!	#DIV/0!		5	HYDROXYKYNURENINE	NC(CC(=O)C1=C(N)C(O)=CC=C1)C(O)=O		224.08	C10H12N2O4	-2.21253	P4_G	n.d.	n.d.	n.d.	#DIV/0!	#DIV/0!	#DIV/0!
6	GALACTOSAMINE	C(C1C(C(C(C(O1)O)N)O)O)O		179.079	C6H13NO5	-3.03942	P4_G	0.53	0.5	0.5	0.51	0.0173205	3.39618		6	GALACTOSAMINE	C(C1C(C(C(C(O1)O)N)O)O)O		179.079	C6H13NO5	-3.03942	P4_G	0.45	0.45	0.48	0.46	0.0173205	3.76533
7	DEOXYADENOSINE TRIPHOSPHATE	NC1=NC=NC2=C1N=CN2[C@H]1C[C@H](O)[C@@H](COP(O)(=O)OP(O)(=O)OP(O)(O)=O)O1		491.001	C10H16N5O12P3	-4.91078	P4_G	n.d.	n.d.	n.d.	#DIV/0!	#DIV/0!	#DIV/0!		7	DEOXYADENOSINE TRIPHOSPHATE	NC1=NC=NC2=C1N=CN2[C@H]1C[C@H](O)[C@@H](COP(O)(=O)OP(O)(=O)OP(O)(O)=O)O1		491.001	C10H16N5O12P3	-4.91078	P4_G	n.d.	n.d.	n.d.	#DIV/0!	#DIV/0!	#DIV/0!
8	GLYCEROL 3-PHOSPHATE	OC[C@@H](O)COP(O)(O)=O		172.014	C3H9O6P	-1.96258	P4_G	0.54	0.56	0.57	0.556667	0.0152753	2.74406		8	GLYCEROL 3-PHOSPHATE	OC[C@@H](O)COP(O)(O)=O		172.014	C3H9O6P	-1.96258	P4_G	0.54	0.51	0.53	0.526667	0.0152753	2.90036
9	CYANOCOBALAMIN	CC1=CC2=C(C=C1C)N(C=N2)C3C(C(C(O3)CO)OP(=O)([O-])OC(C)CNC(=O)CCC4(C(C5C6(C(C(C(=C(C7=NC(=CC8=NC(=C(C4=N5)C)C(C8(C)C)CCC(=O)N)C(C7(C)CC(=O)N)CCC(=O)N)C)[N-]6)CCC(=O)N)(C)CC(=O)N)C)CC(=O)N)C)O.[C-]#N.[Co+3]		1354.57	C63H89CoN14O14P	-2.18349	P4_G	4.06	4.06	4.06	4.06	0	0		9	CYANOCOBALAMIN	CC1=CC2=C(C=C1C)N(C=N2)C3C(C(C(O3)CO)OP(=O)([O-])OC(C)CNC(=O)CCC4(C(C5C6(C(C(C(=C(C7=NC(=CC8=NC(=C(C4=N5)C)C(C8(C)C)CCC(=O)N)C(C7(C)CC(=O)N)CCC(=O)N)C)[N-]6)CCC(=O)N)(C)CC(=O)N)C)CC(=O)N)C)O.[C-]#N.[Co+3]		1354.57	C63H89CoN14O14P	-2.18349	P4_G	4.03	4.04	4.05	4.04	0.01	0.247525
10	4-HYDROXY-L-PHENYLGLYCINE	C1=CC(=CC=C1C(C(=O)O)N)O		167.058	C8H9NO3	-1.77651	P4_G	0.56	0.54	0.54	0.546667	0.011547	2.11226		10	4-HYDROXY-L-PHENYLGLYCINE	C1=CC(=CC=C1C(C(=O)O)N)O		167.058	C8H9NO3	-1.77651	P4_G	0.53	0.5	0.54	0.523333	0.0208167	3.97771
11	N-ACETYLSERINE	CC(=O)N[C@@H](CO)C(O)=O		147.053	C5H9NO4	-1.80677	P4_G	0.58	0.58	0.57	0.576667	0.0057735	1.00119		11	N-ACETYLSERINE	CC(=O)N[C@@H](CO)C(O)=O		147.053	C5H9NO4	-1.80677	P4_G	0.55	0.54	0.56	0.55	0.01	1.81818
12	URIDINE 5'-DIPHOSPHATE	O[C@H]1[C@@H](O)[C@@H](O[C@@H]1COP(O)(=O)OP(O)(O)=O)N1C=CC(=O)NC1=O		404.002	C9H14N2O12P2	-2.96061	P4_G	n.d.	n.d.	n.d.	#DIV/0!	#DIV/0!	#DIV/0!		12	URIDINE 5'-DIPHOSPHATE	O[C@H]1[C@@H](O)[C@@H](O[C@@H]1COP(O)(=O)OP(O)(O)=O)N1C=CC(=O)NC1=O		404.002	C9H14N2O12P2	-2.96061	P4_G	n.d.	n.d.	n.d.	#DIV/0!	#DIV/0!	#DIV/0!
1	BETA-GLYCEROPHOSPHATE	OCC(CO)OP(O)(O)=O		172.014	C3H9O6P	-1.96258	P4_H	0.54	0.56	0.57	0.556667	0.0152753	2.74406		1	BETA-GLYCEROPHOSPHATE	OCC(CO)OP(O)(O)=O		172.014	C3H9O6P	-1.96258	P4_H	0.54	0.51	0.53	0.526667	0.0152753	2.90036
2	GLUCOSE 1-PHOSPHATE	OC[C@H]1OC(OP(O)(O)=O)[C@H](O)[C@@H](O)[C@@H]1O		260.03	C6H13O9P	-3.05611	P4_H	0.53	0.5	0.57	0.533333	0.0351188	6.58478		2	GLUCOSE 1-PHOSPHATE	OC[C@H]1OC(OP(O)(O)=O)[C@H](O)[C@@H](O)[C@@H]1O		260.03	C6H13O9P	-3.05611	P4_H	0.53	0.53	0.53	0.53	0	0
3	GLUCOSAMINE 6-SULFATE	N[C@H]1[C@H](O)O[C@H](COS(O)(=O)=O)[C@@H](O)[C@@H]1O		259.036	C6H13NO8S	-3.99396	P4_H	0.52	0.52	0.54	0.526667	0.011547	2.19247		3	GLUCOSAMINE 6-SULFATE	N[C@H]1[C@H](O)O[C@H](COS(O)(=O)=O)[C@@H](O)[C@@H]1O		259.036	C6H13NO8S	-3.99396	P4_H	0.51	0.49	0.53	0.51	0.02	3.92157
4											#DIV/0!	#DIV/0!	#DIV/0!		4											#DIV/0!	#DIV/0!	#DIV/0!
5											#DIV/0!	#DIV/0!	#DIV/0!		5											#DIV/0!	#DIV/0!	#DIV/0!
6											#DIV/0!	#DIV/0!	#DIV/0!		6											#DIV/0!	#DIV/0!	#DIV/0!
7											#DIV/0!	#DIV/0!	#DIV/0!		7											#DIV/0!	#DIV/0!	#DIV/0!
8											#DIV/0!	#DIV/0!	#DIV/0!		8											#DIV/0!	#DIV/0!	#DIV/0!
9											#DIV/0!	#DIV/0!	#DIV/0!		9											#DIV/0!	#DIV/0!	#DIV/0!
10											#DIV/0!	#DIV/0!	#DIV/0!		10											#DIV/0!	#DIV/0!	#DIV/0!
11											#DIV/0!	#DIV/0!	#DIV/0!		11											#DIV/0!	#DIV/0!	#DIV/0!
12											#DIV/0!	#DIV/0!	#DIV/0!		12											#DIV/0!	#DIV/0!	#DIV/0!
post	C1-APS	C[N+]1=CC(=CC=C1)S([O-])(=O)=O	100	173.015	C6H7NO3S	-4.01	RTI	0.54	0.52	0.54	0.533333	0.011547	2.16506		post	C1-APS	C[N+]1=CC(=CC=C1)S([O-])(=O)=O	100	173.015	C6H7NO3S	-4.01	RTI	0.53	0.53	0.53	0.53	0	0
post	C2-APS	CC[N+]1=CC(=CC=C1)S([O-])(=O)=O	200	187.03	C7H9NO3S	-3.65	RTI	0.56	0.55	0.56	0.556667	0.0057735	1.03716		post	C2-APS	CC[N+]1=CC(=CC=C1)S([O-])(=O)=O	200	187.03	C7H9NO3S	-3.65	RTI	0.56	0.57	0.56	0.563333	0.0057735	1.02488
post	C3-APS	CCC[N+]1=CC(=CC=C1)S([O-])(=O)=O	300	201.046	C8H11NO3S	-3.13	RTI	0.65	0.63	0.64	0.64	0.01	1.5625		post	C3-APS	CCC[N+]1=CC(=CC=C1)S([O-])(=O)=O	300	201.046	C8H11NO3S	-3.13	RTI	0.65	0.66	0.65	0.653333	0.0057735	0.883699
post	C4-APS	CCCC[N+]1=CC(=CC=C1)S([O-])(=O)=O	400	215.062	C9H13NO3S	-2.68	RTI	1.03	1	1.02	1.01667	0.0152753	1.50248		post	C4-APS	CCCC[N+]1=CC(=CC=C1)S([O-])(=O)=O	400	215.062	C9H13NO3S	-2.68	RTI	1.03	1.03	1.02	1.02667	0.0057735	0.562354
post	C5-APS	CCCCC[N+]1=CC(=CC=C1)S([O-])(=O)=O	500	229.077	C10H15NO3S	-2.24	RTI	2.42	2.38	2.39	2.39667	0.0208167	0.868567		post	C5-APS	CCCCC[N+]1=CC(=CC=C1)S([O-])(=O)=O	500	229.077	C10H15NO3S	-2.24	RTI	2.38	2.38	2.38	2.38	0	0
post	C6-APS	CCCCCC[N+]1=CC(=CC=C1)S([O-])(=O)=O	600	243.093	C11H17NO3S	-1.79	RTI	4.4	4.38	4.38	4.38667	0.011547	0.26323		post	C6-APS	CCCCCC[N+]1=CC(=CC=C1)S([O-])(=O)=O	600	243.093	C11H17NO3S	-1.79	RTI	4.38	4.38	4.37	4.37667	0.0057735	0.131916
post	C7-APS	CCCCCCC[N+]1=CC(=CC=C1)S([O-])(=O)=O	700	257.109	C12H19NO3S	-1.35	RTI	5.61	5.59	5.59	5.59667	0.011547	0.206319		post	C7-APS	CCCCCCC[N+]1=CC(=CC=C1)S([O-])(=O)=O	700	257.109	C12H19NO3S	-1.35	RTI	5.59	5.6	5.58	5.59	0.01	0.178891
post	C8-APS	CCCCCCCC[N+]1=CC(=CC=C1)S([O-])(=O)=O	800	271.124	C13H21NO3S	-0.9	RTI	6.61	6.58	6.59	6.59333	0.0152753	0.231677		post	C8-APS	CCCCCCCC[N+]1=CC(=CC=C1)S([O-])(=O)=O	800	271.124	C13H21NO3S	-0.9	RTI	6.58	6.59	6.58	6.58333	0.0057735	0.0876988
post	C9-APS	CCCCCCCCC[N+]1=CC(=CC=C1)S([O-])(=O)=O	900	285.14	C14H23NO3S	-0.46	RTI	7.48	7.45	7.46	7.46333	0.0152753	0.204671		post	C9-APS	CCCCCCCCC[N+]1=CC(=CC=C1)S([O-])(=O)=O	900	285.14	C14H23NO3S	-0.46	RTI	7.56	7.46	7.45	7.49	0.0608276	0.812118
post	C10-APS	CCCCCCCCCC[N+]1=CC(=CC=C1)S([O-])(=O)=O	1000	299.156	C15H25NO3S	-0.02	RTI	8.28	8.35	8.26	8.29667	0.0472582	0.569604		post	C10-APS	CCCCCCCCCC[N+]1=CC(=CC=C1)S([O-])(=O)=O	1000	299.156	C15H25NO3S	-0.02	RTI	8.26	8.27	8.25	8.26	0.01	0.121065
post	C11-APS	CCCCCCCCCCC[N+]1=CC(=CC=C1)S([O-])(=O)=O	1100	313.171	C16H27NO3S	0.43	RTI	9.05	9.02	9.03	9.03333	0.0152753	0.169099		post	C11-APS	CCCCCCCCCCC[N+]1=CC(=CC=C1)S([O-])(=O)=O	1100	313.171	C16H27NO3S	0.43	RTI	9.03	9.03	9.02	9.02667	0.0057735	0.0639605
post	C12-APS	CCCCCCCCCCCC[N+]1=CC(=CC=C1)S([O-])(=O)=O	1200	327.187	C17H29NO3S	0.87	RTI	9.8	9.77	9.78	9.78333	0.0152753	0.156135		post	C12-APS	CCCCCCCCCCCC[N+]1=CC(=CC=C1)S([O-])(=O)=O	1200	327.187	C17H29NO3S	0.87	RTI	9.77	9.78	9.77	9.77333	0.0057735	0.059074
post	C13-APS	CCCCCCCCCCCCC[N+]1=CC(=CC=C1)S([O-])(=O)=O	1300	341.202	C18H31NO3S	1.32	RTI	10.55	10.52	10.53	10.5333	0.0152753	0.145018		post	C13-APS	CCCCCCCCCCCCC[N+]1=CC(=CC=C1)S([O-])(=O)=O	1300	341.202	C18H31NO3S	1.32	RTI	10.51	10.52	10.51	10.5133	0.0057735	0.054916
post	C14-APS	CCCCCCCCCCCCCC[N+]1=CC(=CC=C1)S([O-])(=O)=O	1400	355.218	C19H33NO3S	1.76	RTI	11.31	11.27	11.28	11.2867	0.0208167	0.184436		post	C14-APS	CCCCCCCCCCCCCC[N+]1=CC(=CC=C1)S([O-])(=O)=O	1400	355.218	C19H33NO3S	1.76	RTI	11.26	11.27	11.25	11.26	0.01	0.0888099
post	C15-APS	CCCCCCCCCCCCCCC[N+]1=CC(=CC=C1)S([O-])(=O)=O	1500	369.234	C20H35NO3S	2.21	RTI	12.06	12.03	12.04	12.0433	0.0152753	0.126836		post	C15-APS	CCCCCCCCCCCCCCC[N+]1=CC(=CC=C1)S([O-])(=O)=O	1500	369.234	C20H35NO3S	2.21	RTI	12.02	12.03	12.01	12.02	0.01	0.0831947
post	C16-APS	CCCCCCCCCCCCCCCC[N+]1=CC(=CC=C1)S([O-])(=O)=O	1600	383.249	C21H37NO3S	2.65	RTI	12.83	12.78	12.79	12.8	0.0264575	0.206699		post	C16-APS	CCCCCCCCCCCCCCCC[N+]1=CC(=CC=C1)S([O-])(=O)=O	1600	383.249	C21H37NO3S	2.65	RTI	12.78	12.78	12.77	12.7767	0.0057735	0.0451879
post	C17-APS	CCCCCCCCCCCCCCCCC[N+]1=CC(=CC=C1)S([O-])(=O)=O	1700	397.265	C22H39NO3S	3.1	RTI	13.58	13.54	13.54	13.5533	0.023094	0.170394		post	C17-APS	CCCCCCCCCCCCCCCCC[N+]1=CC(=CC=C1)S([O-])(=O)=O	1700	397.265	C22H39NO3S	3.1	RTI	13.53	13.54	13.53	13.5333	0.0057735	0.0426613
post	C18-APS	CCCCCCCCCCCCCCCCCC[N+]1=CC(=CC=C1)S([O-])(=O)=O	1800	411.281	C23H41NO3S	3.54	RTI	14.32	14.27	14.28	14.29	0.0264575	0.185147		post	C18-APS	CCCCCCCCCCCCCCCCCC[N+]1=CC(=CC=C1)S([O-])(=O)=O	1800	411.281	C23H41NO3S	3.54	RTI	14.27	14.28	14.26	14.27	0.01	0.0700771
post	C19-APS	CCCCCCCCCCCCCCCCCCC[N+]1=CC(=CC=C1)S([O-])(=O)=O	1900	425.296	C24H43NO3S	3.99	RTI	15.03	14.99	14.99	15.0033	0.023094	0.153926		post	C19-APS	CCCCCCCCCCCCCCCCCCC[N+]1=CC(=CC=C1)S([O-])(=O)=O	1900	425.296	C24H43NO3S	3.99	RTI	14.98	14.99	14.98	14.9833	0.0057735	0.0385328
post	C20-APS	CCCCCCCCCCCCCCCCCCCC[N+]1=CC(=CC=C1)S([O-])(=O)=O	2000	439.312	C25H45NO3S	4.43	RTI	15.7	15.66	15.66	15.6733	0.023094	0.147346		post	C20-APS	CCCCCCCCCCCCCCCCCCCC[N+]1=CC(=CC=C1)S([O-])(=O)=O	2000	439.312	C25H45NO3S	4.43	RTI	15.65	15.66	15.64	15.65	0.01	0.0638978

## Sheet: Plate 5
								pos mode RT															neg mode RT
No.	Name	SMILES	RTI	exact mass	formula	logP	Mix	Rep 1	Rep 2	Rep 3	mean	stdev	rel stdev		No.	Name	SMILES	RTI	exact mass	formula	logP	Mix	Rep 1	Rep 2	Rep 3	mean	stdev	rel stdev
pre	C1-APS	C[N+]1=CC(=CC=C1)S([O-])(=O)=O	100	173.015	C6H7NO3S	-4.01	RTI	0.53	0.54	0.52	0.53	0.01	1.88679		pre	C1-APS	C[N+]1=CC(=CC=C1)S([O-])(=O)=O	100	173.015	C6H7NO3S	-4.01	RTI	0.51	0.53	0.53	0.523333	0.011547	2.20643
pre	C2-APS	CC[N+]1=CC(=CC=C1)S([O-])(=O)=O	200	187.03	C7H9NO3S	-3.65	RTI	0.56	0.56	0.55	0.556667	0.0057735	1.03716		pre	C2-APS	CC[N+]1=CC(=CC=C1)S([O-])(=O)=O	200	187.03	C7H9NO3S	-3.65	RTI	0.54	0.56	0.57	0.556667	0.0152753	2.74406
pre	C3-APS	CCC[N+]1=CC(=CC=C1)S([O-])(=O)=O	300	201.046	C8H11NO3S	-3.13	RTI	0.64	0.65	0.63	0.64	0.01	1.5625		pre	C3-APS	CCC[N+]1=CC(=CC=C1)S([O-])(=O)=O	300	201.046	C8H11NO3S	-3.13	RTI	0.63	0.65	0.66	0.646667	0.0152753	2.36215
pre	C4-APS	CCCC[N+]1=CC(=CC=C1)S([O-])(=O)=O	400	215.062	C9H13NO3S	-2.68	RTI	1.02	1.03	1	1.01667	0.0152753	1.50248		pre	C4-APS	CCCC[N+]1=CC(=CC=C1)S([O-])(=O)=O	400	215.062	C9H13NO3S	-2.68	RTI	1.01	1.03	1.03	1.02333	0.011547	1.12837
pre	C5-APS	CCCCC[N+]1=CC(=CC=C1)S([O-])(=O)=O	500	229.077	C10H15NO3S	-2.24	RTI	2.4	2.42	2.38	2.4	0.02	0.833333		pre	C5-APS	CCCCC[N+]1=CC(=CC=C1)S([O-])(=O)=O	500	229.077	C10H15NO3S	-2.24	RTI	2.37	2.38	2.38	2.37667	0.0057735	0.242924
pre	C6-APS	CCCCCC[N+]1=CC(=CC=C1)S([O-])(=O)=O	600	243.093	C11H17NO3S	-1.79	RTI	4.39	4.4	4.38	4.39	0.01	0.22779		pre	C6-APS	CCCCCC[N+]1=CC(=CC=C1)S([O-])(=O)=O	600	243.093	C11H17NO3S	-1.79	RTI	4.36	4.38	4.38	4.37333	0.011547	0.264032
pre	C7-APS	CCCCCCC[N+]1=CC(=CC=C1)S([O-])(=O)=O	700	257.109	C12H19NO3S	-1.35	RTI	5.6	5.61	5.59	5.6	0.01	0.178571		pre	C7-APS	CCCCCCC[N+]1=CC(=CC=C1)S([O-])(=O)=O	700	257.109	C12H19NO3S	-1.35	RTI	5.57	5.59	5.6	5.58667	0.0152753	0.273423
pre	C8-APS	CCCCCCCC[N+]1=CC(=CC=C1)S([O-])(=O)=O	800	271.124	C13H21NO3S	-0.9	RTI	6.6	6.61	6.58	6.59667	0.0152753	0.23156		pre	C8-APS	CCCCCCCC[N+]1=CC(=CC=C1)S([O-])(=O)=O	800	271.124	C13H21NO3S	-0.9	RTI	6.57	6.58	6.59	6.58	0.01	0.151976
pre	C9-APS	CCCCCCCCC[N+]1=CC(=CC=C1)S([O-])(=O)=O	900	285.14	C14H23NO3S	-0.46	RTI	7.47	7.48	7.45	7.46667	0.0152753	0.204579		pre	C9-APS	CCCCCCCCC[N+]1=CC(=CC=C1)S([O-])(=O)=O	900	285.14	C14H23NO3S	-0.46	RTI	7.44	7.56	7.46	7.48667	0.064291	0.85874
pre	C10-APS	CCCCCCCCCC[N+]1=CC(=CC=C1)S([O-])(=O)=O	1000	299.156	C15H25NO3S	-0.02	RTI	8.27	8.28	8.35	8.3	0.043589	0.525169		pre	C10-APS	CCCCCCCCCC[N+]1=CC(=CC=C1)S([O-])(=O)=O	1000	299.156	C15H25NO3S	-0.02	RTI	8.25	8.26	8.27	8.26	0.01	0.121065
pre	C11-APS	CCCCCCCCCCC[N+]1=CC(=CC=C1)S([O-])(=O)=O	1100	313.171	C16H27NO3S	0.43	RTI	9.03	9.05	9.02	9.03333	0.0152753	0.169099		pre	C11-APS	CCCCCCCCCCC[N+]1=CC(=CC=C1)S([O-])(=O)=O	1100	313.171	C16H27NO3S	0.43	RTI	9.01	9.03	9.03	9.02333	0.011547	0.127968
pre	C12-APS	CCCCCCCCCCCC[N+]1=CC(=CC=C1)S([O-])(=O)=O	1200	327.187	C17H29NO3S	0.87	RTI	9.79	9.8	9.77	9.78667	0.0152753	0.156082		pre	C12-APS	CCCCCCCCCCCC[N+]1=CC(=CC=C1)S([O-])(=O)=O	1200	327.187	C17H29NO3S	0.87	RTI	9.76	9.77	9.78	9.77	0.01	0.102354
pre	C13-APS	CCCCCCCCCCCCC[N+]1=CC(=CC=C1)S([O-])(=O)=O	1300	341.202	C18H31NO3S	1.32	RTI	10.53	10.55	10.52	10.5333	0.0152753	0.145018		pre	C13-APS	CCCCCCCCCCCCC[N+]1=CC(=CC=C1)S([O-])(=O)=O	1300	341.202	C18H31NO3S	1.32	RTI	10.5	10.51	10.52	10.51	0.01	0.0951475
pre	C14-APS	CCCCCCCCCCCCCC[N+]1=CC(=CC=C1)S([O-])(=O)=O	1400	355.218	C19H33NO3S	1.76	RTI	11.29	11.31	11.27	11.29	0.02	0.177148		pre	C14-APS	CCCCCCCCCCCCCC[N+]1=CC(=CC=C1)S([O-])(=O)=O	1400	355.218	C19H33NO3S	1.76	RTI	11.25	11.26	11.27	11.26	0.01	0.0888099
pre	C15-APS	CCCCCCCCCCCCCCC[N+]1=CC(=CC=C1)S([O-])(=O)=O	1500	369.234	C20H35NO3S	2.21	RTI	12.05	12.06	12.03	12.0467	0.0152753	0.126801		pre	C15-APS	CCCCCCCCCCCCCCC[N+]1=CC(=CC=C1)S([O-])(=O)=O	1500	369.234	C20H35NO3S	2.21	RTI	12.01	12.02	12.03	12.02	0.01	0.0831947
pre	C16-APS	CCCCCCCCCCCCCCCC[N+]1=CC(=CC=C1)S([O-])(=O)=O	1600	383.249	C21H37NO3S	2.65	RTI	12.8	12.83	12.78	12.8033	0.0251661	0.196559		pre	C16-APS	CCCCCCCCCCCCCCCC[N+]1=CC(=CC=C1)S([O-])(=O)=O	1600	383.249	C21H37NO3S	2.65	RTI	12.77	12.78	12.78	12.7767	0.0057735	0.0451879
pre	C17-APS	CCCCCCCCCCCCCCCCC[N+]1=CC(=CC=C1)S([O-])(=O)=O	1700	397.265	C22H39NO3S	3.1	RTI	13.56	13.58	13.54	13.56	0.02	0.147493		pre	C17-APS	CCCCCCCCCCCCCCCCC[N+]1=CC(=CC=C1)S([O-])(=O)=O	1700	397.265	C22H39NO3S	3.1	RTI	13.52	13.53	13.54	13.53	0.01	0.0739098
pre	C18-APS	CCCCCCCCCCCCCCCCCC[N+]1=CC(=CC=C1)S([O-])(=O)=O	1800	411.281	C23H41NO3S	3.54	RTI	14.3	14.32	14.27	14.2967	0.0251661	0.176028		pre	C18-APS	CCCCCCCCCCCCCCCCCC[N+]1=CC(=CC=C1)S([O-])(=O)=O	1800	411.281	C23H41NO3S	3.54	RTI	14.26	14.27	14.28	14.27	0.01	0.0700771
pre	C19-APS	CCCCCCCCCCCCCCCCCCC[N+]1=CC(=CC=C1)S([O-])(=O)=O	1900	425.296	C24H43NO3S	3.99	RTI	15.01	15.03	14.99	15.01	0.02	0.133245		pre	C19-APS	CCCCCCCCCCCCCCCCCCC[N+]1=CC(=CC=C1)S([O-])(=O)=O	1900	425.296	C24H43NO3S	3.99	RTI	14.97	14.98	14.99	14.98	0.01	0.0667557
pre	C20-APS	CCCCCCCCCCCCCCCCCCCC[N+]1=CC(=CC=C1)S([O-])(=O)=O	2000	439.312	C25H45NO3S	4.43	RTI	15.67	15.7	15.66	15.6767	0.0208167	0.132788		pre	C20-APS	CCCCCCCCCCCCCCCCCCCC[N+]1=CC(=CC=C1)S([O-])(=O)=O	2000	439.312	C25H45NO3S	4.43	RTI	15.64	15.65	15.66	15.65	0.01	0.0638978
1	METHYGLUTARATE	CC(CC(O)=O)CC(O)=O	0.333105	146.058	C6H10O4	0.333105	P5_A	1.97	1.95	1.94	1.95333	0.0152753	0.78201		1	METHYGLUTARATE	CC(CC(O)=O)CC(O)=O	0.333105	146.058	C6H10O4	0.333105	P5_A	1.91	1.91	1.92	1.91333	0.0057735	0.301751
2	SORBATE	CC=CC=CC(=O)O	1.4468	112.052	C6H8O2	1.4468	P5_A	5.29	5.28	5.27	5.28	0.01	0.189394		2	SORBATE	CC=CC=CC(=O)O	1.4468	112.052	C6H8O2	1.4468	P5_A	n.d.	n.d.	n.d.	#DIV/0!	#DIV/0!	#DIV/0!
3	MONOETHYLMALONATE	CCOC(=O)CC(O)=O	0.171585	132.042	C5H8O4	0.171585	P5_A	0.56	0.56	0.54	0.553333	0.011547	2.08681		3	MONOETHYLMALONATE	CCOC(=O)CC(O)=O	0.171585	132.042	C5H8O4	0.171585	P5_A	n.d.	n.d.	n.d.	#DIV/0!	#DIV/0!	#DIV/0!
4	GLUCONOLACTONE	CSC	1.22358	178.047	C6H10O6	1.22358	P5_A	0.57	0.56	0.54	0.556667	0.0152753	2.74406		4	GLUCONOLACTONE	CSC	1.22358	178.047	C6H10O6	1.22358	P5_A	0.55	0.53	0.52	0.533333	0.0152753	2.86411
5	4-HYDROXYBENZOATE	OC(=O)C1=CC=C(O)C=C1	1.32726	138.032	C7H6O3	1.32726	P5_A	2.6	2.59	2.57	2.58667	0.0152753	0.590538		5	4-HYDROXYBENZOATE	OC(=O)C1=CC=C(O)C=C1	1.32726	138.032	C7H6O3	1.32726	P5_A	2.53	2.54	2.56	2.54333	0.0152753	0.6006
6	TYRAMINE	NCCC1=CC=C(O)C=C1	0.679713	137.084	C8H11NO	0.679713	P5_A	0.68	0.67	0.67	0.673333	0.0057735	0.857451		6	TYRAMINE	NCCC1=CC=C(O)C=C1	0.679713	137.084	C8H11NO	0.679713	P5_A	n.d.	n.d.	n.d.	#DIV/0!	#DIV/0!	#DIV/0!
7	CORTISOL	[H][C@@]12CC[C@@](O)(C(=O)CO)[C@@]1(C)C[C@H](O)[C@@]1([H])[C@@]2([H])CCC2=CC(=O)CC[C@]12C	1.27517	362.209	C21H30O5	1.27517	P5_A	6.7	6.69	6.68	6.69	0.01	0.149477		7	CORTISOL	[H][C@@]12CC[C@@](O)(C(=O)CO)[C@@]1(C)C[C@H](O)[C@@]1([H])[C@@]2([H])CCC2=CC(=O)CC[C@]12C	1.27517	362.209	C21H30O5	1.27517	P5_A	6.65	6.65	6.66	6.65333	0.0057735	0.0867761
8	PRENOL	CC(C)=CCO	0.842669	86.0732	C5H10O	0.842669	P5_A	n.d.	n.d.	n.d.	#DIV/0!	#DIV/0!	#DIV/0!		8	PRENOL	CC(C)=CCO	0.842669	86.0732	C5H10O	0.842669	P5_A	n.d.	n.d.	n.d.	#DIV/0!	#DIV/0!	#DIV/0!
9	3-HYDROXYBENZALDEHYDE	C1=CC(=CC(=C1)O)C=O	1.38218	122.037	C7H6O2	1.38218	P5_A	n.d.	n.d.	n.d.	#DIV/0!	#DIV/0!	#DIV/0!		9	3-HYDROXYBENZALDEHYDE	C1=CC(=CC(=C1)O)C=O	1.38218	122.037	C7H6O2	1.38218	P5_A	3.59	3.58	3.6	3.59	0.01	0.278552
10	XANTHURENATE	OC(=O)C1=NC2=C(O)C=CC=C2C(O)=C1	-0.166629	205.038	C10H7NO4	-0.166629	P5_A	2.33	2.27	2.24	2.28	0.0458258	2.0099		10	XANTHURENATE	OC(=O)C1=NC2=C(O)C=CC=C2C(O)=C1	-0.166629	205.038	C10H7NO4	-0.166629	P5_A	2.33	2.24	2.29	2.28667	0.0450925	1.97198
11	2-METHYLPROPANAL	CC(C)C=NO	0.87104	72.057	C4H8O	0.87104	P5_A	n.d.	n.d.	n.d.	#DIV/0!	#DIV/0!	#DIV/0!		11	2-METHYLPROPANAL	CC(C)C=NO	0.87104	72.057	C4H8O	0.87104	P5_A	n.d.	n.d.	n.d.	#DIV/0!	#DIV/0!	#DIV/0!
12	PROPIONATE	CCC(O)=O	0.47719	74.0368	C3H6O2	0.47719	P5_A	n.d.	n.d.	n.d.	#DIV/0!	#DIV/0!	#DIV/0!		12	PROPIONATE	CCC(O)=O	0.47719	74.0368	C3H6O2	0.47719	P5_A	n.d.	n.d.	n.d.	#DIV/0!	#DIV/0!	#DIV/0!
1	TRIMETHYLAMINE	CN(C)C		59.0735	C3H9N	0.190169	P5_B	n.d.	n.d.	n.d.	#DIV/0!	#DIV/0!	#DIV/0!		1	TRIMETHYLAMINE	CN(C)C		59.0735	C3H9N	0.190169	P5_B	n.d.	n.d.	n.d.	#DIV/0!	#DIV/0!	#DIV/0!
2	MELATONIN	COC1=CC2=C(NC=C2CCNC(C)=O)C=C1		232.121	C13H16N2O2	1.14761	P5_B	5.54	5.53	5.52	5.53	0.01	0.180832		2	MELATONIN	COC1=CC2=C(NC=C2CCNC(C)=O)C=C1		232.121	C13H16N2O2	1.14761	P5_B	5.49	5.48	5.5	5.49	0.01	0.182149
3	MALEATE	OC(=O)\C=C/C(O)=O		116.011	C4H4O4	-0.0409143	P5_B	0.7	0.69	0.69	0.693333	0.0057735	0.832717		3	MALEATE	OC(=O)\C=C/C(O)=O		116.011	C4H4O4	-0.0409143	P5_B	0.69	0.72	0.64	0.683333	0.0404145	5.91432
4	PENTANOATE	CCCCC(O)=O		102.068	C5H10O2	1.36633	P5_B	n.d.	n.d.	n.d.	#DIV/0!	#DIV/0!	#DIV/0!		4	PENTANOATE	CCCCC(O)=O		102.068	C5H10O2	1.36633	P5_B	n.d.	n.d.	n.d.	#DIV/0!	#DIV/0!	#DIV/0!
5	PROPANOATE	CCC(O)=O		74.0368	C3H6O2	0.47719	P5_B	n.d.	n.d.	n.d.	#DIV/0!	#DIV/0!	#DIV/0!		5	PROPANOATE	CCC(O)=O		74.0368	C3H6O2	0.47719	P5_B	n.d.	n.d.	n.d.	#DIV/0!	#DIV/0!	#DIV/0!
6	BILIRUBIN	CC1=C(C=C)\C(NC1=O)=C\C1=C(C)C(CCC(O)=O)=C(CC2=C(CCC(O)=O)C(C)=C(N2)\C=C2/NC(=O)C(C=C)=C2C)N1		584.263	C33H36N4O6	3.11911	P5_B	n.d.	n.d.	n.d.	#DIV/0!	#DIV/0!	#DIV/0!		6	BILIRUBIN	CC1=C(C=C)\C(NC1=O)=C\C1=C(C)C(CCC(O)=O)=C(CC2=C(CCC(O)=O)C(C)=C(N2)\C=C2/NC(=O)C(C=C)=C2C)N1		584.263	C33H36N4O6	3.11911	P5_B	n.d.	n.d.	n.d.	#DIV/0!	#DIV/0!	#DIV/0!
7	NICOTINE	CN1CCCC1C2=CN=CC=C2		162.116	C10H14N2	1.16253	P5_B	n.d.	n.d.	n.d.	#DIV/0!	#DIV/0!	#DIV/0!		7	NICOTINE	CN1CCCC1C2=CN=CC=C2		162.116	C10H14N2	1.16253	P5_B	n.d.	n.d.	n.d.	#DIV/0!	#DIV/0!	#DIV/0!
8	PREGNENOLONE SULFATE	CC(=O)C1CCC2C1(CCC3C2CC=C4C3(CCC(C4)OS(=O)(=O)O)C)C		396.197	C21H32O5S	3.63634	P5_B	8.56	8.54	8.54	8.54667	0.011547	0.135105		8	PREGNENOLONE SULFATE	CC(=O)C1CCC2C1(CCC3C2CC=C4C3(CCC(C4)OS(=O)(=O)O)C)C		396.197	C21H32O5S	3.63634	P5_B	8.56	8.54	8.55	8.55	0.01	0.116959
9	KYNURENATE	OC(=O)C1=CC(=O)C2=CC=CC=C2N1		189.043	C10H7NO3	1.57756	P5_B	2.99	2.94	2.97	2.96667	0.0251661	0.848296		9	KYNURENATE	OC(=O)C1=CC(=O)C2=CC=CC=C2N1		189.043	C10H7NO3	1.57756	P5_B	2.94	2.9	2.96	2.93333	0.0305505	1.04149
10	ISOBUTYRATE	CC(C)C(O)=O		88.0524	C4H8O2	1.02018	P5_B	n.d.	n.d.	n.d.	#DIV/0!	#DIV/0!	#DIV/0!		10	ISOBUTYRATE	CC(C)C(O)=O		88.0524	C4H8O2	1.02018	P5_B	n.d.	n.d.	n.d.	#DIV/0!	#DIV/0!	#DIV/0!
11	3-HYDROXYBENZYL ALCOHOL	OCC1=CC=CC(O)=C1		124.052	C7H8O2	0.902331	P5_B	n.d.	n.d.	n.d.	#DIV/0!	#DIV/0!	#DIV/0!		11	3-HYDROXYBENZYL ALCOHOL	OCC1=CC=CC(O)=C1		124.052	C7H8O2	0.902331	P5_B	2.03	2.02	2.02	2.02333	0.0057735	0.285346
12	ANILINE	NC1=CC=CC=C1		93.0578	C6H7N	1.14432	P5_B	n.d.	n.d.	n.d.	#DIV/0!	#DIV/0!	#DIV/0!		12	ANILINE	NC1=CC=CC=C1		93.0578	C6H7N	1.14432	P5_B	n.d.	n.d.	n.d.	#DIV/0!	#DIV/0!	#DIV/0!
1	ACETOIN	OC(=O)CC1=CC=C(O)C=C1		88.0519	C4H8O2	1.30743	P5_C	n.d.	n.d.	n.d.	#DIV/0!	#DIV/0!	#DIV/0!		1	ACETOIN	OC(=O)CC1=CC=C(O)C=C1		88.0519	C4H8O2	1.30743	P5_C	n.d.	n.d.	n.d.	#DIV/0!	#DIV/0!	#DIV/0!
2	3,5-DIIODO-L-TYROSINE	N[C@@H](CC1=CC(I)=C(O)C(I)=C1)C(O)=O		432.867	C9H9I2NO3	0.369012	P5_C	4.08	4.07	4.06	4.07	0.01	0.2457		2	3,5-DIIODO-L-TYROSINE	N[C@@H](CC1=CC(I)=C(O)C(I)=C1)C(O)=O		432.867	C9H9I2NO3	0.369012	P5_C	4.03	4.03	4.03	4.03	0	0
3	MANDELATE	O[C@H](C(O)=O)C1=CC=CC=C1		152.047	C8H8O3	0.895836	P5_C	2.95	2.95	2.94	2.94667	0.0057735	0.195933		3	MANDELATE	O[C@H](C(O)=O)C1=CC=CC=C1		152.047	C8H8O3	0.895836	P5_C	2.88	2.88	2.89	2.88333	0.0057735	0.200237
4	TRYPTAMINE	NCCC1=CNC2=CC=CC=C12		160.1	C10H12N2	1.48644	P5_C	2.79	2.78	2.75	2.77333	0.0208167	0.750601		4	TRYPTAMINE	NCCC1=CNC2=CC=CC=C12		160.1	C10H12N2	1.48644	P5_C	n.d.	n.d.	n.d.	#DIV/0!	#DIV/0!	#DIV/0!
5	BENZOATE	OC(=O)C1=CC=CC=C1		122.037	C7H6O2	1.63083	P5_C	n.d.	n.d.	n.d.	#DIV/0!	#DIV/0!	#DIV/0!		5	BENZOATE	OC(=O)C1=CC=CC=C1		122.037	C7H6O2	1.63083	P5_C	n.d.	n.d.	n.d.	#DIV/0!	#DIV/0!	#DIV/0!
6	GLUTARATE	OC(=O)CCCC(O)=O		132.042	C5H8O4	0.0460857	P5_C	1.01	1	0.98	0.996667	0.0152753	1.53263		6	GLUTARATE	OC(=O)CCCC(O)=O		132.042	C5H8O4	0.0460857	P5_C	0.96	0.97	0.98	0.97	0.01	1.03093
7	INDOLE-3-ACETATE	OC(=O)CC1=CNC2=C1C=CC=C2		175.063	C10H9NO2	1.70976	P5_C	5.61	5.59	5.59	5.59667	0.011547	0.206319		7	INDOLE-3-ACETATE	OC(=O)CC1=CNC2=C1C=CC=C2		175.063	C10H9NO2	1.70976	P5_C	5.55	5.55	5.57	5.55667	0.011547	0.207805
8	CAFFEATE	OC(=O)\C=C/C1=CC=C(O)C(O)=C1		180.042	C9H8O4	1.52896	P5_C	3.63	3.61	3.6	3.61333	0.0152753	0.422747		8	CAFFEATE	OC(=O)\C=C/C1=CC=C(O)C(O)=C1		180.042	C9H8O4	1.52896	P5_C	3.59	3.59	3.6	3.59333	0.0057735	0.160673
9	LUMICHROME	CC1=CC2=C(C=C1C)N=C3C(=N2)C(=O)NC(=O)N3		242.08	C12H10N4O2	2.72993	P5_C	5.55	5.54	5.53	5.54	0.01	0.180505		9	LUMICHROME	CC1=CC2=C(C=C1C)N=C3C(=N2)C(=O)NC(=O)N3		242.08	C12H10N4O2	2.72993	P5_C	5.5	5.49	5.51	5.5	0.01	0.181818
10	BETA-ALANINE	C(CN)C(=O)O		89.0477	C3H7NO2	-3.17359	P5_C	n.d.	n.d.	n.d.	#DIV/0!	#DIV/0!	#DIV/0!		10	BETA-ALANINE	C(CN)C(=O)O		89.0477	C3H7NO2	-3.17359	P5_C	n.d.	n.d.	n.d.	#DIV/0!	#DIV/0!	#DIV/0!
11	N-ACETYLPHENYLALANINE	CC(=O)N[C@@H](CC1=CC=CC=C1)C(O)=O		207.09	C11H13NO3	0.896462	P5_C	4.83	4.81	4.81	4.81667	0.011547	0.23973		11	N-ACETYLPHENYLALANINE	CC(=O)N[C@@H](CC1=CC=CC=C1)C(O)=O		207.09	C11H13NO3	0.896462	P5_C	4.78	4.77	4.78	4.77667	0.0057735	0.120869
12	N-ACETYLPROLINE	CC(=O)N1CCCC1C(=O)O		157.074	C7H11NO3	-0.487199	P5_C	1.47	1.45	1.45	1.45667	0.011547	0.792701		12	N-ACETYLPROLINE	CC(=O)N1CCCC1C(=O)O		157.074	C7H11NO3	-0.487199	P5_C	1.38	1.39	1.4	1.39	0.01	0.719424
1	L-TRYPTOPHANAMIDE	NC(CC1=CNC2=CC=CC=C12)C(N)=O		203.106	C11H13N3O	0.369434	P5_D	1.57	1.56	1.54	1.55667	0.0152753	0.98128		1	L-TRYPTOPHANAMIDE	NC(CC1=CNC2=CC=CC=C12)C(N)=O		203.106	C11H13N3O	0.369434	P5_D	1.5	1.56	1.53	1.53	0.03	1.96078
2	PHENOL	OC1=CC=CC=C1		94.0419	C6H6O	1.66968	P5_D	n.d.	n.d.	n.d.	#DIV/0!	#DIV/0!	#DIV/0!		2	PHENOL	OC1=CC=CC=C1		94.0419	C6H6O	1.66968	P5_D	n.d.	n.d.	n.d.	#DIV/0!	#DIV/0!	#DIV/0!
3	N-METHYLTRYPTAMINE	CNCCC1=CNC2=CC=CC=C12		174.116	C11H14N2	1.91902	P5_D	3.33	3.32	3.3	3.31667	0.0152753	0.46056		3	N-METHYLTRYPTAMINE	CNCCC1=CNC2=CC=CC=C12		174.116	C11H14N2	1.91902	P5_D	n.d.	n.d.	n.d.	#DIV/0!	#DIV/0!	#DIV/0!
4	OXALOACETATE	OC(=O)CC(=O)C(O)=O		132.006	C4H4O5	-0.0418976	P5_D	n.d.	n.d.	n.d.	#DIV/0!	#DIV/0!	#DIV/0!		4	OXALOACETATE	OC(=O)CC(=O)C(O)=O		132.006	C4H4O5	-0.0418976	P5_D	n.d.	n.d.	n.d.	#DIV/0!	#DIV/0!	#DIV/0!
5	2,3-DIHYDROXYBENZOATE	OC(=O)C1=CC=CC(O)=C1O		154.027	C7H6O4	1.6737	P5_D	3.58	3.59	3.55	3.57333	0.0208167	0.582556		5	2,3-DIHYDROXYBENZOATE	OC(=O)C1=CC=CC(O)=C1O		154.027	C7H6O4	1.6737	P5_D	3.55	3.54	3.55	3.54667	0.0057735	0.162787
6	2-PROPENOATE	OC(=O)C=C		72.0211	C3H4O2	0.532947	P5_D	n.d.	n.d.	n.d.	#DIV/0!	#DIV/0!	#DIV/0!		6	2-PROPENOATE	OC(=O)C=C		72.0211	C3H4O2	0.532947	P5_D	n.d.	n.d.	n.d.	#DIV/0!	#DIV/0!	#DIV/0!
7	INDOLE-3-ETHANOL	OCCC1=CNC2=CC=CC=C12		161.084	C10H11NO	1.59332	P5_D	5.6	5.63	5.61	5.61333	0.0152753	0.272124		7	INDOLE-3-ETHANOL	OCCC1=CNC2=CC=CC=C12		161.084	C10H11NO	1.59332	P5_D	n.d.	n.d.	n.d.	#DIV/0!	#DIV/0!	#DIV/0!
8	FERULATE	COC1=C(O)C=CC(\C=C\C(O)=O)=C1		194.058	C10H10O4	1.67485	P5_D	4.87	4.85	4.84	4.85333	0.0152753	0.314737		8	FERULATE	COC1=C(O)C=CC(\C=C\C(O)=O)=C1		194.058	C10H10O4	1.67485	P5_D	4.81	4.81	4.81	4.81	0	0
9	GLYCOCHOLATE	[H][C@@]12CC[C@H]([C@H](C)CCC(=O)NCC(O)=O)[C@@]1(C)[C@@H](O)C[C@@]1([H])[C@@]2([H])[C@H](O)CC2C[C@H](O)CC[C@]12C		465.309	C26H43NO6	1.37721	P5_D	8	8	7.99	7.99667	0.0057735	0.0721989		9	GLYCOCHOLATE	[H][C@@]12CC[C@H]([C@H](C)CCC(=O)NCC(O)=O)[C@@]1(C)[C@@H](O)C[C@@]1([H])[C@@]2([H])[C@H](O)CC2C[C@H](O)CC[C@]12C		465.309	C26H43NO6	1.37721	P5_D	7.96	7.96	7.96	7.96	0	0
10	PHENYLETHANOLAMINE	NCC(O)C1=CC=CC=C1		137.084	C8H11NO	0.468679	P5_D	0.68	0.67	0.67	0.673333	0.0057735	0.857451		10	PHENYLETHANOLAMINE	NCC(O)C1=CC=CC=C1		137.084	C8H11NO	0.468679	P5_D	n.d.	n.d.	n.d.	#DIV/0!	#DIV/0!	#DIV/0!
11	THIOPURINE S-METHYLETHER	CSC1=NC=NC2=C1NC=N2		166.031	C6H6N4S	0.883673	P5_D	3.38	3.37	3.36	3.37	0.01	0.296736		11	THIOPURINE S-METHYLETHER	CSC1=NC=NC2=C1NC=N2		166.031	C6H6N4S	0.883673	P5_D	3.33	3.32	3.34	3.33	0.01	0.3003
12	2-HYDROXY-4-(METHYLTHIO)BUTANOATE	CSCCC(O)C(O)=O		150.035	C5H10O3S	0.179599	P5_D	1.9	1.9	1.89	1.89667	0.0057735	0.304403		12	2-HYDROXY-4-(METHYLTHIO)BUTANOATE	CSCCC(O)C(O)=O		150.035	C5H10O3S	0.179599	P5_D	1.86	1.86	1.86	1.86	0	0
1	GLYCOCHENODEOXYCHOLATE	CC(CCC(=O)NCC(=O)O)C1CCC2C1(CCC3C2C(CC4C3(CCC(C4)O)C)O)C		449.314	C26H43NO5	2.60802	P5_E	9.1	9.09	9.09	9.09333	0.0057735	0.0634916		1	GLYCOCHENODEOXYCHOLATE	CC(CCC(=O)NCC(=O)O)C1CCC2C1(CCC3C2C(CC4C3(CCC(C4)O)C)O)C		449.314	C26H43NO5	2.60802	P5_E	9.05	9.05	9.06	9.05333	0.0057735	0.0637721
2	BENZOATE	OC(=O)C1=CC=CC=C1		122.037	C7H6O2	1.63083	P5_E	5.29	5.28	5.26	5.27667	0.0152753	0.289487		2	BENZOATE	OC(=O)C1=CC=CC=C1		122.037	C7H6O2	1.63083	P5_E	5.24	5.24	5.22	5.23333	0.011547	0.220643
3	3-AMINO-5-HYDROXYBENZOATE	C1=C(C=C(C=C1N)O)C(=O)O		153.043	C7H7NO3	0.343332	P5_E	0.64	0.63	0.63	0.633333	0.0057735	0.911606		3	3-AMINO-5-HYDROXYBENZOATE	C1=C(C=C(C=C1N)O)C(=O)O		153.043	C7H7NO3	0.343332	P5_E	0.61	0.61	0.63	0.616667	0.011547	1.87249
4	PYROCATECHOL	OC1=CC=CC=C1O		110.037	C6H6O2	1.36612	P5_E	1.51	1.57	1.56	1.54667	0.0321455	2.07837		4	PYROCATECHOL	OC1=CC=CC=C1O		110.037	C6H6O2	1.36612	P5_E	1.51	1.55	1.5	1.52	0.0264575	1.74063
5	3,4-DIHYDROXYBENZOATE	OC(=O)C1=CC(O)=C(O)C=C1		154.027	C7H6O4	1.0237	P5_E	1.54	1.53	1.51	1.52667	0.0152753	1.00056		5	3,4-DIHYDROXYBENZOATE	OC(=O)C1=CC(O)=C(O)C=C1		154.027	C7H6O4	1.0237	P5_E	1.51	1.51	1.53	1.51667	0.011547	0.761341
6	CYCLOPENTANONE	O=C1CCCC1		84.0575	C5H8O	1.04363	P5_E	n.d.	n.d.	n.d.	#DIV/0!	#DIV/0!	#DIV/0!		6	CYCLOPENTANONE	O=C1CCCC1		84.0575	C5H8O	1.04363	P5_E	n.d.	n.d.	n.d.	#DIV/0!	#DIV/0!	#DIV/0!
7	PANTOLACTONE	CC1(C)COC(=O)C1O		130.063	C6H10O3	0.177367	P5_E	n.d.	n.d.	n.d.	#DIV/0!	#DIV/0!	#DIV/0!		7	PANTOLACTONE	CC1(C)COC(=O)C1O		130.063	C6H10O3	0.177367	P5_E	n.d.	n.d.	n.d.	#DIV/0!	#DIV/0!	#DIV/0!
8	GUAIACOL	COC1=CC=CC=C1O		124.052	C7H8O2	1.51201	P5_E	n.d.	n.d.	n.d.	#DIV/0!	#DIV/0!	#DIV/0!		8	GUAIACOL	COC1=CC=CC=C1O		124.052	C7H8O2	1.51201	P5_E	n.d.	n.d.	n.d.	#DIV/0!	#DIV/0!	#DIV/0!
9	2-HYDROXYPHENYLACETATE	OC(=O)CC1=CC=CC=C1O		152.047	C8H8O3	1.30743	P5_E	2.94	2.95	2.95	2.94667	0.0057735	0.195933		9	2-HYDROXYPHENYLACETATE	OC(=O)CC1=CC=CC=C1O		152.047	C8H8O3	1.30743	P5_E	2.88	2.88	2.89	2.88333	0.0057735	0.200237
10	10-HYDROXYDECANOATE	C(CCCCC(=O)O)CCCCO		188.141	C10H20O3	2.15249	P5_E	6.6	6.58	6.57	6.58333	0.0152753	0.232029		10	10-HYDROXYDECANOATE	C(CCCCC(=O)O)CCCCO		188.141	C10H20O3	2.15249	P5_E	6.54	6.54	6.56	6.54667	0.011547	0.17638
11	DIDECANOYL-GLYCEROPHOSPHOCHOLINE	CCCCCCCCCC(=O)OCC(COP(=O)([O-])OCC[N+](C)(C)C)OC(=O)CCCCCCCCC		565.374	C28H56NO8P	2.77897	P5_E	n.d.	n.d.	n.d.	#DIV/0!	#DIV/0!	#DIV/0!		11	DIDECANOYL-GLYCEROPHOSPHOCHOLINE	CCCCCCCCCC(=O)OCC(COP(=O)([O-])OCC[N+](C)(C)C)OC(=O)CCCCCCCCC		565.374	C28H56NO8P	2.77897	P5_E	n.d.	n.d.	n.d.	#DIV/0!	#DIV/0!	#DIV/0!
12	2-HYDROXYPYRIDINE	OC1=CC=CC=N1		95.0371	C5H5NO	1.04647	P5_E	n.d.	n.d.	n.d.	#DIV/0!	#DIV/0!	#DIV/0!		12	2-HYDROXYPYRIDINE	OC1=CC=CC=N1		95.0371	C5H5NO	1.04647	P5_E	n.d.	n.d.	n.d.	#DIV/0!	#DIV/0!	#DIV/0!
1	3,4-DIHYDROXYPHENYLACETATE	OC(=O)CC1=CC=C(O)C(O)=C1		168.042	C8H8O4	1.00386	P5_F	1.95	1.98	1.91	1.94667	0.0351188	1.80405		1	3,4-DIHYDROXYPHENYLACETATE	OC(=O)CC1=CC=C(O)C(O)=C1		168.042	C8H8O4	1.00386	P5_F	2.02	2.03	2.02	2.02333	0.0057735	0.285346
2	N6-(DELTA2-ISOPENTENYL)-ADENINE	CC(=CCNC1=NC=NC2=C1NC=N2)C		203.117	C10H13N5	1.08948	P5_F	4.24	4.24	4.23	4.23667	0.0057735	0.136275		2	N6-(DELTA2-ISOPENTENYL)-ADENINE	CC(=CCNC1=NC=NC2=C1NC=N2)C		203.117	C10H13N5	1.08948	P5_F	4.2	4.2	4.23	4.21	0.0173205	0.411413
3	METHYL VANILLATE	COC1=C(C=CC(=C1)C(=O)OC)O		182.058	C9H10O4	1.51549	P5_F	n.d.	n.d.	n.d.	#DIV/0!	#DIV/0!	#DIV/0!		3	METHYL VANILLATE	COC1=C(C=CC(=C1)C(=O)OC)O		182.058	C9H10O4	1.51549	P5_F	n.d.	n.d.	n.d.	#DIV/0!	#DIV/0!	#DIV/0!
4	2-OXOBUTANOATE	CCC(=O)C(O)=O		102.032	C4H6O3	0.76641	P5_F	n.d.	n.d.	n.d.	#DIV/0!	#DIV/0!	#DIV/0!		4	2-OXOBUTANOATE	CCC(=O)C(O)=O		102.032	C4H6O3	0.76641	P5_F	n.d.	n.d.	n.d.	#DIV/0!	#DIV/0!	#DIV/0!
5	LIPOAMIDE	NC(=O)CCCCC1CCSS1		205.06	C8H15NOS2	1.30684	P5_F	6.09	6.08	6.06	6.07667	0.0152753	0.251376		5	LIPOAMIDE	NC(=O)CCCCC1CCSS1		205.06	C8H15NOS2	1.30684	P5_F	n.d.	n.d.	n.d.	#DIV/0!	#DIV/0!	#DIV/0!
6	3-HYDROXYANTHRANILATE	NC1=C(O)C=CC=C1C(O)=O		153.043	C7H7NO3	1.14834	P5_F	n.d.	n.d.	n.d.	#DIV/0!	#DIV/0!	#DIV/0!		6	3-HYDROXYANTHRANILATE	NC1=C(O)C=CC=C1C(O)=O		153.043	C7H7NO3	1.14834	P5_F	n.d.	n.d.	n.d.	#DIV/0!	#DIV/0!	#DIV/0!
7	3-(4-HYDROXYPHENYL)PYRUVATE	OC(=O)C(=O)CC1=CC=C(O)C=C1		180.042	C9H8O4	1.59665	P5_F	3.63	3.61	3.6	3.61333	0.0152753	0.422747		7	3-(4-HYDROXYPHENYL)PYRUVATE	OC(=O)C(=O)CC1=CC=C(O)C=C1		180.042	C9H8O4	1.59665	P5_F	n.d.	n.d.	n.d.	#DIV/0!	#DIV/0!	#DIV/0!
8	HEXANOATE	CCCCCC(O)=O		116.084	C6H12O2	1.8109	P5_F	n.d.	n.d.	n.d.	#DIV/0!	#DIV/0!	#DIV/0!		8	HEXANOATE	CCCCCC(O)=O		116.084	C6H12O2	1.8109	P5_F	n.d.	n.d.	n.d.	#DIV/0!	#DIV/0!	#DIV/0!
9	METHYLMALONATE	CC(C(O)=O)C(O)=O		118.027	C4H6O4	0.211869	P5_F	0.88	0.86	0.85	0.863333	0.0152753	1.76933		9	METHYLMALONATE	CC(C(O)=O)C(O)=O		118.027	C4H6O4	0.211869	P5_F	0.81	0.79	0.82	0.806667	0.0152753	1.89363
10	SEROTONIN	C1=CC2=C(C=C1O)C(=CN2)CCN		176.095	C10H12N2O	0.481548	P5_F	0.88	0.85	0.84	0.856667	0.0208167	2.42996		10	SEROTONIN	C1=CC2=C(C=C1O)C(=CN2)CCN		176.095	C10H12N2O	0.481548	P5_F	n.d.	n.d.	n.d.	#DIV/0!	#DIV/0!	#DIV/0!
11	CORTISOL 21-ACETATE	CC(=O)OCC(=O)C1(CCC2C1(CC(C3C2CCC4=CC(=O)CCC34C)O)C)O		404.22	C23H32O6	1.71629	P5_F	8.1	8.09	8.08	8.09	0.01	0.123609		11	CORTISOL 21-ACETATE	CC(=O)OCC(=O)C1(CCC2C1(CC(C3C2CCC4=CC(=O)CCC34C)O)C)O		404.22	C23H32O6	1.71629	P5_F	8.05	8.04	8.05	8.04667	0.0057735	0.0717502
12	INDOLE-3-ACETAMIDE	OC(=N)CC1=CNC2=CC=CC=C12		174.079	C10H10N2O	-0.922503	P5_F	4.28	4.28	4.26	4.27333	0.011547	0.270211		12	INDOLE-3-ACETAMIDE	OC(=N)CC1=CNC2=CC=CC=C12		174.079	C10H10N2O	-0.922503	P5_F	4.23	4.23	4.24	4.23333	0.0057735	0.136382
1	HIPPURATE	OC(=O)CNC(=O)C1=CC=CC=C1		179.058	C9H9NO3	0.525545	P5_G	3.46	3.45	3.45	3.45333	0.0057735	0.167186		1	HIPPURATE	OC(=O)CNC(=O)C1=CC=CC=C1		179.058	C9H9NO3	0.525545	P5_G	3.42	3.41	3.42	3.41667	0.0057735	0.168981
2	ETHYLMALONATE	CCC(C(O)=O)C(O)=O		132.042	C5H8O4	0.656438	P5_G	1.47	1.49	1.47	1.47667	0.011547	0.781964		2	ETHYLMALONATE	CCC(C(O)=O)C(O)=O		132.042	C5H8O4	0.656438	P5_G	1.49	1.49	1.47	1.48333	0.011547	0.77845
3	3,5-DIIODO-L-THYRONINE	NC(CC1=CC(I)=C(OC2=CC=C(O)C=C2)C(I)=C1)C(O)=O		524.893	C15H13I2NO4	1.86961	P5_G	6.04	6.03	6	6.02333	0.0208167	0.3456		3	3,5-DIIODO-L-THYRONINE	NC(CC1=CC(I)=C(OC2=CC=C(O)C=C2)C(I)=C1)C(O)=O		524.893	C15H13I2NO4	1.86961	P5_G	5.98	5.98	5.99	5.98333	0.0057735	0.0964931
4	FUMARATE	OC(=O)\C=C\C(O)=O		116.011	C4H4O4	-0.0409143	P5_G	0.7	0.69	0.69	0.693333	0.0057735	0.832717		4	FUMARATE	OC(=O)\C=C\C(O)=O		116.011	C4H4O4	-0.0409143	P5_G	0.69	0.72	0.68	0.696667	0.0208167	2.98804
5	BENZALDEHYDE	O=CC1=CC=CC=C1		106.042	C7H6O	1.68575	P5_G	n.d.	n.d.	n.d.	#DIV/0!	#DIV/0!	#DIV/0!		5	BENZALDEHYDE	O=CC1=CC=CC=C1		106.042	C7H6O	1.68575	P5_G	n.d.	n.d.	n.d.	#DIV/0!	#DIV/0!	#DIV/0!
6	4-HYDROXYBENZALDEHYDE	OC1=CC=C(C=O)C=C1		122.037	C7H6O2	1.38218	P5_G	3.63	3.66	3.64	3.64333	0.0152753	0.419266		6	4-HYDROXYBENZALDEHYDE	OC1=CC=C(C=O)C=C1		122.037	C7H6O2	1.38218	P5_G	3.59	3.58	3.6	3.59	0.01	0.278552
7	3-(2-HYDROXYPHENYL)PROPANOATE	OC(=O)CCC1=CC=CC=C1O		166.063	C9H10O3	1.752	P5_G	5.15	5.14	5.11	5.13333	0.0208167	0.405519		7	3-(2-HYDROXYPHENYL)PROPANOATE	OC(=O)CCC1=CC=CC=C1O		166.063	C9H10O3	1.752	P5_G	5.08	5.08	5.09	5.08333	0.0057735	0.113577
8	3-METHOXYTYRAMINE	COC1=C(O)C=CC(CCN)=C1		167.095	C9H13NO2	0.527048	P5_G	0.88	0.86	0.85	0.863333	0.0152753	1.76933		8	3-METHOXYTYRAMINE	COC1=C(O)C=CC(CCN)=C1		167.095	C9H13NO2	0.527048	P5_G	n.d.	n.d.	n.d.	#DIV/0!	#DIV/0!	#DIV/0!
9	BENZYLAMINE	NCC1=CC=CC=C1		107.073	C7H9N	1.09901	P5_G	n.d.	n.d.	n.d.	#DIV/0!	#DIV/0!	#DIV/0!		9	BENZYLAMINE	NCC1=CC=CC=C1		107.073	C7H9N	1.09901	P5_G	n.d.	n.d.	n.d.	#DIV/0!	#DIV/0!	#DIV/0!
10	2-QUINOLINECARBOXYLATE	OC(=O)C1=NC2=CC=CC=C2C=C1		173.048	C10H7NO2	0.786247	P5_G	2.95	2.93	2.91	2.93	0.02	0.682594		10	2-QUINOLINECARBOXYLATE	OC(=O)C1=NC2=CC=CC=C2C=C1		173.048	C10H7NO2	0.786247	P5_G	n.d.	n.d.	n.d.	#DIV/0!	#DIV/0!	#DIV/0!
11	SEROTONIN	NCCC1=CNC2=CC=C(O)C=C12		176.095	C10H12N2O	0.481548	P5_G	0.88	0.85	0.84	0.856667	0.0208167	2.42996		11	SEROTONIN	NCCC1=CNC2=CC=C(O)C=C12		176.095	C10H12N2O	0.481548	P5_G	n.d.	n.d.	n.d.	#DIV/0!	#DIV/0!	#DIV/0!
12	PTERIN	NC1=NC2=NC=CN=C2C(=O)N1		163.049	C6H5N5O	-0.957975	P5_G	0.65	0.64	0.63	0.64	0.01	1.5625		12	PTERIN	NC1=NC2=NC=CN=C2C(=O)N1		163.049	C6H5N5O	-0.957975	P5_G	0.63	0.63	0.63	0.63	0	0
1	4-AMINOBENZOATE	NC1=CC=C(C=C1)C(O)=O		137.048	C7H7NO2	0.801903	P5_H	n.d.	n.d.	n.d.	#DIV/0!	#DIV/0!	#DIV/0!		1	4-AMINOBENZOATE	NC1=CC=C(C=C1)C(O)=O		137.048	C7H7NO2	0.801903	P5_H	3.93	3.94	3.91	3.92667	0.0152753	0.389013
2	2-AMINOPHENOL	C1=CC=C(C(=C1)N)O		109.053	C6H7NO	0.840755	P5_H	0.65	0.64	0.65	0.646667	0.0057735	0.89281		2	2-AMINOPHENOL	C1=CC=C(C(=C1)N)O		109.053	C6H7NO	0.840755	P5_H	0.66	0.61	0.63	0.633333	0.0251661	3.9736
3	6-CARBOXYHEXANOATE	C(CCC(=O)O)CCC(=O)O		160.074	C7H12O4	0.935223	P5_H	3.67	3.65	3.66	3.66	0.01	0.273224		3	6-CARBOXYHEXANOATE	C(CCC(=O)O)CCC(=O)O		160.074	C7H12O4	0.935223	P5_H	3.63	3.63	3.63	3.63	5.43896e-16	1.49834e-14
4	INDOLE-3-PYRUVATE	OC(=O)C(=O)CC1=CNC2=CC=CC=C12		203.058	C11H9NO3	1.99898	P5_H	5.53	5.51	5.53	5.52333	0.011547	0.209059		4	INDOLE-3-PYRUVATE	OC(=O)C(=O)CC1=CNC2=CC=CC=C12		203.058	C11H9NO3	1.99898	P5_H	5.57	5.59	5.57	5.57667	0.011547	0.207059
5	DEHYDROASCORBATE	C([C@@H]([C@@H]1C(=O)C(=O)C(=O)O1)O)O		174.016	C6H6O6	-0.672831	P5_H	0.57	0.58	0.55	0.566667	0.0152753	2.69563		5	DEHYDROASCORBATE	C([C@@H]([C@@H]1C(=O)C(=O)C(=O)O1)O)O		174.016	C6H6O6	-0.672831	P5_H	0.57	0.55	0.57	0.563333	0.011547	2.04976
6	3-AMINO-4-HYDROXYBENZOATE	C1=CC(=C(C=C1C(=O)O)N)O		153.043	C7H7NO3	0.354563	P5_H	0.64	0.63	0.63	0.633333	0.0057735	0.911606		6	3-AMINO-4-HYDROXYBENZOATE	C1=CC(=C(C=C1C(=O)O)N)O		153.043	C7H7NO3	0.354563	P5_H	0.61	0.61	0.63	0.616667	0.011547	1.87249
7	3,4 DIHYDROXYMANDELATE	OC(C(O)=O)C1=CC=C(O)C(O)=C1		184.037	C8H8O5	0.288705	P5_H	n.d.	n.d.	n.d.	#DIV/0!	#DIV/0!	#DIV/0!		7	3,4 DIHYDROXYMANDELATE	OC(C(O)=O)C1=CC=C(O)C(O)=C1		184.037	C8H8O5	0.288705	P5_H	0.69	0.68	0.66	0.676667	0.0152753	2.25743
8	ANTHRANILATE	NC1=CC=CC=C1C(O)=O		137.048	C7H7NO2	1.4519	P5_H	n.d.	n.d.	n.d.	#DIV/0!	#DIV/0!	#DIV/0!		8	ANTHRANILATE	NC1=CC=CC=C1C(O)=O		137.048	C7H7NO2	1.4519	P5_H	3.93	3.94	3.91	3.92667	0.0152753	0.389013
9	DIHYDROBIOPTERIN	CC(C(C1=NC2=C(NC1)NC(=NC2=O)N)O)O		239.102	C9H13N5O3	-2.2885	P5_H	n.d.	n.d.	n.d.	#DIV/0!	#DIV/0!	#DIV/0!		9	DIHYDROBIOPTERIN	CC(C(C1=NC2=C(NC1)NC(=NC2=O)N)O)O		239.102	C9H13N5O3	-2.2885	P5_H	n.d.	n.d.	n.d.	#DIV/0!	#DIV/0!	#DIV/0!
10	BUTANOATE	CCCC(O)=O		88.0524	C4H8O2	0.921759	P5_H	n.d.	n.d.	n.d.	#DIV/0!	#DIV/0!	#DIV/0!		10	BUTANOATE	CCCC(O)=O		88.0524	C4H8O2	0.921759	P5_H	n.d.	n.d.	n.d.	#DIV/0!	#DIV/0!	#DIV/0!
11	INDOLE-3-ACETATE	OC(=O)CC1=CNC2=C1C=CC=C2		175.063	C10H9NO2	1.70976	P5_H	5.61	5.59	5.59	5.59667	0.011547	0.206319		11	INDOLE-3-ACETATE	OC(=O)CC1=CNC2=C1C=CC=C2		175.063	C10H9NO2	1.70976	P5_H	5.55	5.55	5.57	5.55667	0.011547	0.207805
12	5-VALEROLACTONE	C1CCOC(=O)C1		100.052	C5H8O2	0.59412	P5_H	2.04	2.08	2.06	2.06	0.02	0.970874		12	5-VALEROLACTONE	C1CCOC(=O)C1		100.052	C5H8O2	0.59412	P5_H	n.d.	n.d.	n.d.	#DIV/0!	#DIV/0!	#DIV/0!
post	C1-APS	C[N+]1=CC(=CC=C1)S([O-])(=O)=O	100	173.015	C6H7NO3S	-4.01	RTI	0.54	0.52	0.54	0.533333	0.011547	2.16506		post	C1-APS	C[N+]1=CC(=CC=C1)S([O-])(=O)=O	100	173.015	C6H7NO3S	-4.01	RTI	0.53	0.53	0.53	0.53	0	0
post	C2-APS	CC[N+]1=CC(=CC=C1)S([O-])(=O)=O	200	187.03	C7H9NO3S	-3.65	RTI	0.56	0.55	0.56	0.556667	0.0057735	1.03716		post	C2-APS	CC[N+]1=CC(=CC=C1)S([O-])(=O)=O	200	187.03	C7H9NO3S	-3.65	RTI	0.56	0.57	0.56	0.563333	0.0057735	1.02488
post	C3-APS	CCC[N+]1=CC(=CC=C1)S([O-])(=O)=O	300	201.046	C8H11NO3S	-3.13	RTI	0.65	0.63	0.64	0.64	0.01	1.5625		post	C3-APS	CCC[N+]1=CC(=CC=C1)S([O-])(=O)=O	300	201.046	C8H11NO3S	-3.13	RTI	0.65	0.66	0.65	0.653333	0.0057735	0.883699
post	C4-APS	CCCC[N+]1=CC(=CC=C1)S([O-])(=O)=O	400	215.062	C9H13NO3S	-2.68	RTI	1.03	1	1.02	1.01667	0.0152753	1.50248		post	C4-APS	CCCC[N+]1=CC(=CC=C1)S([O-])(=O)=O	400	215.062	C9H13NO3S	-2.68	RTI	1.03	1.03	1.02	1.02667	0.0057735	0.562354
post	C5-APS	CCCCC[N+]1=CC(=CC=C1)S([O-])(=O)=O	500	229.077	C10H15NO3S	-2.24	RTI	2.42	2.38	2.39	2.39667	0.0208167	0.868567		post	C5-APS	CCCCC[N+]1=CC(=CC=C1)S([O-])(=O)=O	500	229.077	C10H15NO3S	-2.24	RTI	2.38	2.38	2.38	2.38	0	0
post	C6-APS	CCCCCC[N+]1=CC(=CC=C1)S([O-])(=O)=O	600	243.093	C11H17NO3S	-1.79	RTI	4.4	4.38	4.38	4.38667	0.011547	0.26323		post	C6-APS	CCCCCC[N+]1=CC(=CC=C1)S([O-])(=O)=O	600	243.093	C11H17NO3S	-1.79	RTI	4.38	4.38	4.37	4.37667	0.0057735	0.131916
post	C7-APS	CCCCCCC[N+]1=CC(=CC=C1)S([O-])(=O)=O	700	257.109	C12H19NO3S	-1.35	RTI	5.61	5.59	5.59	5.59667	0.011547	0.206319		post	C7-APS	CCCCCCC[N+]1=CC(=CC=C1)S([O-])(=O)=O	700	257.109	C12H19NO3S	-1.35	RTI	5.59	5.6	5.58	5.59	0.01	0.178891
post	C8-APS	CCCCCCCC[N+]1=CC(=CC=C1)S([O-])(=O)=O	800	271.124	C13H21NO3S	-0.9	RTI	6.61	6.58	6.59	6.59333	0.0152753	0.231677		post	C8-APS	CCCCCCCC[N+]1=CC(=CC=C1)S([O-])(=O)=O	800	271.124	C13H21NO3S	-0.9	RTI	6.58	6.59	6.58	6.58333	0.0057735	0.0876988
post	C9-APS	CCCCCCCCC[N+]1=CC(=CC=C1)S([O-])(=O)=O	900	285.14	C14H23NO3S	-0.46	RTI	7.48	7.45	7.46	7.46333	0.0152753	0.204671		post	C9-APS	CCCCCCCCC[N+]1=CC(=CC=C1)S([O-])(=O)=O	900	285.14	C14H23NO3S	-0.46	RTI	7.56	7.46	7.45	7.49	0.0608276	0.812118
post	C10-APS	CCCCCCCCCC[N+]1=CC(=CC=C1)S([O-])(=O)=O	1000	299.156	C15H25NO3S	-0.02	RTI	8.28	8.35	8.26	8.29667	0.0472582	0.569604		post	C10-APS	CCCCCCCCCC[N+]1=CC(=CC=C1)S([O-])(=O)=O	1000	299.156	C15H25NO3S	-0.02	RTI	8.26	8.27	8.25	8.26	0.01	0.121065
post	C11-APS	CCCCCCCCCCC[N+]1=CC(=CC=C1)S([O-])(=O)=O	1100	313.171	C16H27NO3S	0.43	RTI	9.05	9.02	9.03	9.03333	0.0152753	0.169099		post	C11-APS	CCCCCCCCCCC[N+]1=CC(=CC=C1)S([O-])(=O)=O	1100	313.171	C16H27NO3S	0.43	RTI	9.03	9.03	9.02	9.02667	0.0057735	0.0639605
post	C12-APS	CCCCCCCCCCCC[N+]1=CC(=CC=C1)S([O-])(=O)=O	1200	327.187	C17H29NO3S	0.87	RTI	9.8	9.77	9.78	9.78333	0.0152753	0.156135		post	C12-APS	CCCCCCCCCCCC[N+]1=CC(=CC=C1)S([O-])(=O)=O	1200	327.187	C17H29NO3S	0.87	RTI	9.77	9.78	9.77	9.77333	0.0057735	0.059074
post	C13-APS	CCCCCCCCCCCCC[N+]1=CC(=CC=C1)S([O-])(=O)=O	1300	341.202	C18H31NO3S	1.32	RTI	10.55	10.52	10.53	10.5333	0.0152753	0.145018		post	C13-APS	CCCCCCCCCCCCC[N+]1=CC(=CC=C1)S([O-])(=O)=O	1300	341.202	C18H31NO3S	1.32	RTI	10.51	10.52	10.51	10.5133	0.0057735	0.054916
post	C14-APS	CCCCCCCCCCCCCC[N+]1=CC(=CC=C1)S([O-])(=O)=O	1400	355.218	C19H33NO3S	1.76	RTI	11.31	11.27	11.28	11.2867	0.0208167	0.184436		post	C14-APS	CCCCCCCCCCCCCC[N+]1=CC(=CC=C1)S([O-])(=O)=O	1400	355.218	C19H33NO3S	1.76	RTI	11.26	11.27	11.25	11.26	0.01	0.0888099
post	C15-APS	CCCCCCCCCCCCCCC[N+]1=CC(=CC=C1)S([O-])(=O)=O	1500	369.234	C20H35NO3S	2.21	RTI	12.06	12.03	12.04	12.0433	0.0152753	0.126836		post	C15-APS	CCCCCCCCCCCCCCC[N+]1=CC(=CC=C1)S([O-])(=O)=O	1500	369.234	C20H35NO3S	2.21	RTI	12.02	12.03	12.01	12.02	0.01	0.0831947
post	C16-APS	CCCCCCCCCCCCCCCC[N+]1=CC(=CC=C1)S([O-])(=O)=O	1600	383.249	C21H37NO3S	2.65	RTI	12.83	12.78	12.79	12.8	0.0264575	0.206699		post	C16-APS	CCCCCCCCCCCCCCCC[N+]1=CC(=CC=C1)S([O-])(=O)=O	1600	383.249	C21H37NO3S	2.65	RTI	12.78	12.78	12.77	12.7767	0.0057735	0.0451879
post	C17-APS	CCCCCCCCCCCCCCCCC[N+]1=CC(=CC=C1)S([O-])(=O)=O	1700	397.265	C22H39NO3S	3.1	RTI	13.58	13.54	13.54	13.5533	0.023094	0.170394		post	C17-APS	CCCCCCCCCCCCCCCCC[N+]1=CC(=CC=C1)S([O-])(=O)=O	1700	397.265	C22H39NO3S	3.1	RTI	13.53	13.54	13.53	13.5333	0.0057735	0.0426613
post	C18-APS	CCCCCCCCCCCCCCCCCC[N+]1=CC(=CC=C1)S([O-])(=O)=O	1800	411.281	C23H41NO3S	3.54	RTI	14.32	14.27	14.28	14.29	0.0264575	0.185147		post	C18-APS	CCCCCCCCCCCCCCCCCC[N+]1=CC(=CC=C1)S([O-])(=O)=O	1800	411.281	C23H41NO3S	3.54	RTI	14.27	14.28	14.26	14.27	0.01	0.0700771
post	C19-APS	CCCCCCCCCCCCCCCCCCC[N+]1=CC(=CC=C1)S([O-])(=O)=O	1900	425.296	C24H43NO3S	3.99	RTI	15.03	14.99	14.99	15.0033	0.023094	0.153926		post	C19-APS	CCCCCCCCCCCCCCCCCCC[N+]1=CC(=CC=C1)S([O-])(=O)=O	1900	425.296	C24H43NO3S	3.99	RTI	14.98	14.99	14.98	14.9833	0.0057735	0.0385328
post	C20-APS	CCCCCCCCCCCCCCCCCCCC[N+]1=CC(=CC=C1)S([O-])(=O)=O	2000	439.312	C25H45NO3S	4.43	RTI	15.7	15.66	15.66	15.6733	0.023094	0.147346		post	C20-APS	CCCCCCCCCCCCCCCCCCCC[N+]1=CC(=CC=C1)S([O-])(=O)=O	2000	439.312	C25H45NO3S	4.43	RTI	15.65	15.66	15.64	15.65	0.01	0.0638978

## Sheet: Plate 6
								pos mode RT															neg mode RT
No.	Name	SMILES	RTI	exact mass	formula	logP	Mix	Rep 1	Rep 2	Rep 3	mean	stdev	rel stdev		No.	Name	SMILES	RTI	exact mass	formula	logP	Mix	Rep 1	Rep 2	Rep 3	mean	stdev	rel stdev
pre	C1-APS	C[N+]1=CC(=CC=C1)S([O-])(=O)=O	100	173.015	C6H7NO3S	-4.01	RTI	0.53	0.54	0.52	0.53	0.01	1.88679		pre	C1-APS	C[N+]1=CC(=CC=C1)S([O-])(=O)=O	100	173.015	C6H7NO3S	-4.01	RTI	0.51	0.53	0.53	0.523333	0.011547	2.20643
pre	C2-APS	CC[N+]1=CC(=CC=C1)S([O-])(=O)=O	200	187.03	C7H9NO3S	-3.65	RTI	0.56	0.56	0.55	0.556667	0.0057735	1.03716		pre	C2-APS	CC[N+]1=CC(=CC=C1)S([O-])(=O)=O	200	187.03	C7H9NO3S	-3.65	RTI	0.54	0.56	0.57	0.556667	0.0152753	2.74406
pre	C3-APS	CCC[N+]1=CC(=CC=C1)S([O-])(=O)=O	300	201.046	C8H11NO3S	-3.13	RTI	0.64	0.65	0.63	0.64	0.01	1.5625		pre	C3-APS	CCC[N+]1=CC(=CC=C1)S([O-])(=O)=O	300	201.046	C8H11NO3S	-3.13	RTI	0.63	0.65	0.66	0.646667	0.0152753	2.36215
pre	C4-APS	CCCC[N+]1=CC(=CC=C1)S([O-])(=O)=O	400	215.062	C9H13NO3S	-2.68	RTI	1.02	1.03	1	1.01667	0.0152753	1.50248		pre	C4-APS	CCCC[N+]1=CC(=CC=C1)S([O-])(=O)=O	400	215.062	C9H13NO3S	-2.68	RTI	1.01	1.03	1.03	1.02333	0.011547	1.12837
pre	C5-APS	CCCCC[N+]1=CC(=CC=C1)S([O-])(=O)=O	500	229.077	C10H15NO3S	-2.24	RTI	2.4	2.42	2.38	2.4	0.02	0.833333		pre	C5-APS	CCCCC[N+]1=CC(=CC=C1)S([O-])(=O)=O	500	229.077	C10H15NO3S	-2.24	RTI	2.37	2.38	2.38	2.37667	0.0057735	0.242924
pre	C6-APS	CCCCCC[N+]1=CC(=CC=C1)S([O-])(=O)=O	600	243.093	C11H17NO3S	-1.79	RTI	4.39	4.4	4.38	4.39	0.01	0.22779		pre	C6-APS	CCCCCC[N+]1=CC(=CC=C1)S([O-])(=O)=O	600	243.093	C11H17NO3S	-1.79	RTI	4.36	4.38	4.38	4.37333	0.011547	0.264032
pre	C7-APS	CCCCCCC[N+]1=CC(=CC=C1)S([O-])(=O)=O	700	257.109	C12H19NO3S	-1.35	RTI	5.6	5.61	5.59	5.6	0.01	0.178571		pre	C7-APS	CCCCCCC[N+]1=CC(=CC=C1)S([O-])(=O)=O	700	257.109	C12H19NO3S	-1.35	RTI	5.57	5.59	5.6	5.58667	0.0152753	0.273423
pre	C8-APS	CCCCCCCC[N+]1=CC(=CC=C1)S([O-])(=O)=O	800	271.124	C13H21NO3S	-0.9	RTI	6.6	6.61	6.58	6.59667	0.0152753	0.23156		pre	C8-APS	CCCCCCCC[N+]1=CC(=CC=C1)S([O-])(=O)=O	800	271.124	C13H21NO3S	-0.9	RTI	6.57	6.58	6.59	6.58	0.01	0.151976
pre	C9-APS	CCCCCCCCC[N+]1=CC(=CC=C1)S([O-])(=O)=O	900	285.14	C14H23NO3S	-0.46	RTI	7.47	7.48	7.45	7.46667	0.0152753	0.204579		pre	C9-APS	CCCCCCCCC[N+]1=CC(=CC=C1)S([O-])(=O)=O	900	285.14	C14H23NO3S	-0.46	RTI	7.44	7.56	7.46	7.48667	0.064291	0.85874
pre	C10-APS	CCCCCCCCCC[N+]1=CC(=CC=C1)S([O-])(=O)=O	1000	299.156	C15H25NO3S	-0.02	RTI	8.27	8.28	8.35	8.3	0.043589	0.525169		pre	C10-APS	CCCCCCCCCC[N+]1=CC(=CC=C1)S([O-])(=O)=O	1000	299.156	C15H25NO3S	-0.02	RTI	8.25	8.26	8.27	8.26	0.01	0.121065
pre	C11-APS	CCCCCCCCCCC[N+]1=CC(=CC=C1)S([O-])(=O)=O	1100	313.171	C16H27NO3S	0.43	RTI	9.03	9.05	9.02	9.03333	0.0152753	0.169099		pre	C11-APS	CCCCCCCCCCC[N+]1=CC(=CC=C1)S([O-])(=O)=O	1100	313.171	C16H27NO3S	0.43	RTI	9.01	9.03	9.03	9.02333	0.011547	0.127968
pre	C12-APS	CCCCCCCCCCCC[N+]1=CC(=CC=C1)S([O-])(=O)=O	1200	327.187	C17H29NO3S	0.87	RTI	9.79	9.8	9.77	9.78667	0.0152753	0.156082		pre	C12-APS	CCCCCCCCCCCC[N+]1=CC(=CC=C1)S([O-])(=O)=O	1200	327.187	C17H29NO3S	0.87	RTI	9.76	9.77	9.78	9.77	0.01	0.102354
pre	C13-APS	CCCCCCCCCCCCC[N+]1=CC(=CC=C1)S([O-])(=O)=O	1300	341.202	C18H31NO3S	1.32	RTI	10.53	10.55	10.52	10.5333	0.0152753	0.145018		pre	C13-APS	CCCCCCCCCCCCC[N+]1=CC(=CC=C1)S([O-])(=O)=O	1300	341.202	C18H31NO3S	1.32	RTI	10.5	10.51	10.52	10.51	0.01	0.0951475
pre	C14-APS	CCCCCCCCCCCCCC[N+]1=CC(=CC=C1)S([O-])(=O)=O	1400	355.218	C19H33NO3S	1.76	RTI	11.29	11.31	11.27	11.29	0.02	0.177148		pre	C14-APS	CCCCCCCCCCCCCC[N+]1=CC(=CC=C1)S([O-])(=O)=O	1400	355.218	C19H33NO3S	1.76	RTI	11.25	11.26	11.27	11.26	0.01	0.0888099
pre	C15-APS	CCCCCCCCCCCCCCC[N+]1=CC(=CC=C1)S([O-])(=O)=O	1500	369.234	C20H35NO3S	2.21	RTI	12.05	12.06	12.03	12.0467	0.0152753	0.126801		pre	C15-APS	CCCCCCCCCCCCCCC[N+]1=CC(=CC=C1)S([O-])(=O)=O	1500	369.234	C20H35NO3S	2.21	RTI	12.01	12.02	12.03	12.02	0.01	0.0831947
pre	C16-APS	CCCCCCCCCCCCCCCC[N+]1=CC(=CC=C1)S([O-])(=O)=O	1600	383.249	C21H37NO3S	2.65	RTI	12.8	12.83	12.78	12.8033	0.0251661	0.196559		pre	C16-APS	CCCCCCCCCCCCCCCC[N+]1=CC(=CC=C1)S([O-])(=O)=O	1600	383.249	C21H37NO3S	2.65	RTI	12.77	12.78	12.78	12.7767	0.0057735	0.0451879
pre	C17-APS	CCCCCCCCCCCCCCCCC[N+]1=CC(=CC=C1)S([O-])(=O)=O	1700	397.265	C22H39NO3S	3.1	RTI	13.56	13.58	13.54	13.56	0.02	0.147493		pre	C17-APS	CCCCCCCCCCCCCCCCC[N+]1=CC(=CC=C1)S([O-])(=O)=O	1700	397.265	C22H39NO3S	3.1	RTI	13.52	13.53	13.54	13.53	0.01	0.0739098
pre	C18-APS	CCCCCCCCCCCCCCCCCC[N+]1=CC(=CC=C1)S([O-])(=O)=O	1800	411.281	C23H41NO3S	3.54	RTI	14.3	14.32	14.27	14.2967	0.0251661	0.176028		pre	C18-APS	CCCCCCCCCCCCCCCCCC[N+]1=CC(=CC=C1)S([O-])(=O)=O	1800	411.281	C23H41NO3S	3.54	RTI	14.26	14.27	14.28	14.27	0.01	0.0700771
pre	C19-APS	CCCCCCCCCCCCCCCCCCC[N+]1=CC(=CC=C1)S([O-])(=O)=O	1900	425.296	C24H43NO3S	3.99	RTI	15.01	15.03	14.99	15.01	0.02	0.133245		pre	C19-APS	CCCCCCCCCCCCCCCCCCC[N+]1=CC(=CC=C1)S([O-])(=O)=O	1900	425.296	C24H43NO3S	3.99	RTI	14.97	14.98	14.99	14.98	0.01	0.0667557
pre	C20-APS	CCCCCCCCCCCCCCCCCCCC[N+]1=CC(=CC=C1)S([O-])(=O)=O	2000	439.312	C25H45NO3S	4.43	RTI	15.67	15.7	15.66	15.6767	0.0208167	0.132788		pre	C20-APS	CCCCCCCCCCCCCCCCCCCC[N+]1=CC(=CC=C1)S([O-])(=O)=O	2000	439.312	C25H45NO3S	4.43	RTI	15.64	15.65	15.66	15.65	0.01	0.0638978
1	2,5-DIHYDROXYBENZOATE	OC(=O)C1=CC(O)=CC=C1O		154.027	C7H6O4	1.6737	P6_A	2.66	2.66	2.67	2.66333	0.0057735	0.216777		1	2,5-DIHYDROXYBENZOATE	OC(=O)C1=CC(O)=CC=C1O		154.027	C7H6O4	1.6737	P6_A	2.61	2.63	2.66	2.63333	0.0251661	0.955675
2	4-QUINOLINECARBOXYLATE	C1=CC=C2C(=C1)C(=CC=N2)C(=O)O		173.048	C10H7NO2	1.62916	P6_A	0.76	0.78	0.78	0.773333	0.011547	1.49315		2	4-QUINOLINECARBOXYLATE	C1=CC=C2C(=C1)C(=CC=N2)C(=O)O		173.048	C10H7NO2	1.62916	P6_A	0.75	0.76	0.78	0.763333	0.0152753	2.00112
3	HYDROQUINONE	OC1=CC=C(O)C=C1		110.037	C6H6O2	1.36612	P6_A	n.d.	n.d.	n.d.	#DIV/0!	#DIV/0!	#DIV/0!		3	HYDROQUINONE	OC1=CC=C(O)C=C1		110.037	C6H6O2	1.36612	P6_A	n.d.	n.d.	n.d.	#DIV/0!	#DIV/0!	#DIV/0!
4	DETHIOBIOTIN	C[C@@H]1NC(=O)N[C@@H]1CCCCCC(O)=O		214.132	C10H18N2O3	0.725699	P6_A	4.56	4.57	4.61	4.58	0.0264575	0.577675		4	DETHIOBIOTIN	C[C@@H]1NC(=O)N[C@@H]1CCCCCC(O)=O		214.132	C10H18N2O3	0.725699	P6_A	4.53	4.54	4.56	4.54333	0.0152753	0.336212
5	3-METHYL-2-OXOVALERATE	CCC(C)C(=O)C(O)=O		130.063	C6H10O3	1.75396	P6_A	n.d.	n.d.	n.d.	#DIV/0!	#DIV/0!	#DIV/0!		5	3-METHYL-2-OXOVALERATE	CCC(C)C(=O)C(O)=O		130.063	C6H10O3	1.75396	P6_A	2.55	2.53	2.54	2.54	0.01	0.393701
6	OXOGLUTARATE	OC(=O)CCC(=O)C(O)=O		146.022	C5H6O5	-0.109263	P6_A	n.d.	n.d.	n.d.	#DIV/0!	#DIV/0!	#DIV/0!		6	OXOGLUTARATE	OC(=O)CCC(=O)C(O)=O		146.022	C5H6O5	-0.109263	P6_A	0.54	0.58	0.65	0.59	0.0556776	9.43689
7	N-ACETYLSEROTONIN	CC(=O)NCCC1=CNC2=C1C=C(O)C=C2		218.106	C12H14N2O2	1.00172	P6_A	3.52	3.53	3.52	3.52333	0.0057735	0.163865		7	N-ACETYLSEROTONIN	CC(=O)NCCC1=CNC2=C1C=C(O)C=C2		218.106	C12H14N2O2	1.00172	P6_A	3.49	3.49	3.52	3.5	0.0173205	0.494872
8	ALLYL ISOTHIOCYANATE	CC(C)CC=O		99.0137	C4H5NS	1.05016	P6_A	n.d.	n.d.	n.d.	#DIV/0!	#DIV/0!	#DIV/0!		8	ALLYL ISOTHIOCYANATE	CC(C)CC=O		99.0137	C4H5NS	1.05016	P6_A	n.d.	n.d.	n.d.	#DIV/0!	#DIV/0!	#DIV/0!
9	ITACONATE	OC(=O)CC(=C)C(O)=O		130.027	C5H6O4	0.0528247	P6_A	1.25	1.17	1.21	1.21	0.04	3.30579		9	ITACONATE	OC(=O)CC(=C)C(O)=O		130.027	C5H6O4	0.0528247	P6_A	1.12	1.13	1.18	1.14333	0.0321455	2.81156
10	AZELATE	OC(=O)CCCCCCCC(O)=O		188.105	C9H16O4	1.82436	P6_A	5.57	5.57	5.58	5.57333	0.0057735	0.103592		10	AZELATE	OC(=O)CCCCCCCC(O)=O		188.105	C9H16O4	1.82436	P6_A	5.46	5.47	5.55	5.49333	0.0493288	0.897976
11	OXOADIPATE	C(CC(=O)C(=O)O)CC(=O)O		160.037	C6H8O5	0.335305	P6_A	n.d.	n.d.	n.d.	#DIV/0!	#DIV/0!	#DIV/0!		11	OXOADIPATE	C(CC(=O)C(=O)O)CC(=O)O		160.037	C6H8O5	0.335305	P6_A	0.7	0.72	0.7	0.706667	0.011547	1.63401
12	2-METHYLGLUTARATE	CC(CCC(O)=O)C(O)=O		146.058	C6H10O4	0.589072	P6_A	2.04	2.06	2.04	2.04667	0.011547	0.564186		12	2-METHYLGLUTARATE	CC(CCC(O)=O)C(O)=O		146.058	C6H10O4	0.589072	P6_A	2.02	2.01	2.03	2.02	0.01	0.49505
1	PHENYLACETALDEHYDE	O=CCC1=CC=CC=C1		120.058	C8H8O	1.45238	P6_B	n.d.	n.d.	n.d.	#DIV/0!	#DIV/0!	#DIV/0!		1	PHENYLACETALDEHYDE	O=CCC1=CC=CC=C1		120.058	C8H8O	1.45238	P6_B	n.d.	n.d.	n.d.	#DIV/0!	#DIV/0!	#DIV/0!
2	2-METHYLBUTANAL	CCC(C)C=O		86.0732	C5H10O	1.30613	P6_B	n.d.	n.d.	n.d.	#DIV/0!	#DIV/0!	#DIV/0!		2	2-METHYLBUTANAL	CCC(C)C=O		86.0732	C5H10O	1.30613	P6_B	n.d.	n.d.	n.d.	#DIV/0!	#DIV/0!	#DIV/0!
3	PHENYL ACETATE	CC(=O)OC1=CC=CC=C1		136.052	C8H8O2	1.58051	P6_B	3.94	3.95	3.95	3.94667	0.0057735	0.146288		3	PHENYL ACETATE	CC(=O)OC1=CC=CC=C1		136.052	C8H8O2	1.58051	P6_B	3.95	3.91	3.93	3.93	0.02	0.508906
4	DIACETYL	CC(=O)C(C)=O		86.0368	C4H6O2	0.395499	P6_B	n.d.	n.d.	n.d.	#DIV/0!	#DIV/0!	#DIV/0!		4	DIACETYL	CC(=O)C(C)=O		86.0368	C4H6O2	0.395499	P6_B	n.d.	n.d.	n.d.	#DIV/0!	#DIV/0!	#DIV/0!
5	PYRUVATE	CC(=O)C(O)=O		88.016	C3H4O3	0.065874	P6_B	n.d.	n.d.	n.d.	#DIV/0!	#DIV/0!	#DIV/0!		5	PYRUVATE	CC(=O)C(O)=O		88.016	C3H4O3	0.065874	P6_B	n.d.	n.d.	n.d.	#DIV/0!	#DIV/0!	#DIV/0!
6	TRANS-CINNAMALDEHYDE	O=C\C=C\C1=CC=CC=C1		132.058	C9H8O	1.97747	P6_B	10.06	10.07	10.06	10.0633	0.0057735	0.0573717		6	TRANS-CINNAMALDEHYDE	O=C\C=C\C1=CC=CC=C1		132.058	C9H8O	1.97747	P6_B	n.d.	n.d.	n.d.	#DIV/0!	#DIV/0!	#DIV/0!
7	2,6-DIHYDROXYPYRIDINE	C1=CC(=O)NC(=C1)O		111.032	C5H5NO2	0.152843	P6_B	0.72	0.73	0.74	0.73	0.01	1.36986		7	2,6-DIHYDROXYPYRIDINE	C1=CC(=O)NC(=C1)O		111.032	C5H5NO2	0.152843	P6_B	n.d.	n.d.	n.d.	#DIV/0!	#DIV/0!	#DIV/0!
8	PHENETHYLAMINE	NCCC1=CC=CC=C1		121.089	C8H11N	1.38768	P6_B	0.94	0.99	0.96	0.963333	0.0251661	2.6124		8	PHENETHYLAMINE	NCCC1=CC=CC=C1		121.089	C8H11N	1.38768	P6_B	n.d.	n.d.	n.d.	#DIV/0!	#DIV/0!	#DIV/0!
9	METHYL ACETOACETATE	COC(=O)CC(C)=O		116.047	C5H8O3	0.144402	P6_B	n.d.	n.d.	n.d.	#DIV/0!	#DIV/0!	#DIV/0!		9	METHYL ACETOACETATE	COC(=O)CC(C)=O		116.047	C5H8O3	0.144402	P6_B	n.d.	n.d.	n.d.	#DIV/0!	#DIV/0!	#DIV/0!
10	SUBERATE	OC(=O)CCCCCCC(O)=O		174.089	C8H14O4	1.37979	P6_B	4.62	4.62	4.62	4.62	0	0		10	SUBERATE	OC(=O)CCCCCCC(O)=O		174.089	C8H14O4	1.37979	P6_B	4.58	4.59	4.61	4.59333	0.0152753	0.332553
11	ADIPATE	OC(=O)CCCCC(O)=O		146.058	C6H10O4	0.490654	P6_B	2.04	2.04	2.03	2.03667	0.0057735	0.283478		11	ADIPATE	OC(=O)CCCCC(O)=O		146.058	C6H10O4	0.490654	P6_B	2.02	2.01	2.03	2.02	0.01	0.49505
12	GERANYL-PP	CC(C)=CCC\C(C)=C\COP(O)(=O)OP(O)(O)=O		314.068	C10H20O7P2	1.95702	P6_B	n.d.	n.d.	n.d.	#DIV/0!	#DIV/0!	#DIV/0!		12	GERANYL-PP	CC(C)=CCC\C(C)=C\COP(O)(=O)OP(O)(O)=O		314.068	C10H20O7P2	1.95702	P6_B	n.d.	n.d.	n.d.	#DIV/0!	#DIV/0!	#DIV/0!
1	N-ACETYLLEUCINE	CC(C)C[C@H](NC(C)=O)C(O)=O		173.105	C8H15NO3	0.494245	P6_C	4.38	4.39	4.39	4.38667	0.0057735	0.131615		1	N-ACETYLLEUCINE	CC(C)C[C@H](NC(C)=O)C(O)=O		173.105	C8H15NO3	0.494245	P6_C	4.34	4.36	4.37	4.35667	0.0152753	0.350618
2	2',4'-DIHYDROXYACETOPHENONE	CC(=O)C1=C(O)C=C(O)C=C1		152.047	C8H8O3	1.57376	P6_C	5.17	5.17	5.17	5.17	0	0		2	2',4'-DIHYDROXYACETOPHENONE	CC(=O)C1=C(O)C=C(O)C=C1		152.047	C8H8O3	1.57376	P6_C	5.13	5.14	5.15	5.14	0.01	0.194553
3	BENZYL ALCOHOL	OCC1=CC=CC=C1		108.058	C7H8O	1.2059	P6_C	n.d.	n.d.	n.d.	#DIV/0!	#DIV/0!	#DIV/0!		3	BENZYL ALCOHOL	OCC1=CC=CC=C1		108.058	C7H8O	1.2059	P6_C	n.d.	n.d.	n.d.	#DIV/0!	#DIV/0!	#DIV/0!
4	MONOMETHYLGLUTARATE	COC(=O)CCCC(=O)O		146.058	C6H10O4	0.19198	P6_C	n.d.	n.d.	n.d.	#DIV/0!	#DIV/0!	#DIV/0!		4	MONOMETHYLGLUTARATE	COC(=O)CCCC(=O)O		146.058	C6H10O4	0.19198	P6_C	2.02	2.01	2.03	2.02	0.01	0.49505
5	INDOLE-3-METHYL ACETATE	COC(=O)CC1=CNC2=C1C=CC=C2		189.079	C11H11NO2	1.85565	P6_C	n.d.	n.d.	n.d.	#DIV/0!	#DIV/0!	#DIV/0!		5	INDOLE-3-METHYL ACETATE	COC(=O)CC1=CNC2=C1C=CC=C2		189.079	C11H11NO2	1.85565	P6_C	n.d.	n.d.	n.d.	#DIV/0!	#DIV/0!	#DIV/0!
6	MEVALONATE	OC(=O)C#C		148.073	C6H12O4	0.18197	P6_C	0.72	0.71	0.73	0.72	0.01	1.38889		6	MEVALONATE	OC(=O)C#C		148.073	C6H12O4	0.18197	P6_C	0.67	0.76	0.76	0.73	0.0519615	7.11802
7	3-METHOXY-4-HYDROXYMANDELATE	COC1=C(O)C=CC(=C1)[C@H](O)C(O)=O		198.053	C9H10O5	0.434599	P6_C	n.d.	n.d.	n.d.	#DIV/0!	#DIV/0!	#DIV/0!		7	3-METHOXY-4-HYDROXYMANDELATE	COC1=C(O)C=CC(=C1)[C@H](O)C(O)=O		198.053	C9H10O5	0.434599	P6_C	1.02	1.04	1.06	1.04	0.02	1.92308
8	HOMOVANILLATE	COC1=CC(CC(O)=O)=CC=C1O		182.058	C9H10O4	1.14976	P6_C	3.96	3.97	3.95	3.96	0.01	0.252525		8	HOMOVANILLATE	COC1=CC(CC(O)=O)=CC=C1O		182.058	C9H10O4	1.14976	P6_C	3.91	3.93	3.95	3.93	0.02	0.508906
9	2-METHYLMALEATE	CC(=CC(=O)O)C(=O)O		130.027	C5H6O4	0.354636	P6_C	n.d.	n.d.	n.d.	#DIV/0!	#DIV/0!	#DIV/0!		9	2-METHYLMALEATE	CC(=CC(=O)O)C(=O)O		130.027	C5H6O4	0.354636	P6_C	n.d.	n.d.	n.d.	#DIV/0!	#DIV/0!	#DIV/0!
10	1-PHENYLETHANOL	CC(O)C1=CC=CC=C1		122.073	C8H10O	1.62247	P6_C	n.d.	n.d.	n.d.	#DIV/0!	#DIV/0!	#DIV/0!		10	1-PHENYLETHANOL	CC(O)C1=CC=CC=C1		122.073	C8H10O	1.62247	P6_C	n.d.	n.d.	n.d.	#DIV/0!	#DIV/0!	#DIV/0!
11	SALSOLINOL	CC1C2=CC(=C(C=C2CCN1)O)O		179.095	C10H13NO2	1.06713	P6_C	n.d.	n.d.	n.d.	#DIV/0!	#DIV/0!	#DIV/0!		11	SALSOLINOL	CC1C2=CC(=C(C=C2CCN1)O)O		179.095	C10H13NO2	1.06713	P6_C	0.67	0.67	0.7	0.68	0.0173205	2.54713
12	SALICYLAMIDE	NC(=O)C1=CC=CC=C1O		137.048	C7H7NO2	1.17032	P6_C	4.05	4.06	4.04	4.05	0.01	0.246914		12	SALICYLAMIDE	NC(=O)C1=CC=CC=C1O		137.048	C7H7NO2	1.17032	P6_C	4.01	4.01	4.03	4.01667	0.011547	0.287477
1	3-HYDROXYBENZOATE	OC(=O)C1=CC(O)=CC=C1		138.032	C7H6O3	1.32726	P6_D	3.61	3.63	3.62	3.62	0.01	0.276243		1	3-HYDROXYBENZOATE	OC(=O)C1=CC(O)=CC=C1		138.032	C7H6O3	1.32726	P6_D	n.d.	n.d.	n.d.	#DIV/0!	#DIV/0!	#DIV/0!
2	KETOLEUCINE	CC(C)CC(=O)C(O)=O		130.063	C6H10O3	1.498	P6_D	n.d.	n.d.	n.d.	#DIV/0!	#DIV/0!	#DIV/0!		2	KETOLEUCINE	CC(C)CC(=O)C(O)=O		130.063	C6H10O3	1.498	P6_D	0.76	0.77	0.78	0.77	0.01	1.2987
3	3-ALPHA,11-BETA,17-ALPHA,21-TETRAHYDROXY- 5-ALPHA-PREGNAN-20-ONE 3,21-DIACETATE	CC12CCC(CC1CCC3C2C(CC4(C3CCC4(C(=O)CO)O)C)O)O		366.241	C21H34O5	1.1135	P6_D	n.d.	n.d.	n.d.	#DIV/0!	#DIV/0!	#DIV/0!		3	3-ALPHA,11-BETA,17-ALPHA,21-TETRAHYDROXY- 5-ALPHA-PREGNAN-20-ONE 3,21-DIACETATE	CC12CCC(CC1CCC3C2C(CC4(C3CCC4(C(=O)CO)O)C)O)O		366.241	C21H34O5	1.1135	P6_D	n.d.	n.d.	n.d.	#DIV/0!	#DIV/0!	#DIV/0!
4	N,N-DIMETHYL-1,4-PHENYLENEDIAMINE	CN(C)C1=CC=C(C=C1)N		136.1	C8H12N2	1.25236	P6_D	n.d.	n.d.	n.d.	#DIV/0!	#DIV/0!	#DIV/0!		4	N,N-DIMETHYL-1,4-PHENYLENEDIAMINE	CN(C)C1=CC=C(C=C1)N		136.1	C8H12N2	1.25236	P6_D	n.d.	n.d.	n.d.	#DIV/0!	#DIV/0!	#DIV/0!
5	HOMOGENTISATE	OC(=O)CC1=C(O)C=CC(O)=C1		168.042	C8H8O4	1.00386	P6_D	1.21	1.21	1.24	1.22	0.0173205	1.41971		5	HOMOGENTISATE	OC(=O)CC1=C(O)C=CC(O)=C1		168.042	C8H8O4	1.00386	P6_D	1.13	1.16	1.2	1.16333	0.0351188	3.01881
6	INDOLEACETALDEHYDE	O=CCC1=CNC2=CC=CC=C12		159.068	C10H9NO	1.55114	P6_D	n.d.	n.d.	n.d.	#DIV/0!	#DIV/0!	#DIV/0!		6	INDOLEACETALDEHYDE	O=CCC1=CNC2=CC=CC=C12		159.068	C10H9NO	1.55114	P6_D	n.d.	n.d.	n.d.	#DIV/0!	#DIV/0!	#DIV/0!
7	4-HYDROXY-3-METHOXYPHENYLGLYCOL	COC1=C(C=CC(=C1)C(CO)O)O		184.074	C9H12O4	0.114325	P6_D	n.d.	n.d.	n.d.	#DIV/0!	#DIV/0!	#DIV/0!		7	4-HYDROXY-3-METHOXYPHENYLGLYCOL	COC1=C(C=CC(=C1)C(CO)O)O		184.074	C9H12O4	0.114325	P6_D	1.03	1.1	1.07	1.06667	0.0351188	3.29239
8	3-HYDROXYPHENYLACETATE	OC(=O)CC1=CC=CC(O)=C1		152.047	C8H8O3	1.30743	P6_D	n.d.	n.d.	n.d.	#DIV/0!	#DIV/0!	#DIV/0!		8	3-HYDROXYPHENYLACETATE	OC(=O)CC1=CC=CC(O)=C1		152.047	C8H8O3	1.30743	P6_D	n.d.	n.d.	n.d.	#DIV/0!	#DIV/0!	#DIV/0!
9	4-METHYLCATECHOL	CC1=CC(O)=C(O)C=C1		124.052	C7H8O2	1.87954	P6_D	1.2	1.28	1.23	1.23667	0.0404145	3.26802		9	4-METHYLCATECHOL	CC1=CC(O)=C(O)C=C1		124.052	C7H8O2	1.87954	P6_D	n.d.	n.d.	n.d.	#DIV/0!	#DIV/0!	#DIV/0!
10	PYRIDOXAL	CC1=C(O)C(C=O)=C(CO)C=N1		167.058	C8H9NO3	0.178531	P6_D	0.53	0.55	0.55	0.543333	0.011547	2.12522		10	PYRIDOXAL	CC1=C(O)C(C=O)=C(CO)C=N1		167.058	C8H9NO3	0.178531	P6_D	0.52	0.54	0.54	0.533333	0.011547	2.16506
11	SALICYLATE	OC(=O)C1=CC=CC=C1O		138.032	C7H6O3	1.97726	P6_D	3.61	3.63	3.62	3.62	0.01	0.276243		11	SALICYLATE	OC(=O)C1=CC=CC=C1O		138.032	C7H6O3	1.97726	P6_D	3.57	3.58	3.62	3.59	0.0264575	0.736978
12	SEBACATE	C(CCCCC(=O)O)CCCC(=O)O		202.121	C10H18O4	2.26893	P6_D	6.39	6.39	6.39	6.39	0	0		12	SEBACATE	C(CCCCC(=O)O)CCCC(=O)O		202.121	C10H18O4	2.26893	P6_D	6.32	6.34	6.36	6.34	0.02	0.315457
1	3-METHYL-2-OXINDOLE	CC1C2=CC=CC=C2NC1=O		147.068	C9H9NO	1.61504	P6_E	5.55	5.57	5.56	5.56	0.01	0.179856		1	3-METHYL-2-OXINDOLE	CC1C2=CC=CC=C2NC1=O		147.068	C9H9NO	1.61504	P6_E	n.d.	n.d.	n.d.	#DIV/0!	#DIV/0!	#DIV/0!
2	3-METHYLADENINE	CN1C=NC(N)=C2N=CN=C12		149.07	C6H7N5	-0.307337	P6_E	0.53	0.54	0.55	0.54	0.01	1.85185		2	3-METHYLADENINE	CN1C=NC(N)=C2N=CN=C12		149.07	C6H7N5	-0.307337	P6_E	0.51	0.52	0.55	0.526667	0.0208167	3.95253
3	HYDROXYPHENYLLACTATE	OC(CC1=CC=C(O)C=C1)C(O)=O		182.058	C9H10O4	0.880932	P6_E	3.96	3.97	3.95	3.96	0.01	0.252525		3	HYDROXYPHENYLLACTATE	OC(CC1=CC=C(O)C=C1)C(O)=O		182.058	C9H10O4	0.880932	P6_E	3.91	3.93	3.95	3.93	0.02	0.508906
4	BIOTIN	[H][C@]12CS[C@@H](CCCCC(O)=O)[C@@]1([H])NC(=O)N2		244.088	C10H16N2O3S	0.319424	P6_E	4.13	4.14	4.14	4.13667	0.0057735	0.139569		4	BIOTIN	[H][C@]12CS[C@@H](CCCCC(O)=O)[C@@]1([H])NC(=O)N2		244.088	C10H16N2O3S	0.319424	P6_E	4.1	4.1	4.12	4.10667	0.011547	0.281177
5	MERCAPTOPYRUVATE	OC(=O)C(=O)CS		119.988	C3H4O3S	0.292439	P6_E	n.d.	n.d.	n.d.	#DIV/0!	#DIV/0!	#DIV/0!		5	MERCAPTOPYRUVATE	OC(=O)C(=O)CS		119.988	C3H4O3S	0.292439	P6_E	n.d.	n.d.	n.d.	#DIV/0!	#DIV/0!	#DIV/0!
6	PYRUVIC ALDEHYDE	CC(=O)C=O		72.0211	C3H4O2	0.19595	P6_E	n.d.	n.d.	n.d.	#DIV/0!	#DIV/0!	#DIV/0!		6	PYRUVIC ALDEHYDE	CC(=O)C=O		72.0211	C3H4O2	0.19595	P6_E	n.d.	n.d.	n.d.	#DIV/0!	#DIV/0!	#DIV/0!
7	PYRROLE-2-CARBOXYLATE	OC(=O)C1=CC=CN1		111.032	C5H5NO2	0.630714	P6_E	0.72	0.73	0.74	0.73	0.01	1.36986		7	PYRROLE-2-CARBOXYLATE	OC(=O)C1=CC=CN1		111.032	C5H5NO2	0.630714	P6_E	n.d.	n.d.	n.d.	#DIV/0!	#DIV/0!	#DIV/0!
8	5-HYDROXYINDOLEACETATE	OC(=O)CC1=CNC2=CC=C(O)C=C12		191.058	C10H9NO3	1.40619	P6_E	3.19	3.19	3.19	3.19	0	0		8	5-HYDROXYINDOLEACETATE	OC(=O)CC1=CNC2=CC=C(O)C=C12		191.058	C10H9NO3	1.40619	P6_E	3.16	3.17	3.17	3.16667	0.0057735	0.182321
9	PHENYLACETATE	OC(=O)CC1=CC=CC=C1		136.052	C8H8O2	1.61099	P6_E	n.d.	n.d.	n.d.	#DIV/0!	#DIV/0!	#DIV/0!		9	PHENYLACETATE	OC(=O)CC1=CC=CC=C1		136.052	C8H8O2	1.61099	P6_E	n.d.	n.d.	n.d.	#DIV/0!	#DIV/0!	#DIV/0!
10	RESORCINOL MONOACETATE	CC(=O)OC1=CC=CC(=C1)O		152.047	C8H8O3	1.27694	P6_E	n.d.	n.d.	n.d.	#DIV/0!	#DIV/0!	#DIV/0!		10	RESORCINOL MONOACETATE	CC(=O)OC1=CC=CC(=C1)O		152.047	C8H8O3	1.27694	P6_E	n.d.	n.d.	n.d.	#DIV/0!	#DIV/0!	#DIV/0!
11	ACETOACETATE	CC(=O)CC(O)=O		102.032	C4H6O3	-0.00149175	P6_E	n.d.	n.d.	n.d.	#DIV/0!	#DIV/0!	#DIV/0!		11	ACETOACETATE	CC(=O)CC(O)=O		102.032	C4H6O3	-0.00149175	P6_E	n.d.	n.d.	n.d.	#DIV/0!	#DIV/0!	#DIV/0!
12	ACETYLPHOSPHATE	CC(=O)OP(O)(O)=O		139.987	C2H5O5P	-0.877211	P6_E	n.d.	n.d.	n.d.	#DIV/0!	#DIV/0!	#DIV/0!		12	ACETYLPHOSPHATE	CC(=O)OP(O)(O)=O		139.987	C2H5O5P	-0.877211	P6_E	n.d.	n.d.	n.d.	#DIV/0!	#DIV/0!	#DIV/0!
1	ETHYL 3-INDOLEACETATE	CCOC(=O)CC1=CNC2=CC=CC=C21		203.095	C12H13NO2	2.21246	P6_F	8.53	8.43	8.41	8.45667	0.064291	0.760241		1	ETHYL 3-INDOLEACETATE	CCOC(=O)CC1=CNC2=CC=CC=C21		203.095	C12H13NO2	2.21246	P6_F	n.d.	n.d.	n.d.	#DIV/0!	#DIV/0!	#DIV/0!
2	DEHYDROASCORBATE	[H][C@@]1(OC(=O)C(=O)C1=O)[C@H](O)CO		174.016	C6H6O6	-0.672831	P6_F	0.54	0.56	0.56	0.553333	0.011547	2.08681		2	DEHYDROASCORBATE	[H][C@@]1(OC(=O)C(=O)C1=O)[C@H](O)CO		174.016	C6H6O6	-0.672831	P6_F	0.55	0.6	0.55	0.566667	0.0288675	5.09427
3	FRUCTOSE	OC[C@H]1O[C@](O)(CO)[C@@H](O)[C@@H]1O		180.063	C6H12O6	-2.758	P6_F	0.53	0.49	0.53	0.516667	0.023094	4.46981		3	FRUCTOSE	OC[C@H]1O[C@](O)(CO)[C@@H](O)[C@@H]1O		180.063	C6H12O6	-2.758	P6_F	0.5	0.5	0.51	0.503333	0.0057735	1.14705
4	SORBOSE	OC[C@@]1(O)OC[C@H](O)[C@@H](O)[C@@H]1O		180.063	C6H12O6	-2.758	P6_F	0.53	0.49	0.53	0.516667	0.023094	4.46981		4	SORBOSE	OC[C@@]1(O)OC[C@H](O)[C@@H](O)[C@@H]1O		180.063	C6H12O6	-2.758	P6_F	0.5	0.5	0.51	0.503333	0.0057735	1.14705
5	XYLITOL	OC[C@H](O)C(O)[C@H](O)CO		152.068	C5H12O5	-3.09968	P6_F	0.55	0.52	0.53	0.533333	0.0152753	2.86411		5	XYLITOL	OC[C@H](O)C(O)[C@H](O)CO		152.068	C5H12O5	-3.09968	P6_F	0.51	0.51	0.51	0.51	0	0
6	RIBITOL	OC[C@H](O)[C@H](O)[C@H](O)CO		152.068	C5H12O5	-3.09968	P6_F	0.55	0.52	0.53	0.533333	0.0152753	2.86411		6	RIBITOL	OC[C@H](O)[C@H](O)[C@H](O)CO		152.068	C5H12O5	-3.09968	P6_F	0.51	0.51	0.51	0.51	0	0
7	MYOINOSITOL	O[C@H]1[C@H](O)[C@@H](O)[C@H](O)[C@H](O)[C@@H]1O		180.063	C6H12O6	-3.78201	P6_F	0.54	0.49	0.53	0.52	0.0264575	5.08798		7	MYOINOSITOL	O[C@H]1[C@H](O)[C@@H](O)[C@H](O)[C@H](O)[C@@H]1O		180.063	C6H12O6	-3.78201	P6_F	0.5	0.5	0.51	0.503333	0.0057735	1.14705
8	MANNOSE	OC[C@H]1OC(O)[C@@H](O)[C@@H](O)[C@@H]1O		180.063	C6H12O6	-2.93254	P6_F	0.54	0.49	0.53	0.52	0.0264575	5.08798		8	MANNOSE	OC[C@H]1OC(O)[C@@H](O)[C@@H](O)[C@@H]1O		180.063	C6H12O6	-2.93254	P6_F	0.5	0.5	0.51	0.503333	0.0057735	1.14705
9	ARABINOSE	O[C@H]1COC(O)[C@H](O)[C@H]1O		150.053	C5H10O5	-2.3022	P6_F	0.53	0.51	0.5	0.513333	0.0152753	2.9757		9	ARABINOSE	O[C@H]1COC(O)[C@H](O)[C@H]1O		150.053	C5H10O5	-2.3022	P6_F	0.51	0.54	0.51	0.52	0.0173205	3.33087
10	XYLOSE	O[C@@H]1COC(O)[C@H](O)[C@H]1O		150.053	C5H10O5	-2.3022	P6_G	0.53	0.5	0.51	0.513333	0.0152753	2.9757		10	XYLOSE	O[C@@H]1COC(O)[C@H](O)[C@H]1O		150.053	C5H10O5	-2.3022	P6_G	0.51	0.54	0.51	0.52	0.0173205	3.33087
11	SUCROSE	OC[C@H]1O[C@@](CO)(O[C@H]2O[C@H](CO)[C@@H](O)[C@H](O)[C@H]2O)[C@@H](O)[C@@H]1O		342.116	C12H22O11	-4.52883	P6_G	0.55	0.53	0.52	0.533333	0.0152753	2.86411		11	SUCROSE	OC[C@H]1O[C@@](CO)(O[C@H]2O[C@H](CO)[C@@H](O)[C@H](O)[C@H]2O)[C@@H](O)[C@@H]1O		342.116	C12H22O11	-4.52883	P6_G	0.51	0.51	0.51	0.51	0	0
12	GALACTOSE	OC[C@H]1O[C@H](O)[C@H](O)[C@@H](O)[C@H]1O		180.063	C6H12O6	-2.93254	P6_G	0.53	0.53	0.52	0.526667	0.0057735	1.09623		12	GALACTOSE	OC[C@H]1O[C@H](O)[C@H](O)[C@@H](O)[C@H]1O		180.063	C6H12O6	-2.93254	P6_G	0.5	0.5	0.51	0.503333	0.0057735	1.14705
1	ALPHA-D-GLUCOSE	OC[C@H]1O[C@H](O)[C@H](O)[C@@H](O)[C@@H]1O		180.063	C6H12O6	-2.93254	P6_G	0.53	0.53	0.52	0.526667	0.0057735	1.09623		1	ALPHA-D-GLUCOSE	OC[C@H]1O[C@H](O)[C@H](O)[C@@H](O)[C@@H]1O		180.063	C6H12O6	-2.93254	P6_G	0.5	0.5	0.51	0.503333	0.0057735	1.14705
2	ALLOSE	[H][C@@]1(CO)OC(O)[C@@]([H])(O)[C@@]([H])(O)[C@@]1([H])O		180.063	C6H12O6	-2.93254	P6_G	0.53	0.53	0.52	0.526667	0.0057735	1.09623		2	ALLOSE	[H][C@@]1(CO)OC(O)[C@@]([H])(O)[C@@]([H])(O)[C@@]1([H])O		180.063	C6H12O6	-2.93254	P6_G	0.5	0.5	0.51	0.503333	0.0057735	1.14705
3	MANNITOL	OC[C@@H](O)[C@@H](O)[C@H](O)[C@H](O)CO		182.079	C6H14O6	-3.73002	P6_G	0.55	0.54	0.53	0.54	0.01	1.85185		3	MANNITOL	OC[C@@H](O)[C@@H](O)[C@H](O)[C@H](O)CO		182.079	C6H14O6	-3.73002	P6_G	0.49	0.5	0.49	0.493333	0.0057735	1.1703
4	MELIBIOSE	OC[C@H]1O[C@H](OC[C@H]2OC(O)[C@H](O)[C@@H](O)[C@@H]2O)[C@H](O)[C@@H](O)[C@H]1O		342.116	C12H22O11	-4.70337	P6_G	0.55	0.53	0.52	0.533333	0.0152753	2.86411		4	MELIBIOSE	OC[C@H]1O[C@H](OC[C@H]2OC(O)[C@H](O)[C@@H](O)[C@@H]2O)[C@H](O)[C@@H](O)[C@H]1O		342.116	C12H22O11	-4.70337	P6_G	0.51	0.51	0.51	0.51	0	0
5	SORBITOL	OC[C@H](O)[C@@H](O)[C@H](O)[C@H](O)CO		182.079	C6H14O6	-3.73002	P6_G	0.55	0.54	0.53	0.54	0.01	1.85185		5	SORBITOL	OC[C@H](O)[C@@H](O)[C@H](O)[C@H](O)CO		182.079	C6H14O6	-3.73002	P6_G	0.49	0.5	0.49	0.493333	0.0057735	1.1703
6	MALTOSE	OC[C@H]1O[C@H](O[C@H]2[C@H](O)[C@H](O)[C@@H](O)O[C@@H]2CO)[C@H](O)[C@@H](O)[C@@H]1O		342.116	C12H22O11	-4.70337	P6_G	0.55	0.53	0.52	0.533333	0.0152753	2.86411		6	MALTOSE	OC[C@H]1O[C@H](O[C@H]2[C@H](O)[C@H](O)[C@@H](O)O[C@@H]2CO)[C@H](O)[C@@H](O)[C@@H]1O		342.116	C12H22O11	-4.70337	P6_G	0.51	0.51	0.51	0.51	0	0
7	TAGATOSE	OC[C@@H](O)[C@H](O)[C@H](O)C(=O)CO		180.063	C6H12O6	-3.26703	P6_G	0.53	0.53	0.52	0.526667	0.0057735	1.09623		7	TAGATOSE	OC[C@@H](O)[C@H](O)[C@H](O)C(=O)CO		180.063	C6H12O6	-3.26703	P6_G	0.5	0.5	0.51	0.503333	0.0057735	1.14705
8	L-GULONOLACTONE	C(C(C1C(C(C(=O)O1)O)O)O)O		178.048	C6H10O6	-2.74527	P6_G	0.55	0.54	0.53	0.54	0.01	1.85185		8	L-GULONOLACTONE	C(C(C1C(C(C(=O)O1)O)O)O)O		178.048	C6H10O6	-2.74527	P6_G	0.51	0.51	0.51	0.51	0	0
9	ARABINOSE	O=C[C@@H](O)[C@H](O)[C@H](O)CO		150.053	C5H10O5	-2.93803	P6_G	0.53	0.5	0.51	0.513333	0.0152753	2.9757		9	ARABINOSE	O=C[C@@H](O)[C@H](O)[C@H](O)CO		150.053	C5H10O5	-2.93803	P6_G	0.51	0.54	0.51	0.52	0.0173205	3.33087
10	CELLOBIOSE	OC[C@H]1O[C@@H](O[C@H]2[C@H](O)[C@@H](O)[C@H](O)O[C@@H]2CO)[C@H](O)[C@@H](O)[C@@H]1O		342.116	C12H22O11	-4.70337	P6_H	0.55	0.52	0.53	0.533333	0.0152753	2.86411		10	CELLOBIOSE	OC[C@H]1O[C@@H](O[C@H]2[C@H](O)[C@@H](O)[C@H](O)O[C@@H]2CO)[C@H](O)[C@@H](O)[C@@H]1O		342.116	C12H22O11	-4.70337	P6_H	0.51	0.51	0.51	0.51	0	0
11	PSICOSE	C1C(C(C(C(O1)(CO)O)O)O)O		180.063	C6H12O6	-2.758	P6_H	0.53	0.49	0.53	0.516667	0.023094	4.46981		11	PSICOSE	C1C(C(C(C(O1)(CO)O)O)O)O		180.063	C6H12O6	-2.758	P6_H	0.5	0.5	0.51	0.503333	0.0057735	1.14705
12	ARABITOL	OC[C@H](O)C(O)[C@@H](O)CO		152.068	C5H12O5	-3.09968	P6_H	0.55	0.52	0.53	0.533333	0.0152753	2.86411		12	ARABITOL	OC[C@H](O)C(O)[C@@H](O)CO		152.068	C5H12O5	-3.09968	P6_H	0.51	0.51	0.51	0.51	0	0
1	LYXOSE	O[C@@H]1O[C@@H]([C@H](O)[C@H](O)[C@H]1O)C(O)=O		150.052	C5H10O5	-2.61226	P6_H	0.53	0.51	0.5	0.513333	0.0152753	2.9757		1	LYXOSE	O[C@@H]1O[C@@H]([C@H](O)[C@H](O)[C@H]1O)C(O)=O		150.052	C5H10O5	-2.61226	P6_H	0.51	0.54	0.51	0.52	0.0173205	3.33087
2	RIBOSE	OC[C@H]1OC(O)[C@H](O)[C@@H]1O		150.053	C5H10O5	-2.3022	P6_H	0.53	0.51	0.5	0.513333	0.0152753	2.9757		2	RIBOSE	OC[C@H]1OC(O)[C@H](O)[C@@H]1O		150.053	C5H10O5	-2.3022	P6_H	0.51	0.54	0.51	0.52	0.0173205	3.33087
3	PALATINOSE	C(C1C(C(C(C(O1)OCC2C(C(C(O2)(CO)O)O)O)O)O)O)O		342.116	C12H22O11	-4.52883	P6_H	0.55	0.52	0.53	0.533333	0.0152753	2.86411		3	PALATINOSE	C(C1C(C(C(C(O1)OCC2C(C(C(O2)(CO)O)O)O)O)O)O)O		342.116	C12H22O11	-4.52883	P6_H	0.51	0.51	0.51	0.51	0	0
4											#DIV/0!	#DIV/0!	#DIV/0!		4											#DIV/0!	#DIV/0!	#DIV/0!
5											#DIV/0!	#DIV/0!	#DIV/0!		5											#DIV/0!	#DIV/0!	#DIV/0!
6											#DIV/0!	#DIV/0!	#DIV/0!		6											#DIV/0!	#DIV/0!	#DIV/0!
7											#DIV/0!	#DIV/0!	#DIV/0!		7											#DIV/0!	#DIV/0!	#DIV/0!
8											#DIV/0!	#DIV/0!	#DIV/0!		8											#DIV/0!	#DIV/0!	#DIV/0!
9											#DIV/0!	#DIV/0!	#DIV/0!		9											#DIV/0!	#DIV/0!	#DIV/0!
10											#DIV/0!	#DIV/0!	#DIV/0!		10											#DIV/0!	#DIV/0!	#DIV/0!
11											#DIV/0!	#DIV/0!	#DIV/0!		11											#DIV/0!	#DIV/0!	#DIV/0!
12											#DIV/0!	#DIV/0!	#DIV/0!		12											#DIV/0!	#DIV/0!	#DIV/0!
post	C1-APS	C[N+]1=CC(=CC=C1)S([O-])(=O)=O	100	173.015	C6H7NO3S	-4.01	RTI	0.54	0.52	0.54	0.533333	0.011547	2.16506		post	C1-APS	C[N+]1=CC(=CC=C1)S([O-])(=O)=O	100	173.015	C6H7NO3S	-4.01	RTI	0.53	0.53	0.53	0.53	0	0
post	C2-APS	CC[N+]1=CC(=CC=C1)S([O-])(=O)=O	200	187.03	C7H9NO3S	-3.65	RTI	0.56	0.55	0.56	0.556667	0.0057735	1.03716		post	C2-APS	CC[N+]1=CC(=CC=C1)S([O-])(=O)=O	200	187.03	C7H9NO3S	-3.65	RTI	0.56	0.57	0.56	0.563333	0.0057735	1.02488
post	C3-APS	CCC[N+]1=CC(=CC=C1)S([O-])(=O)=O	300	201.046	C8H11NO3S	-3.13	RTI	0.65	0.63	0.64	0.64	0.01	1.5625		post	C3-APS	CCC[N+]1=CC(=CC=C1)S([O-])(=O)=O	300	201.046	C8H11NO3S	-3.13	RTI	0.65	0.66	0.65	0.653333	0.0057735	0.883699
post	C4-APS	CCCC[N+]1=CC(=CC=C1)S([O-])(=O)=O	400	215.062	C9H13NO3S	-2.68	RTI	1.03	1	1.02	1.01667	0.0152753	1.50248		post	C4-APS	CCCC[N+]1=CC(=CC=C1)S([O-])(=O)=O	400	215.062	C9H13NO3S	-2.68	RTI	1.03	1.03	1.02	1.02667	0.0057735	0.562354
post	C5-APS	CCCCC[N+]1=CC(=CC=C1)S([O-])(=O)=O	500	229.077	C10H15NO3S	-2.24	RTI	2.42	2.38	2.39	2.39667	0.0208167	0.868567		post	C5-APS	CCCCC[N+]1=CC(=CC=C1)S([O-])(=O)=O	500	229.077	C10H15NO3S	-2.24	RTI	2.38	2.38	2.38	2.38	0	0
post	C6-APS	CCCCCC[N+]1=CC(=CC=C1)S([O-])(=O)=O	600	243.093	C11H17NO3S	-1.79	RTI	4.4	4.38	4.38	4.38667	0.011547	0.26323		post	C6-APS	CCCCCC[N+]1=CC(=CC=C1)S([O-])(=O)=O	600	243.093	C11H17NO3S	-1.79	RTI	4.38	4.38	4.37	4.37667	0.0057735	0.131916
post	C7-APS	CCCCCCC[N+]1=CC(=CC=C1)S([O-])(=O)=O	700	257.109	C12H19NO3S	-1.35	RTI	5.61	5.59	5.59	5.59667	0.011547	0.206319		post	C7-APS	CCCCCCC[N+]1=CC(=CC=C1)S([O-])(=O)=O	700	257.109	C12H19NO3S	-1.35	RTI	5.59	5.6	5.58	5.59	0.01	0.178891
post	C8-APS	CCCCCCCC[N+]1=CC(=CC=C1)S([O-])(=O)=O	800	271.124	C13H21NO3S	-0.9	RTI	6.61	6.58	6.59	6.59333	0.0152753	0.231677		post	C8-APS	CCCCCCCC[N+]1=CC(=CC=C1)S([O-])(=O)=O	800	271.124	C13H21NO3S	-0.9	RTI	6.58	6.59	6.58	6.58333	0.0057735	0.0876988
post	C9-APS	CCCCCCCCC[N+]1=CC(=CC=C1)S([O-])(=O)=O	900	285.14	C14H23NO3S	-0.46	RTI	7.48	7.45	7.46	7.46333	0.0152753	0.204671		post	C9-APS	CCCCCCCCC[N+]1=CC(=CC=C1)S([O-])(=O)=O	900	285.14	C14H23NO3S	-0.46	RTI	7.56	7.46	7.45	7.49	0.0608276	0.812118
post	C10-APS	CCCCCCCCCC[N+]1=CC(=CC=C1)S([O-])(=O)=O	1000	299.156	C15H25NO3S	-0.02	RTI	8.28	8.35	8.26	8.29667	0.0472582	0.569604		post	C10-APS	CCCCCCCCCC[N+]1=CC(=CC=C1)S([O-])(=O)=O	1000	299.156	C15H25NO3S	-0.02	RTI	8.26	8.27	8.25	8.26	0.01	0.121065
post	C11-APS	CCCCCCCCCCC[N+]1=CC(=CC=C1)S([O-])(=O)=O	1100	313.171	C16H27NO3S	0.43	RTI	9.05	9.02	9.03	9.03333	0.0152753	0.169099		post	C11-APS	CCCCCCCCCCC[N+]1=CC(=CC=C1)S([O-])(=O)=O	1100	313.171	C16H27NO3S	0.43	RTI	9.03	9.03	9.02	9.02667	0.0057735	0.0639605
post	C12-APS	CCCCCCCCCCCC[N+]1=CC(=CC=C1)S([O-])(=O)=O	1200	327.187	C17H29NO3S	0.87	RTI	9.8	9.77	9.78	9.78333	0.0152753	0.156135		post	C12-APS	CCCCCCCCCCCC[N+]1=CC(=CC=C1)S([O-])(=O)=O	1200	327.187	C17H29NO3S	0.87	RTI	9.77	9.78	9.77	9.77333	0.0057735	0.059074
post	C13-APS	CCCCCCCCCCCCC[N+]1=CC(=CC=C1)S([O-])(=O)=O	1300	341.202	C18H31NO3S	1.32	RTI	10.55	10.52	10.53	10.5333	0.0152753	0.145018		post	C13-APS	CCCCCCCCCCCCC[N+]1=CC(=CC=C1)S([O-])(=O)=O	1300	341.202	C18H31NO3S	1.32	RTI	10.51	10.52	10.51	10.5133	0.0057735	0.054916
post	C14-APS	CCCCCCCCCCCCCC[N+]1=CC(=CC=C1)S([O-])(=O)=O	1400	355.218	C19H33NO3S	1.76	RTI	11.31	11.27	11.28	11.2867	0.0208167	0.184436		post	C14-APS	CCCCCCCCCCCCCC[N+]1=CC(=CC=C1)S([O-])(=O)=O	1400	355.218	C19H33NO3S	1.76	RTI	11.26	11.27	11.25	11.26	0.01	0.0888099
post	C15-APS	CCCCCCCCCCCCCCC[N+]1=CC(=CC=C1)S([O-])(=O)=O	1500	369.234	C20H35NO3S	2.21	RTI	12.06	12.03	12.04	12.0433	0.0152753	0.126836		post	C15-APS	CCCCCCCCCCCCCCC[N+]1=CC(=CC=C1)S([O-])(=O)=O	1500	369.234	C20H35NO3S	2.21	RTI	12.02	12.03	12.01	12.02	0.01	0.0831947
post	C16-APS	CCCCCCCCCCCCCCCC[N+]1=CC(=CC=C1)S([O-])(=O)=O	1600	383.249	C21H37NO3S	2.65	RTI	12.83	12.78	12.79	12.8	0.0264575	0.206699		post	C16-APS	CCCCCCCCCCCCCCCC[N+]1=CC(=CC=C1)S([O-])(=O)=O	1600	383.249	C21H37NO3S	2.65	RTI	12.78	12.78	12.77	12.7767	0.0057735	0.0451879
post	C17-APS	CCCCCCCCCCCCCCCCC[N+]1=CC(=CC=C1)S([O-])(=O)=O	1700	397.265	C22H39NO3S	3.1	RTI	13.58	13.54	13.54	13.5533	0.023094	0.170394		post	C17-APS	CCCCCCCCCCCCCCCCC[N+]1=CC(=CC=C1)S([O-])(=O)=O	1700	397.265	C22H39NO3S	3.1	RTI	13.53	13.54	13.53	13.5333	0.0057735	0.0426613
post	C18-APS	CCCCCCCCCCCCCCCCCC[N+]1=CC(=CC=C1)S([O-])(=O)=O	1800	411.281	C23H41NO3S	3.54	RTI	14.32	14.27	14.28	14.29	0.0264575	0.185147		post	C18-APS	CCCCCCCCCCCCCCCCCC[N+]1=CC(=CC=C1)S([O-])(=O)=O	1800	411.281	C23H41NO3S	3.54	RTI	14.27	14.28	14.26	14.27	0.01	0.0700771
post	C19-APS	CCCCCCCCCCCCCCCCCCC[N+]1=CC(=CC=C1)S([O-])(=O)=O	1900	425.296	C24H43NO3S	3.99	RTI	15.03	14.99	14.99	15.0033	0.023094	0.153926		post	C19-APS	CCCCCCCCCCCCCCCCCCC[N+]1=CC(=CC=C1)S([O-])(=O)=O	1900	425.296	C24H43NO3S	3.99	RTI	14.98	14.99	14.98	14.9833	0.0057735	0.0385328
post	C20-APS	CCCCCCCCCCCCCCCCCCCC[N+]1=CC(=CC=C1)S([O-])(=O)=O	2000	439.312	C25H45NO3S	4.43	RTI	15.7	15.66	15.66	15.6733	0.023094	0.147346		post	C20-APS	CCCCCCCCCCCCCCCCCCCC[N+]1=CC(=CC=C1)S([O-])(=O)=O	2000	439.312	C25H45NO3S	4.43	RTI	15.65	15.66	15.64	15.65	0.01	0.0638978

## Sheet: Plate 7
								pos mode RT															neg mode RT
No.	Name	SMILES	RTI	exact mass	formula	logP	Mix	Rep 1	Rep 2	Rep 3	mean	stdev	rel stdev		No.	Name	SMILES	RTI	exact mass	formula	logP	Mix	Rep 1	Rep 2	Rep 3	mean	stdev	rel stdev
pre	C1-APS	C[N+]1=CC(=CC=C1)S([O-])(=O)=O	100	173.015	C6H7NO3S	-4.01	RTI	0.53	0.54	0.52	0.53	0.01	1.88679		pre	C1-APS	C[N+]1=CC(=CC=C1)S([O-])(=O)=O	100	173.015	C6H7NO3S	-4.01	RTI	0.51	0.53	0.53	0.523333	0.011547	2.20643
pre	C2-APS	CC[N+]1=CC(=CC=C1)S([O-])(=O)=O	200	187.03	C7H9NO3S	-3.65	RTI	0.56	0.56	0.55	0.556667	0.0057735	1.03716		pre	C2-APS	CC[N+]1=CC(=CC=C1)S([O-])(=O)=O	200	187.03	C7H9NO3S	-3.65	RTI	0.54	0.56	0.57	0.556667	0.0152753	2.74406
pre	C3-APS	CCC[N+]1=CC(=CC=C1)S([O-])(=O)=O	300	201.046	C8H11NO3S	-3.13	RTI	0.64	0.65	0.63	0.64	0.01	1.5625		pre	C3-APS	CCC[N+]1=CC(=CC=C1)S([O-])(=O)=O	300	201.046	C8H11NO3S	-3.13	RTI	0.63	0.65	0.66	0.646667	0.0152753	2.36215
pre	C4-APS	CCCC[N+]1=CC(=CC=C1)S([O-])(=O)=O	400	215.062	C9H13NO3S	-2.68	RTI	1.02	1.03	1	1.01667	0.0152753	1.50248		pre	C4-APS	CCCC[N+]1=CC(=CC=C1)S([O-])(=O)=O	400	215.062	C9H13NO3S	-2.68	RTI	1.01	1.03	1.03	1.02333	0.011547	1.12837
pre	C5-APS	CCCCC[N+]1=CC(=CC=C1)S([O-])(=O)=O	500	229.077	C10H15NO3S	-2.24	RTI	2.4	2.42	2.38	2.4	0.02	0.833333		pre	C5-APS	CCCCC[N+]1=CC(=CC=C1)S([O-])(=O)=O	500	229.077	C10H15NO3S	-2.24	RTI	2.37	2.38	2.38	2.37667	0.0057735	0.242924
pre	C6-APS	CCCCCC[N+]1=CC(=CC=C1)S([O-])(=O)=O	600	243.093	C11H17NO3S	-1.79	RTI	4.39	4.4	4.38	4.39	0.01	0.22779		pre	C6-APS	CCCCCC[N+]1=CC(=CC=C1)S([O-])(=O)=O	600	243.093	C11H17NO3S	-1.79	RTI	4.36	4.38	4.38	4.37333	0.011547	0.264032
pre	C7-APS	CCCCCCC[N+]1=CC(=CC=C1)S([O-])(=O)=O	700	257.109	C12H19NO3S	-1.35	RTI	5.6	5.61	5.59	5.6	0.01	0.178571		pre	C7-APS	CCCCCCC[N+]1=CC(=CC=C1)S([O-])(=O)=O	700	257.109	C12H19NO3S	-1.35	RTI	5.57	5.59	5.6	5.58667	0.0152753	0.273423
pre	C8-APS	CCCCCCCC[N+]1=CC(=CC=C1)S([O-])(=O)=O	800	271.124	C13H21NO3S	-0.9	RTI	6.6	6.61	6.58	6.59667	0.0152753	0.23156		pre	C8-APS	CCCCCCCC[N+]1=CC(=CC=C1)S([O-])(=O)=O	800	271.124	C13H21NO3S	-0.9	RTI	6.57	6.58	6.59	6.58	0.01	0.151976
pre	C9-APS	CCCCCCCCC[N+]1=CC(=CC=C1)S([O-])(=O)=O	900	285.14	C14H23NO3S	-0.46	RTI	7.47	7.48	7.45	7.46667	0.0152753	0.204579		pre	C9-APS	CCCCCCCCC[N+]1=CC(=CC=C1)S([O-])(=O)=O	900	285.14	C14H23NO3S	-0.46	RTI	7.44	7.56	7.46	7.48667	0.064291	0.85874
pre	C10-APS	CCCCCCCCCC[N+]1=CC(=CC=C1)S([O-])(=O)=O	1000	299.156	C15H25NO3S	-0.02	RTI	8.27	8.28	8.35	8.3	0.043589	0.525169		pre	C10-APS	CCCCCCCCCC[N+]1=CC(=CC=C1)S([O-])(=O)=O	1000	299.156	C15H25NO3S	-0.02	RTI	8.25	8.26	8.27	8.26	0.01	0.121065
pre	C11-APS	CCCCCCCCCCC[N+]1=CC(=CC=C1)S([O-])(=O)=O	1100	313.171	C16H27NO3S	0.43	RTI	9.03	9.05	9.02	9.03333	0.0152753	0.169099		pre	C11-APS	CCCCCCCCCCC[N+]1=CC(=CC=C1)S([O-])(=O)=O	1100	313.171	C16H27NO3S	0.43	RTI	9.01	9.03	9.03	9.02333	0.011547	0.127968
pre	C12-APS	CCCCCCCCCCCC[N+]1=CC(=CC=C1)S([O-])(=O)=O	1200	327.187	C17H29NO3S	0.87	RTI	9.79	9.8	9.77	9.78667	0.0152753	0.156082		pre	C12-APS	CCCCCCCCCCCC[N+]1=CC(=CC=C1)S([O-])(=O)=O	1200	327.187	C17H29NO3S	0.87	RTI	9.76	9.77	9.78	9.77	0.01	0.102354
pre	C13-APS	CCCCCCCCCCCCC[N+]1=CC(=CC=C1)S([O-])(=O)=O	1300	341.202	C18H31NO3S	1.32	RTI	10.53	10.55	10.52	10.5333	0.0152753	0.145018		pre	C13-APS	CCCCCCCCCCCCC[N+]1=CC(=CC=C1)S([O-])(=O)=O	1300	341.202	C18H31NO3S	1.32	RTI	10.5	10.51	10.52	10.51	0.01	0.0951475
pre	C14-APS	CCCCCCCCCCCCCC[N+]1=CC(=CC=C1)S([O-])(=O)=O	1400	355.218	C19H33NO3S	1.76	RTI	11.29	11.31	11.27	11.29	0.02	0.177148		pre	C14-APS	CCCCCCCCCCCCCC[N+]1=CC(=CC=C1)S([O-])(=O)=O	1400	355.218	C19H33NO3S	1.76	RTI	11.25	11.26	11.27	11.26	0.01	0.0888099
pre	C15-APS	CCCCCCCCCCCCCCC[N+]1=CC(=CC=C1)S([O-])(=O)=O	1500	369.234	C20H35NO3S	2.21	RTI	12.05	12.06	12.03	12.0467	0.0152753	0.126801		pre	C15-APS	CCCCCCCCCCCCCCC[N+]1=CC(=CC=C1)S([O-])(=O)=O	1500	369.234	C20H35NO3S	2.21	RTI	12.01	12.02	12.03	12.02	0.01	0.0831947
pre	C16-APS	CCCCCCCCCCCCCCCC[N+]1=CC(=CC=C1)S([O-])(=O)=O	1600	383.249	C21H37NO3S	2.65	RTI	12.8	12.83	12.78	12.8033	0.0251661	0.196559		pre	C16-APS	CCCCCCCCCCCCCCCC[N+]1=CC(=CC=C1)S([O-])(=O)=O	1600	383.249	C21H37NO3S	2.65	RTI	12.77	12.78	12.78	12.7767	0.0057735	0.0451879
pre	C17-APS	CCCCCCCCCCCCCCCCC[N+]1=CC(=CC=C1)S([O-])(=O)=O	1700	397.265	C22H39NO3S	3.1	RTI	13.56	13.58	13.54	13.56	0.02	0.147493		pre	C17-APS	CCCCCCCCCCCCCCCCC[N+]1=CC(=CC=C1)S([O-])(=O)=O	1700	397.265	C22H39NO3S	3.1	RTI	13.52	13.53	13.54	13.53	0.01	0.0739098
pre	C18-APS	CCCCCCCCCCCCCCCCCC[N+]1=CC(=CC=C1)S([O-])(=O)=O	1800	411.281	C23H41NO3S	3.54	RTI	14.3	14.32	14.27	14.2967	0.0251661	0.176028		pre	C18-APS	CCCCCCCCCCCCCCCCCC[N+]1=CC(=CC=C1)S([O-])(=O)=O	1800	411.281	C23H41NO3S	3.54	RTI	14.26	14.27	14.28	14.27	0.01	0.0700771
pre	C19-APS	CCCCCCCCCCCCCCCCCCC[N+]1=CC(=CC=C1)S([O-])(=O)=O	1900	425.296	C24H43NO3S	3.99	RTI	15.01	15.03	14.99	15.01	0.02	0.133245		pre	C19-APS	CCCCCCCCCCCCCCCCCCC[N+]1=CC(=CC=C1)S([O-])(=O)=O	1900	425.296	C24H43NO3S	3.99	RTI	14.97	14.98	14.99	14.98	0.01	0.0667557
pre	C20-APS	CCCCCCCCCCCCCCCCCCCC[N+]1=CC(=CC=C1)S([O-])(=O)=O	2000	439.312	C25H45NO3S	4.43	RTI	15.67	15.7	15.66	15.6767	0.0208167	0.132788		pre	C20-APS	CCCCCCCCCCCCCCCCCCCC[N+]1=CC(=CC=C1)S([O-])(=O)=O	2000	439.312	C25H45NO3S	4.43	RTI	15.64	15.65	15.66	15.65	0.01	0.0638978
1	VITAMIN D2	CC(C)[C@@H](C)\C=C\[C@@H](C)[C@H]1CC[C@@]2([H])\C(CCC[C@]12C)=C\C=C1\C[C@@H](O)CCC1=C		396.339	C28H44O	7.05056	P7_A	n.d.	n.d.	n.d.	#DIV/0!	#DIV/0!	#DIV/0!		1	VITAMIN D2	CC(C)[C@@H](C)\C=C\[C@@H](C)[C@H]1CC[C@@]2([H])\C(CCC[C@]12C)=C\C=C1\C[C@@H](O)CCC1=C		396.339	C28H44O	7.05056	P7_A	n.d.	n.d.	n.d.	#DIV/0!	#DIV/0!	#DIV/0!
2	SQUALENE	CC(C)=CCC\C(C)=C/CC\C(C)=C\CC\C=C(/C)CC\C=C(/C)CCC=C(C)C		410.391	C30H50	10.422	P7_A	13.59	13.69	13.66	13.6467	0.051316	0.376033		2	SQUALENE	CC(C)=CCC\C(C)=C/CC\C(C)=C\CC\C=C(/C)CC\C=C(/C)CCC=C(C)C		410.391	C30H50	10.422	P7_A	n.d.	n.d.	n.d.	#DIV/0!	#DIV/0!	#DIV/0!
3	4-COUMARATE	OC(=O)\C=C\C1=CC=C(O)C=C1		164.047	C9H8O3	1.83252	P7_A	4.67	4.69	4.68	4.68	0.01	0.213675		3	4-COUMARATE	OC(=O)\C=C\C1=CC=C(O)C=C1		164.047	C9H8O3	1.83252	P7_A	4.64	4.64	4.65	4.64333	0.0057735	0.12434
4	NONANOATE	CCCCCCCCC(O)=O		158.131	C9H18O2	3.1446	P7_A	9.82	9.88	9.85	9.85	0.03	0.304569		4	NONANOATE	CCCCCCCCC(O)=O		158.131	C9H18O2	3.1446	P7_A	n.d.	n.d.	n.d.	#DIV/0!	#DIV/0!	#DIV/0!
5	ESTRADIOL-17ALPHA	CC12CCC3C(C1CCC2O)CCC4=C3C=CC(=C4)O		272.178	C18H24O2	3.7455	P7_A	8.62	8.67	8.64	8.64333	0.0251661	0.291162		5	ESTRADIOL-17ALPHA	CC12CCC3C(C1CCC2O)CCC4=C3C=CC(=C4)O		272.178	C18H24O2	3.7455	P7_A	n.d.	n.d.	n.d.	#DIV/0!	#DIV/0!	#DIV/0!
6	CAPRYLATE	CCCCCCCC(O)=O		144.115	C8H16O2	2.70003	P7_A	8.8	8.84	8.83	8.82333	0.0208167	0.235927		6	CAPRYLATE	CCCCCCCC(O)=O		144.115	C8H16O2	2.70003	P7_A	n.d.	n.d.	n.d.	#DIV/0!	#DIV/0!	#DIV/0!
7	URSODEOXYCHOLATE	CC(CCC(=O)O)C1CCC2C1(CCC3C2C(CC4C3(CCC(C4)O)C)O)C		392.293	C24H40O4	3.71331	P7_A	n.d.	n.d.	n.d.	#DIV/0!	#DIV/0!	#DIV/0!		7	URSODEOXYCHOLATE	CC(CCC(=O)O)C1CCC2C1(CCC3C2C(CC4C3(CCC(C4)O)C)O)C		392.293	C24H40O4	3.71331	P7_A	10.53	10.55	10.55	10.5433	0.011547	0.109519
8	PETROSELINATE	CCCCCCCCCCC/C=C\CCCCC(O)=O		282.256	C18H34O2	6.7838	P7_A	16.05	16.1	16.08	16.0767	0.0251661	0.156538		8	PETROSELINATE	CCCCCCCCCCC/C=C\CCCCC(O)=O		282.256	C18H34O2	6.7838	P7_A	15.99	16	16.01	16	0.01	0.0625
9	DIPALMITOYLGLYCEROL	CCCCCCCCCCCCCCCC(=O)OCC(CO)OC(=O)CCCCCCCCCCCCCCC		568.507	C35H68O5	12.0031	P7_A	n.d.	n.d.	n.d.	#DIV/0!	#DIV/0!	#DIV/0!		9	DIPALMITOYLGLYCEROL	CCCCCCCCCCCCCCCC(=O)OCC(CO)OC(=O)CCCCCCCCCCCCCCC		568.507	C35H68O5	12.0031	P7_A	n.d.	n.d.	n.d.	#DIV/0!	#DIV/0!	#DIV/0!
10	DEOXYCHOLATE	[H][C@@]12CC[C@H]([C@H](C)CCC(O)=O)[C@@]1(C)[C@@H](O)C[C@@]1([H])[C@@]2([H])CC[C@]2([H])C[C@H](O)CC[C@]12C		392.293	C24H40O4	3.79126	P7_A	n.d.	n.d.	n.d.	#DIV/0!	#DIV/0!	#DIV/0!		10	DEOXYCHOLATE	[H][C@@]12CC[C@H]([C@H](C)CCC(O)=O)[C@@]1(C)[C@@H](O)C[C@@]1([H])[C@@]2([H])CC[C@]2([H])C[C@H](O)CC[C@]12C		392.293	C24H40O4	3.79126	P7_A	10.53	10.55	10.56	10.5467	0.0152753	0.144835
11	LITHOCHOLATE	[H][C@@]12CC[C@H]([C@H](C)CCC(O)=O)[C@@]1(C)CC[C@@]1([H])[C@@]2([H])CCC2C[C@H](O)CC[C@]12C		376.298	C24H40O3	5.02207	P7_A	12.42	12.46	12.44	12.44	0.02	0.160772		11	LITHOCHOLATE	[H][C@@]12CC[C@H]([C@H](C)CCC(O)=O)[C@@]1(C)CC[C@@]1([H])[C@@]2([H])CCC2C[C@H](O)CC[C@]12C		376.298	C24H40O3	5.02207	P7_A	12.38	12.39	12.39	12.3867	0.0057735	0.0466106
12	PROTOPORPHYRIN	CC1=C(CCC(O)=O)/C2=C/C3=N/C(=C\C4=C(C)C(C=C)=C(N4)/C=C4\N=C(\C=C\1/N\2)C(C=C)=C4C)/C(C)=C3CCC(O)=O		562.258	C34H34N4O4	6.58492	P7_A	n.d.	n.d.	n.d.	#DIV/0!	#DIV/0!	#DIV/0!		12	PROTOPORPHYRIN	CC1=C(CCC(O)=O)/C2=C/C3=N/C(=C\C4=C(C)C(C=C)=C(N4)/C=C4\N=C(\C=C\1/N\2)C(C=C)=C4C)/C(C)=C3CCC(O)=O		562.258	C34H34N4O4	6.58492	P7_A	n.d.	n.d.	n.d.	#DIV/0!	#DIV/0!	#DIV/0!
1	HEPTANOATE	CCCCCCC(O)=O		130.099	C7H14O2	2.25546	P7_B	n.d.	n.d.	n.d.	#DIV/0!	#DIV/0!	#DIV/0!		1	HEPTANOATE	CCCCCCC(O)=O		130.099	C7H14O2	2.25546	P7_B	n.d.	n.d.	n.d.	#DIV/0!	#DIV/0!	#DIV/0!
2	RETINOL	C\C(=C/CO)\C=C\C=C(/C)\C=C\C1=C(C)CCCC1(C)C		286.23	C20H30O	4.69409	P7_B	n.d.	n.d.	n.d.	#DIV/0!	#DIV/0!	#DIV/0!		2	RETINOL	C\C(=C/CO)\C=C\C=C(/C)\C=C\C1=C(C)CCCC1(C)C		286.23	C20H30O	4.69409	P7_B	n.d.	n.d.	n.d.	#DIV/0!	#DIV/0!	#DIV/0!
3	MENAQUINONE	CC(C)=CCC\C(C)=C\CC\C(C)=C\CC\C(C)=C\CC\C(C)=C\CC\C(C)=C\CC1=C(C)C(=O)C2=CC=CC=C2C1=O		580.428	C41H56O2	11.7991	P7_B	n.d.	n.d.	n.d.	#DIV/0!	#DIV/0!	#DIV/0!		3	MENAQUINONE	CC(C)=CCC\C(C)=C\CC\C(C)=C\CC\C(C)=C\CC\C(C)=C\CC\C(C)=C\CC1=C(C)C(=O)C2=CC=CC=C2C1=O		580.428	C41H56O2	11.7991	P7_B	n.d.	n.d.	n.d.	#DIV/0!	#DIV/0!	#DIV/0!
4	ELAIDATE	CCCCCCCC\C=C\CCCCCCCC(O)=O		282.256	C18H34O2	6.7838	P7_B	16.05	16.1	16.08	16.0767	0.0251661	0.156538		4	ELAIDATE	CCCCCCCC\C=C\CCCCCCCC(O)=O		282.256	C18H34O2	6.7838	P7_B	15.99	16	16.01	16	0.01	0.0625
5	CHENODEOXYCHOLATE	CC(CCC(=O)O)C1CCC2C1(CCC3C2C(CC4C3(CCC(C4)O)C)O)C		392.293	C24H40O4	3.71331	P7_B	n.d.	n.d.	n.d.	#DIV/0!	#DIV/0!	#DIV/0!		5	CHENODEOXYCHOLATE	CC(CCC(=O)O)C1CCC2C1(CCC3C2C(CC4C3(CCC(C4)O)C)O)C		392.293	C24H40O4	3.71331	P7_B	10.53	10.55	10.55	10.5433	0.011547	0.109519
6	MYRISTATE	CCCCCCCCCCCCCC(O)=O		228.209	C14H28O2	5.36745	P7_B	14.22	14.27	14.27	14.2533	0.0288675	0.202532		6	MYRISTATE	CCCCCCCCCCCCCC(O)=O		228.209	C14H28O2	5.36745	P7_B	14.19	14.2	14.21	14.2	0.01	0.0704225
7	CHOLESTERYL OLEATE	CCCCCCCC\C=C/CCCCCCCC(=O)O[C@H]1CC[C@@]2(C)C(=CC[C@@]3([H])[C@]4([H])CC[C@]([H])([C@H](C)CCCC(C)C)[C@@]4(C)CC[C@]23[H])C1		650.6	C45H78O2	14.5612	P7_B	n.d.	n.d.	n.d.	#DIV/0!	#DIV/0!	#DIV/0!		7	CHOLESTERYL OLEATE	CCCCCCCC\C=C/CCCCCCCC(=O)O[C@H]1CC[C@@]2(C)C(=CC[C@@]3([H])[C@]4([H])CC[C@]([H])([C@H](C)CCCC(C)C)[C@@]4(C)CC[C@]23[H])C1		650.6	C45H78O2	14.5612	P7_B	n.d.	n.d.	n.d.	#DIV/0!	#DIV/0!	#DIV/0!
8	ROSMARINATE	OC(=O)[C@@H](CC1=CC(O)=C(O)C=C1)OC(=O)\C=C\C1=CC(O)=C(O)C=C1		360.085	C18H16O8	3.00413	P7_B	5.6	5.64	5.62	5.62	0.02	0.355872		8	ROSMARINATE	OC(=O)[C@@H](CC1=CC(O)=C(O)C=C1)OC(=O)\C=C\C1=CC(O)=C(O)C=C1		360.085	C18H16O8	3.00413	P7_B	5.59	5.6	5.6	5.59667	0.0057735	0.10316
9	GLYCERYL TRIPALMITATE	CCCCCCCCCCCCCCCC(=O)OCC(COC(=O)CCCCCCCCCCCCCCC)OC(=O)CCCCCCCCCCCCCCC		806.736	C51H98O6	18.9241	P7_B	n.d.	n.d.	n.d.	#DIV/0!	#DIV/0!	#DIV/0!		9	GLYCERYL TRIPALMITATE	CCCCCCCCCCCCCCCC(=O)OCC(COC(=O)CCCCCCCCCCCCCCC)OC(=O)CCCCCCCCCCCCCCC		806.736	C51H98O6	18.9241	P7_B	n.d.	n.d.	n.d.	#DIV/0!	#DIV/0!	#DIV/0!
10	CORTEXOLONE	[H]C12CC[C@](O)(C(=O)CO)[C@@]1(C)CCC1([H])[C@@]2([H])CCC2=CC(=O)CC[C@]12C		346.214	C21H30O4	2.58393	P7_B	7.72	7.75	7.73	7.73333	0.0152753	0.197525		10	CORTEXOLONE	[H]C12CC[C@](O)(C(=O)CO)[C@@]1(C)CCC1([H])[C@@]2([H])CCC2=CC(=O)CC[C@]12C		346.214	C21H30O4	2.58393	P7_B	7.68	7.69	7.69	7.68667	0.0057735	0.0751106
11	LITHOCHOLYLTAURINE	C[C@H](CCC(=O)NCCS(O)(=O)=O)C1CCC2C3CCC4C[C@H](O)CC[C@]4(C)C3CC[C@]12C		483.302	C26H45NO5S	2.48117	P7_B	9.59	9.61	9.61	9.60333	0.011547	0.12024		11	LITHOCHOLYLTAURINE	C[C@H](CCC(=O)NCCS(O)(=O)=O)C1CCC2C3CCC4C[C@H](O)CC[C@]4(C)C3CC[C@]12C		483.302	C26H45NO5S	2.48117	P7_B	9.61	9.62	9.62	9.61667	0.0057735	0.0600364
12	PALMITOLEATE	CCCCCC\C=C/CCCCCCCC(O)=O		254.225	C16H30O2	5.89466	P7_B	14.54	14.59	14.57	14.5667	0.0251661	0.172765		12	PALMITOLEATE	CCCCCC\C=C/CCCCCCCC(O)=O		254.225	C16H30O2	5.89466	P7_B	14.51	14.52	14.52	14.5167	0.0057735	0.0397715
1	PALMITATE	CCCCCCCCCCCCCCCC(O)=O		256.24	C16H32O2	6.25658	P7_C	15.69	15.75	15.72	15.72	0.03	0.19084		1	PALMITATE	CCCCCCCCCCCCCCCC(O)=O		256.24	C16H32O2	6.25658	P7_C	15.65	15.67	15.68	15.6667	0.0152753	0.0975016
2	LIOTHYRONINE	N[C@@H](CC1=CC(I)=C(OC2=CC=C(O)C(I)=C2)C(I)=C1)C(O)=O		650.79	C15H12I3NO4	2.7985	P7_C	7.01	7.05	7.04	7.03333	0.0208167	0.295971		2	LIOTHYRONINE	N[C@@H](CC1=CC(I)=C(OC2=CC=C(O)C(I)=C2)C(I)=C1)C(O)=O		650.79	C15H12I3NO4	2.7985	P7_C	6.99	7	7	6.99667	0.0057735	0.0825179
3	SPHINGANINE	CCCCCCCCCCCCCCC[C@@H](O)[C@@H](N)CO		301.298	C18H39NO2	4.77259	P7_C	10.52	10.57	10.56	10.55	0.0264575	0.250782		3	SPHINGANINE	CCCCCCCCCCCCCCC[C@@H](O)[C@@H](N)CO		301.298	C18H39NO2	4.77259	P7_C	n.d.	n.d.	n.d.	#DIV/0!	#DIV/0!	#DIV/0!
4	LANOSTEROL	[H][C@@]1(CC[C@@]2(C)C3=C(CC[C@]12C)[C@@]1(C)CC[C@H](O)C(C)(C)[C@]1([H])CC3)[C@H](C)CCC=C(C)C		426.386	C30H50O	7.70667	P7_C	n.d.	n.d.	n.d.	#DIV/0!	#DIV/0!	#DIV/0!		4	LANOSTEROL	[H][C@@]1(CC[C@@]2(C)C3=C(CC[C@]12C)[C@@]1(C)CC[C@H](O)C(C)(C)[C@]1([H])CC3)[C@H](C)CCC=C(C)C		426.386	C30H50O	7.70667	P7_C	n.d.	n.d.	n.d.	#DIV/0!	#DIV/0!	#DIV/0!
5	LAURATE	CCCCCCCCCCCC(O)=O		200.178	C12H24O2	4.47831	P7_C	12.57	12.61	12.6	12.5933	0.0208167	0.165299		5	LAURATE	CCCCCCCCCCCC(O)=O		200.178	C12H24O2	4.47831	P7_C	12.52	12.54	12.54	12.5333	0.011547	0.0921304
6	ARACHIDATE	CCCCCCCCCCCCCCCCCCCC(O)=O		312.303	C20H40O2	8.03486	P7_C	n.d.	n.d.	n.d.	#DIV/0!	#DIV/0!	#DIV/0!		6	ARACHIDATE	CCCCCCCCCCCCCCCCCCCC(O)=O		312.303	C20H40O2	8.03486	P7_C	17.86	17.86	17.88	17.8667	0.011547	0.0646288
7	ERUCATE	CCCCCCCC\C=C/CCCCCCCCCCCC(O)=O		338.318	C22H42O2	8.56207	P7_C	n.d.	n.d.	n.d.	#DIV/0!	#DIV/0!	#DIV/0!		7	ERUCATE	CCCCCCCC\C=C/CCCCCCCCCCCC(O)=O		338.318	C22H42O2	8.56207	P7_C	17.83	17.84	17.85	17.84	0.01	0.0560538
8	DEOXYCHOLATE	[H][C@@]12CC[C@H]([C@H](C)CCC(O)=O)[C@@]1(C)[C@@H](O)C[C@@]1([H])[C@@]2([H])CC[C@]2([H])C[C@H](O)CC[C@]12C		392.293	C24H40O4	3.79126	P7_C	n.d.	n.d.	n.d.	#DIV/0!	#DIV/0!	#DIV/0!		8	DEOXYCHOLATE	[H][C@@]12CC[C@H]([C@H](C)CCC(O)=O)[C@@]1(C)[C@@H](O)C[C@@]1([H])[C@@]2([H])CC[C@]2([H])C[C@H](O)CC[C@]12C		392.293	C24H40O4	3.79126	P7_C	10.53	10.55	10.55	10.5433	0.011547	0.109519
9	KETOLEUCINE	CC(C)CC(=O)C(=O)O		130.063	C6H10O3	1.498	P7_C	n.d.	n.d.	n.d.	#DIV/0!	#DIV/0!	#DIV/0!		9	KETOLEUCINE	CC(C)CC(=O)C(=O)O		130.063	C6H10O3	1.498	P7_C	n.d.	n.d.	n.d.	#DIV/0!	#DIV/0!	#DIV/0!
10	EICOSAPENTAENOATE	CC/C=C\C/C=C\C/C=C\C/C=C\C/C=C\CCCC(=O)O		302.225	C20H30O2	6.22525	P7_C	13.92	13.97	13.95	13.9467	0.0251661	0.180445		10	EICOSAPENTAENOATE	CC/C=C\C/C=C\C/C=C\C/C=C\C/C=C\CCCC(=O)O		302.225	C20H30O2	6.22525	P7_C	13.89	13.9	13.9	13.8967	0.0057735	0.041546
11	HEPTADECANOATE	CCCCCCCCCCCCCCCCC(O)=O		270.256	C17H34O2	6.70115	P7_C	16.32	16.38	16.36	16.3533	0.0305505	0.186815		11	HEPTADECANOATE	CCCCCCCCCCCCCCCCC(O)=O		270.256	C17H34O2	6.70115	P7_C	16.3	16.3	16.3	16.3	0	0
12	GLYCERYL TRIMYRISTATE	CCCCCCCCCCCCCC(=O)OCC(COC(=O)CCCCCCCCCCCCC)OC(=O)CCCCCCCCCCCCC		722.642	C45H86O6	16.2567	P7_C	n.d.	n.d.	n.d.	#DIV/0!	#DIV/0!	#DIV/0!		12	GLYCERYL TRIMYRISTATE	CCCCCCCCCCCCCC(=O)OCC(COC(=O)CCCCCCCCCCCCC)OC(=O)CCCCCCCCCCCCC		722.642	C45H86O6	16.2567	P7_C	n.d.	n.d.	n.d.	#DIV/0!	#DIV/0!	#DIV/0!
1	LINOLEATE	CCCCC\C=C/C\C=C/CCCCCCCC(O)=O		280.24	C18H32O2	6.42188	P7_D	n.d.	n.d.	n.d.	#DIV/0!	#DIV/0!	#DIV/0!		1	LINOLEATE	CCCCC\C=C/C\C=C/CCCCCCCC(O)=O		280.24	C18H32O2	6.42188	P7_D	n.d.	n.d.	n.d.	#DIV/0!	#DIV/0!	#DIV/0!
2	SPHINGOMYELIN	CCCCCCCCCCCCCCCCCC(N[C@@](COP([O-])(OCC[N+](C)(C)C)=O)([C@](O)(/C=C/CCCCCCCCCCCCC)[H])[H])=O		730.599	C41H83N2O6P	7.8652	P7_D	n.d.	n.d.	n.d.	#DIV/0!	#DIV/0!	#DIV/0!		2	SPHINGOMYELIN	CCCCCCCCCCCCCCCCCC(N[C@@](COP([O-])(OCC[N+](C)(C)C)=O)([C@](O)(/C=C/CCCCCCCCCCCCC)[H])[H])=O		730.599	C41H83N2O6P	7.8652	P7_D	n.d.	n.d.	n.d.	#DIV/0!	#DIV/0!	#DIV/0!
3	7-DEHYDROCHOLESTEROL	[H][C@@]12CC[C@H]([C@H](C)CCCC(C)C)[C@@]1(C)CC[C@@]1([H])C2=CC=C2C[C@@H](O)CC[C@]12C		384.339	C27H44O	6.70731	P7_D	9.89	9.94	9.92	9.91667	0.0251661	0.253776		3	7-DEHYDROCHOLESTEROL	[H][C@@]12CC[C@H]([C@H](C)CCCC(C)C)[C@@]1(C)CC[C@@]1([H])C2=CC=C2C[C@@H](O)CC[C@]12C		384.339	C27H44O	6.70731	P7_D	n.d.	n.d.	n.d.	#DIV/0!	#DIV/0!	#DIV/0!
4	THYROXINE	N[C@@H](CC1=CC(I)=C(OC2=CC(I)=C(O)C(I)=C2)C(I)=C1)C(O)=O		776.687	C15H11I4NO4	3.72731	P7_D	7.67	7.7	7.69	7.68667	0.0152753	0.198724		4	THYROXINE	N[C@@H](CC1=CC(I)=C(OC2=CC(I)=C(O)C(I)=C2)C(I)=C1)C(O)=O		776.687	C15H11I4NO4	3.72731	P7_D	7.65	7.65	7.65	7.65	1.08779e-15	1.42195e-14
5	BIS(2-ETHYLHEXYL)PHTHALATE	CCCCC(CC)COC(=O)C1=CC=CC=C1C(=O)OCC(CC)CCCC		390.277	C24H38O4	8.02536	P7_D	17	17.04	17.03	17.0233	0.0208167	0.122283		5	BIS(2-ETHYLHEXYL)PHTHALATE	CCCCC(CC)COC(=O)C1=CC=CC=C1C(=O)OCC(CC)CCCC		390.277	C24H38O4	8.02536	P7_D	n.d.	n.d.	n.d.	#DIV/0!	#DIV/0!	#DIV/0!
6	GAMMA-LINOLENATE	CCCCC\C=C/C\C=C/C\C=C/CCCCC(O)=O		278.225	C18H30O2	6.05996	P7_D	n.d.	n.d.	n.d.	#DIV/0!	#DIV/0!	#DIV/0!		6	GAMMA-LINOLENATE	CCCCC\C=C/C\C=C/C\C=C/CCCCC(O)=O		278.225	C18H30O2	6.05996	P7_D	14.12	14.12	14.14	14.1267	0.011547	0.0817391
7	OMEGA-HYDROXYDODECANOATE	OCCCCCCCCCCCC(O)=O		216.173	C12H24O3	3.04163	P7_D	8.15	8.18	8.17	8.16667	0.0152753	0.187044		7	OMEGA-HYDROXYDODECANOATE	OCCCCCCCCCCCC(O)=O		216.173	C12H24O3	3.04163	P7_D	8.12	8.13	8.13	8.12667	0.0057735	0.0710439
8	METHYL JASMONATE	CC\C=C/C[C@@H]1[C@@H](CC(=O)OC)CCC1=O		224.141	C13H20O3	2.5602	P7_D	9.25	9.28	9.28	9.27	0.0173205	0.186845		8	METHYL JASMONATE	CC\C=C/C[C@@H]1[C@@H](CC(=O)OC)CCC1=O		224.141	C13H20O3	2.5602	P7_D	n.d.	n.d.	n.d.	#DIV/0!	#DIV/0!	#DIV/0!
9	DIPALMITOYL-PHOSPHATIDYLCHOLINE	CCCCCCCCCCCCCCCC(=O)OC[C@H](COP([O-])(=O)OCC[N+](C)(C)C)OC(=O)CCCCCCCCCCCCCCC		733.562	C40H80NO8P	8.1138	P7_D	n.d.	n.d.	n.d.	#DIV/0!	#DIV/0!	#DIV/0!		9	DIPALMITOYL-PHOSPHATIDYLCHOLINE	CCCCCCCCCCCCCCCC(=O)OC[C@H](COP([O-])(=O)OCC[N+](C)(C)C)OC(=O)CCCCCCCCCCCCCCC		733.562	C40H80NO8P	8.1138	P7_D	n.d.	n.d.	n.d.	#DIV/0!	#DIV/0!	#DIV/0!
10	HEXADECANOL	CCCCCCCCCCCCCCCCO		242.261	C16H34O	6.14015	P7_D	n.d.	n.d.	n.d.	#DIV/0!	#DIV/0!	#DIV/0!		10	HEXADECANOL	CCCCCCCCCCCCCCCCO		242.261	C16H34O	6.14015	P7_D	n.d.	n.d.	n.d.	#DIV/0!	#DIV/0!	#DIV/0!
11	5,6 DIMETHYLBENZIMIDAZOLE	CC1=CC2=C(C=C1C)N=CN2		146.084	C9H10N2	2.28635	P7_D	3.78	3.8	3.8	3.79333	0.011547	0.304403		11	5,6 DIMETHYLBENZIMIDAZOLE	CC1=CC2=C(C=C1C)N=CN2		146.084	C9H10N2	2.28635	P7_D	3.76	3.75	3.77	3.76	0.01	0.265957
12	RETINOATE	C\C(\C=C\C1=C(C)CCCC1(C)C)=C/C=C/C(/C)=C/C(O)=O		300.209	C20H28O2	5.01437	P7_D	n.d.	n.d.	n.d.	#DIV/0!	#DIV/0!	#DIV/0!		12	RETINOATE	C\C(\C=C\C1=C(C)CCCC1(C)C)=C/C=C/C(/C)=C/C(O)=O		300.209	C20H28O2	5.01437	P7_D	n.d.	n.d.	n.d.	#DIV/0!	#DIV/0!	#DIV/0!
1	INDOLE	N1C=CC2=C1C=CC=C2		117.058	C8H7N	2.07201	P7_E	n.d.	n.d.	n.d.	#DIV/0!	#DIV/0!	#DIV/0!		1	INDOLE	N1C=CC2=C1C=CC=C2		117.058	C8H7N	2.07201	P7_E	n.d.	n.d.	n.d.	#DIV/0!	#DIV/0!	#DIV/0!
2	CHOLATE	[H][C@@]1(CC[C@@]2([H])[C@]3([H])[C@H](O)C[C@]4([H])C[C@H](O)CC[C@]4(C)[C@@]3([H])C[C@H](O)[C@]12C)[C@H](C)CCC(O)=O		408.288	C24H40O5	2.48249	P7_E	8.92	8.97	8.94	8.94333	0.0251661	0.281395		2	CHOLATE	[H][C@@]1(CC[C@@]2([H])[C@]3([H])[C@H](O)C[C@]4([H])C[C@H](O)CC[C@]4(C)[C@@]3([H])C[C@H](O)[C@]12C)[C@H](C)CCC(O)=O		408.288	C24H40O5	2.48249	P7_E	8.89	8.9	8.91	8.9	0.01	0.11236
3	PHYLLOQUINONE	CC1=C(C(=O)C2=CC=CC=C2C1=O)CC=C(C)CCCC(C)CCCC(C)CCCC(C)C		450.35	C31H46O2	9.69645	P7_E	13.33	13.35	13.37	13.35	0.02	0.149813		3	PHYLLOQUINONE	CC1=C(C(=O)C2=CC=CC=C2C1=O)CC=C(C)CCCC(C)CCCC(C)CCCC(C)C		450.35	C31H46O2	9.69645	P7_E	n.d.	n.d.	n.d.	#DIV/0!	#DIV/0!	#DIV/0!
4	CHOLESTERYL PALMITATE	[H][C@@]1(CC[C@@]2([H])[C@]3([H])CC=C4C[C@H](CC[C@]4(C)[C@@]3([H])CC[C@]12C)OC(=O)CCCCCCCCCCCCCCC)[C@H](C)CCCC(C)C		624.585	C43H76O2	14.0339	P7_E	n.d.	n.d.	n.d.	#DIV/0!	#DIV/0!	#DIV/0!		4	CHOLESTERYL PALMITATE	[H][C@@]1(CC[C@@]2([H])[C@]3([H])CC=C4C[C@H](CC[C@]4(C)[C@@]3([H])CC[C@]12C)OC(=O)CCCCCCCCCCCCCCC)[C@H](C)CCCC(C)C		624.585	C43H76O2	14.0339	P7_E	n.d.	n.d.	n.d.	#DIV/0!	#DIV/0!	#DIV/0!
5	QUINOLINE	C1=CC=C2N=CC=CC2=C1		129.058	C9H7N	2.1309	P7_E	n.d.	n.d.	n.d.	#DIV/0!	#DIV/0!	#DIV/0!		5	QUINOLINE	C1=CC=C2N=CC=CC2=C1		129.058	C9H7N	2.1309	P7_E	n.d.	n.d.	n.d.	#DIV/0!	#DIV/0!	#DIV/0!
6	DOCOSAHEXAENOATE	CC\C=C/C\C=C/C\C=C/C\C=C/C\C=C/C\C=C/CCC(O)=O		328.24	C22H32O2	6.75246	P7_E	14.52	14.57	14.55	14.5467	0.0251661	0.173003		6	DOCOSAHEXAENOATE	CC\C=C/C\C=C/C\C=C/C\C=C/C\C=C/C\C=C/CCC(O)=O		328.24	C22H32O2	6.75246	P7_E	14.48	14.5	14.51	14.4967	0.0152753	0.105371
7	DIETHYL 2-METHYL-3-OXOSUCCINATE	CCOC(=O)C(C)C(=O)C(=O)OCC		202.084	C9H14O5	1.73983	P7_E	n.d.	n.d.	n.d.	#DIV/0!	#DIV/0!	#DIV/0!		7	DIETHYL 2-METHYL-3-OXOSUCCINATE	CCOC(=O)C(C)C(=O)C(=O)OCC		202.084	C9H14O5	1.73983	P7_E	n.d.	n.d.	n.d.	#DIV/0!	#DIV/0!	#DIV/0!
8	RETINYL PALMITATE	CCCCCCCCCCCCCCCC(=O)OC\C=C(/C)\C=C\C=C(/C)\C=C\C1=C(C)CCCC1(C)C		524.459	C36H60O2	11.6151	P7_E	n.d.	n.d.	n.d.	#DIV/0!	#DIV/0!	#DIV/0!		8	RETINYL PALMITATE	CCCCCCCCCCCCCCCC(=O)OC\C=C(/C)\C=C\C=C(/C)\C=C\C1=C(C)CCCC1(C)C		524.459	C36H60O2	11.6151	P7_E	n.d.	n.d.	n.d.	#DIV/0!	#DIV/0!	#DIV/0!
9	2-UNDECANONE	CCCCCCCCCC(=O)C		170.167	C11H22O	3.9188	P7_E	n.d.	n.d.	n.d.	#DIV/0!	#DIV/0!	#DIV/0!		9	2-UNDECANONE	CCCCCCCCCC(=O)C		170.167	C11H22O	3.9188	P7_E	8.15	8.11	8.12	8.12667	0.0208167	0.256153
10	1-HYDROXY-2-NAPHTHOATE	C1=CC=C2C(=C1)C=CC(=C2O)C(=O)O		188.047	C11H8O3	2.96674	P7_E	8.59	8.63	8.61	8.61	0.02	0.232288		10	1-HYDROXY-2-NAPHTHOATE	C1=CC=C2C(=C1)C=CC(=C2O)C(=O)O		188.047	C11H8O3	2.96674	P7_E	8.56	8.56	8.56	8.56	0	0
11	DIPALMITOYL-PHOSPHOETHANOLAMINE	[H][C@@](COC(=O)CCCCCCCCCCCCCCC)(COP(O)(=O)OCCN)OC(=O)CCCCCCCCCCCCCCC		691.515	C37H74NO8P	10.4509	P7_E	n.d.	n.d.	n.d.	#DIV/0!	#DIV/0!	#DIV/0!		11	DIPALMITOYL-PHOSPHOETHANOLAMINE	[H][C@@](COC(=O)CCCCCCCCCCCCCCC)(COP(O)(=O)OCCN)OC(=O)CCCCCCCCCCCCCCC		691.515	C37H74NO8P	10.4509	P7_E	n.d.	n.d.	n.d.	#DIV/0!	#DIV/0!	#DIV/0!
12	PHENYLPYRUVATE	OC(=O)C(=O)CC1=CC=CC=C1		164.047	C9H8O3	1.90021	P7_E	n.d.	n.d.	n.d.	#DIV/0!	#DIV/0!	#DIV/0!		12	PHENYLPYRUVATE	OC(=O)C(=O)CC1=CC=CC=C1		164.047	C9H8O3	1.90021	P7_E	4.36	4.37	4.37	4.36667	0.0057735	0.132218
1	TRANS-CINNAMATE	OC(=O)\C=C\C1=CC=CC=C1		148.052	C9H8O2	2.13609	P7_F	6.57	6.61	6.59	6.59	0.02	0.30349		1	TRANS-CINNAMATE	OC(=O)\C=C\C1=CC=CC=C1		148.052	C9H8O2	2.13609	P7_F	6.54	6.53	6.54	6.53667	0.0057735	0.0883249
2	OLEATE	CCCCCCCC\C=C/CCCCCCCC(O)=O		282.256	C18H34O2	6.7838	P7_F	16.05	16.1	16.08	16.0767	0.0251661	0.156538		2	OLEATE	CCCCCCCC\C=C/CCCCCCCC(O)=O		282.256	C18H34O2	6.7838	P7_F	15.99	16	16.01	16	0.01	0.0625
3	STEARATE	CCCCCCCCCCCCCCCCCC(O)=O		284.272	C18H36O2	7.14572	P7_F	16.91	16.94	16.94	16.93	0.0173205	0.102307		3	STEARATE	CCCCCCCCCCCCCCCCCC(O)=O		284.272	C18H36O2	7.14572	P7_F	16.86	16.89	16.88	16.8767	0.0152753	0.0905111
4	BETA-CAROTENE	C\C(\C=C\C=C(/C)\C=C\C1=C(C)CCCC1(C)C)=C/C=C/C=C(\C)/C=C/C=C(\C)/C=C/C1=C(C)CCCC1(C)C		536.438	C40H56	11.1241	P7_F	n.d.	n.d.	n.d.	#DIV/0!	#DIV/0!	#DIV/0!		4	BETA-CAROTENE	C\C(\C=C\C=C(/C)\C=C\C1=C(C)CCCC1(C)C)=C/C=C/C=C(\C)/C=C/C=C(\C)/C=C/C1=C(C)CCCC1(C)C		536.438	C40H56	11.1241	P7_F	n.d.	n.d.	n.d.	#DIV/0!	#DIV/0!	#DIV/0!
5	25-HYDROXYCHOLESTEROL	[H]C12CC[C@H]([C@H](C)CCCC(C)(C)O)[C@@]1(C)CCC1([H])[C@@]2([H])CC=C2C[C@@H](O)CC[C@]12C		402.35	C27H46O2	5.64177	P7_F	n.d.	n.d.	n.d.	#DIV/0!	#DIV/0!	#DIV/0!		5	25-HYDROXYCHOLESTEROL	[H]C12CC[C@H]([C@H](C)CCCC(C)(C)O)[C@@]1(C)CCC1([H])[C@@]2([H])CC=C2C[C@@H](O)CC[C@]12C		402.35	C27H46O2	5.64177	P7_F	n.d.	n.d.	n.d.	#DIV/0!	#DIV/0!	#DIV/0!
6	NERVONATE	CCCCCCCC\C=C/CCCCCCCCCCCCCC(O)=O		366.35	C24H46O2	9.45121	P7_F	17.4	17.43	17.43	17.42	0.0173205	0.0994289		6	NERVONATE	CCCCCCCC\C=C/CCCCCCCCCCCCCC(O)=O		366.35	C24H46O2	9.45121	P7_F	n.d.	n.d.	n.d.	#DIV/0!	#DIV/0!	#DIV/0!
7	DESMOSTEROL	[H][C@@]12CC[C@H]([C@H](C)CCC=C(C)C)[C@@]1(C)CC[C@@]1([H])[C@@]2([H])CC=C2C[C@@H](O)CC[C@]12C		384.339	C27H44O	6.70731	P7_F	14.3	14.34	14.34	14.3267	0.023094	0.161196		7	DESMOSTEROL	[H][C@@]12CC[C@H]([C@H](C)CCC=C(C)C)[C@@]1(C)CC[C@@]1([H])[C@@]2([H])CC=C2C[C@@H](O)CC[C@]12C		384.339	C27H44O	6.70731	P7_F	n.d.	n.d.	n.d.	#DIV/0!	#DIV/0!	#DIV/0!
8	DEOXYCORTICOSTERONE ACETATE	CC(=O)OCC(=O)C1CCC2C1(CCC3C2CCC4=CC(=O)CCC34C)C		372.23	C23H32O4	3.77248	P7_F	10.44	10.48	10.47	10.4633	0.0208167	0.198949		8	DEOXYCORTICOSTERONE ACETATE	CC(=O)OCC(=O)C1CCC2C1(CCC3C2CCC4=CC(=O)CCC34C)C		372.23	C23H32O4	3.77248	P7_F	n.d.	n.d.	n.d.	#DIV/0!	#DIV/0!	#DIV/0!
9	OLEOYL-GLYCEROL	CCCCCCCCC=CCCCCCCCC(=O)OCC(CO)O		356.293	C21H40O4	5.60926	P7_F	15.1	15.15	15.14	15.13	0.0264575	0.174868		9	OLEOYL-GLYCEROL	CCCCCCCCC=CCCCCCCCC(=O)OCC(CO)O		356.293	C21H40O4	5.60926	P7_F	15.05	15.07	15.08	15.0667	0.0152753	0.101384
10	ALPHA-TOCOPHEROL	CC(C)CCC[C@@H](C)CCC[C@@H](C)CCC[C@]1(C)CCC2=C(O1)C(C)=C(C)C(O)=C2C		430.381	C29H50O2	10.5077	P7_F	n.d.	n.d.	n.d.	#DIV/0!	#DIV/0!	#DIV/0!		10	ALPHA-TOCOPHEROL	CC(C)CCC[C@@H](C)CCC[C@@H](C)CCC[C@]1(C)CCC2=C(O1)C(C)=C(C)C(O)=C2C		430.381	C29H50O2	10.5077	P7_F	n.d.	n.d.	n.d.	#DIV/0!	#DIV/0!	#DIV/0!
11	GLYCEROL-MYRISTATE	CCCCCCCCCCCCCC(=O)OCC(CO)O		302.246	C17H34O4	4.1929	P7_F	13.23	13.28	13.26	13.2567	0.0251661	0.189837		11	GLYCEROL-MYRISTATE	CCCCCCCCCCCCCC(=O)OCC(CO)O		302.246	C17H34O4	4.1929	P7_F	13.21	13.2	13.21	13.2067	0.0057735	0.0437166
12	TRICOSANOATE	CCCCCCCCCCCCCCCCCCCCCCC(O)=O		354.35	C23H46O2	9.36856	P7_F	n.d.	n.d.	n.d.	#DIV/0!	#DIV/0!	#DIV/0!		12	TRICOSANOATE	CCCCCCCCCCCCCCCCCCCCCCC(O)=O		354.35	C23H46O2	9.36856	P7_F	n.d.	n.d.	n.d.	#DIV/0!	#DIV/0!	#DIV/0!
1	COENZYME Q10	CC1=C(C(=O)C(=C(C1=O)OC)OC)CC=C(C)CCC=C(C)CCC=C(C)CCC=C(C)CCC=C(C)CCC=C(C)CCC=C(C)CCC=C(C)CCC=C(C)CCC=C(C)C		862.684	C59H90O4	17.1561	P7_G	n.d.	n.d.	n.d.	#DIV/0!	#DIV/0!	#DIV/0!		1	COENZYME Q10	CC1=C(C(=O)C(=C(C1=O)OC)OC)CC=C(C)CCC=C(C)CCC=C(C)CCC=C(C)CCC=C(C)CCC=C(C)CCC=C(C)CCC=C(C)CCC=C(C)CCC=C(C)C		862.684	C59H90O4	17.1561	P7_G	n.d.	n.d.	n.d.	#DIV/0!	#DIV/0!	#DIV/0!
2	CORTISONE	[H][C@@]12CC[C@](O)(C(=O)CO)[C@@]1(C)CC(=O)[C@@]1([H])[C@@]2([H])CCC2=CC(=O)CC[C@]12C		360.194	C21H28O5	1.66068	P7_G	6.72	6.74	6.73	6.73	0.01	0.148588		2	CORTISONE	[H][C@@]12CC[C@](O)(C(=O)CO)[C@@]1(C)CC(=O)[C@@]1([H])[C@@]2([H])CCC2=CC(=O)CC[C@]12C		360.194	C21H28O5	1.66068	P7_G	6.69	6.69	6.69	6.69	0	0
3	DECANOATE	CCCCCCCCCC(O)=O		172.146	C10H20O2	3.58917	P7-G	10.78	10.84	10.81	10.81	0.03	0.277521		3	DECANOATE	CCCCCCCCCC(O)=O		172.146	C10H20O2	3.58917	P7-G	n.d.	n.d.	n.d.	#DIV/0!	#DIV/0!	#DIV/0!
4	CORTICOSTERONE	CC12CCC(=O)C=C1CCC3C2C(CC4(C3CCC4C(=O)CO)C)O		346.214	C21H30O4	2.02259	P7_G	7.72	7.75	7.73	7.73333	0.0152753	0.197525		4	CORTICOSTERONE	CC12CCC(=O)C=C1CCC3C2C(CC4(C3CCC4C(=O)CO)C)O		346.214	C21H30O4	2.02259	P7_G	n.d.	n.d.	n.d.	#DIV/0!	#DIV/0!	#DIV/0!
5											#DIV/0!	#DIV/0!	#DIV/0!		5											#DIV/0!	#DIV/0!	#DIV/0!
6											#DIV/0!	#DIV/0!	#DIV/0!		6											#DIV/0!	#DIV/0!	#DIV/0!
7											#DIV/0!	#DIV/0!	#DIV/0!		7											#DIV/0!	#DIV/0!	#DIV/0!
8											#DIV/0!	#DIV/0!	#DIV/0!		8											#DIV/0!	#DIV/0!	#DIV/0!
9											#DIV/0!	#DIV/0!	#DIV/0!		9											#DIV/0!	#DIV/0!	#DIV/0!
10											#DIV/0!	#DIV/0!	#DIV/0!		10											#DIV/0!	#DIV/0!	#DIV/0!
11											#DIV/0!	#DIV/0!	#DIV/0!		11											#DIV/0!	#DIV/0!	#DIV/0!
12											#DIV/0!	#DIV/0!	#DIV/0!		12											#DIV/0!	#DIV/0!	#DIV/0!
1											#DIV/0!	#DIV/0!	#DIV/0!		1											#DIV/0!	#DIV/0!	#DIV/0!
2											#DIV/0!	#DIV/0!	#DIV/0!		2											#DIV/0!	#DIV/0!	#DIV/0!
3											#DIV/0!	#DIV/0!	#DIV/0!		3											#DIV/0!	#DIV/0!	#DIV/0!
4											#DIV/0!	#DIV/0!	#DIV/0!		4											#DIV/0!	#DIV/0!	#DIV/0!
5											#DIV/0!	#DIV/0!	#DIV/0!		5											#DIV/0!	#DIV/0!	#DIV/0!
6											#DIV/0!	#DIV/0!	#DIV/0!		6											#DIV/0!	#DIV/0!	#DIV/0!
7											#DIV/0!	#DIV/0!	#DIV/0!		7											#DIV/0!	#DIV/0!	#DIV/0!
8											#DIV/0!	#DIV/0!	#DIV/0!		8											#DIV/0!	#DIV/0!	#DIV/0!
9											#DIV/0!	#DIV/0!	#DIV/0!		9											#DIV/0!	#DIV/0!	#DIV/0!
10											#DIV/0!	#DIV/0!	#DIV/0!		10											#DIV/0!	#DIV/0!	#DIV/0!
11											#DIV/0!	#DIV/0!	#DIV/0!		11											#DIV/0!	#DIV/0!	#DIV/0!
12											#DIV/0!	#DIV/0!	#DIV/0!		12											#DIV/0!	#DIV/0!	#DIV/0!
post	C1-APS	C[N+]1=CC(=CC=C1)S([O-])(=O)=O	100	173.015	C6H7NO3S	-4.01	RTI	0.54	0.52	0.54	0.733333	0.011547	1.57459		post	C1-APS	C[N+]1=CC(=CC=C1)S([O-])(=O)=O	100	173.015	C6H7NO3S	-4.01	RTI	0.53	0.53	0.53	0.53	0	0
post	C2-APS	CC[N+]1=CC(=CC=C1)S([O-])(=O)=O	200	187.03	C7H9NO3S	-3.65	RTI	0.56	0.55	0.56	0.773333	0.0057735	0.746574		post	C2-APS	CC[N+]1=CC(=CC=C1)S([O-])(=O)=O	200	187.03	C7H9NO3S	-3.65	RTI	0.56	0.57	0.56	0.563333	0.0057735	1.02488
post	C3-APS	CCC[N+]1=CC(=CC=C1)S([O-])(=O)=O	300	201.046	C8H11NO3S	-3.13	RTI	0.65	0.63	0.64	0.893333	0.01	1.1194		post	C3-APS	CCC[N+]1=CC(=CC=C1)S([O-])(=O)=O	300	201.046	C8H11NO3S	-3.13	RTI	0.65	0.66	0.65	0.653333	0.0057735	0.883699
post	C4-APS	CCCC[N+]1=CC(=CC=C1)S([O-])(=O)=O	400	215.062	C9H13NO3S	-2.68	RTI	1.03	1	1.02	1.36	0.0152753	1.12318		post	C4-APS	CCCC[N+]1=CC(=CC=C1)S([O-])(=O)=O	400	215.062	C9H13NO3S	-2.68	RTI	1.03	1.03	1.02	1.02667	0.0057735	0.562354
post	C5-APS	CCCCC[N+]1=CC(=CC=C1)S([O-])(=O)=O	500	229.077	C10H15NO3S	-2.24	RTI	2.42	2.38	2.39	3.17333	0.0208167	0.655987		post	C5-APS	CCCCC[N+]1=CC(=CC=C1)S([O-])(=O)=O	500	229.077	C10H15NO3S	-2.24	RTI	2.38	2.38	2.38	2.38	0	0
post	C6-APS	CCCCCC[N+]1=CC(=CC=C1)S([O-])(=O)=O	600	243.093	C11H17NO3S	-1.79	RTI	4.4	4.38	4.38	4.97	0.011547	0.232334		post	C6-APS	CCCCCC[N+]1=CC(=CC=C1)S([O-])(=O)=O	600	243.093	C11H17NO3S	-1.79	RTI	4.38	4.38	4.37	4.37667	0.0057735	0.131916
post	C7-APS	CCCCCCC[N+]1=CC(=CC=C1)S([O-])(=O)=O	700	257.109	C12H19NO3S	-1.35	RTI	5.61	5.59	5.59	6.16333	0.011547	0.18735		post	C7-APS	CCCCCCC[N+]1=CC(=CC=C1)S([O-])(=O)=O	700	257.109	C12H19NO3S	-1.35	RTI	5.59	5.6	5.58	5.59	0.01	0.178891
post	C8-APS	CCCCCCCC[N+]1=CC(=CC=C1)S([O-])(=O)=O	800	271.124	C13H21NO3S	-0.9	RTI	6.61	6.58	6.59	7.14667	0.0152753	0.21374		post	C8-APS	CCCCCCCC[N+]1=CC(=CC=C1)S([O-])(=O)=O	800	271.124	C13H21NO3S	-0.9	RTI	6.58	6.59	6.58	6.58333	0.0057735	0.0876988
post	C9-APS	CCCCCCCCC[N+]1=CC(=CC=C1)S([O-])(=O)=O	900	285.14	C14H23NO3S	-0.46	RTI	7.48	7.45	7.46	8.02333	0.0152753	0.190385		post	C9-APS	CCCCCCCCC[N+]1=CC(=CC=C1)S([O-])(=O)=O	900	285.14	C14H23NO3S	-0.46	RTI	7.56	7.46	7.45	7.49	0.0608276	0.812118
post	C10-APS	CCCCCCCCCC[N+]1=CC(=CC=C1)S([O-])(=O)=O	1000	299.156	C15H25NO3S	-0.02	RTI	8.28	8.35	8.26	8.82667	0.0472582	0.535402		post	C10-APS	CCCCCCCCCC[N+]1=CC(=CC=C1)S([O-])(=O)=O	1000	299.156	C15H25NO3S	-0.02	RTI	8.26	8.27	8.25	8.26	0.01	0.121065
post	C11-APS	CCCCCCCCCCC[N+]1=CC(=CC=C1)S([O-])(=O)=O	1100	313.171	C16H27NO3S	0.43	RTI	9.05	9.02	9.03	9.61333	0.0152753	0.158897		post	C11-APS	CCCCCCCCCCC[N+]1=CC(=CC=C1)S([O-])(=O)=O	1100	313.171	C16H27NO3S	0.43	RTI	9.03	9.03	9.02	9.02667	0.0057735	0.0639605
post	C12-APS	CCCCCCCCCCCC[N+]1=CC(=CC=C1)S([O-])(=O)=O	1200	327.187	C17H29NO3S	0.87	RTI	9.8	9.77	9.78	10.39	0.0152753	0.147019		post	C12-APS	CCCCCCCCCCCC[N+]1=CC(=CC=C1)S([O-])(=O)=O	1200	327.187	C17H29NO3S	0.87	RTI	9.77	9.78	9.77	9.77333	0.0057735	0.059074
post	C13-APS	CCCCCCCCCCCCC[N+]1=CC(=CC=C1)S([O-])(=O)=O	1300	341.202	C18H31NO3S	1.32	RTI	10.55	10.52	10.53	11.1633	0.0152753	0.136834		post	C13-APS	CCCCCCCCCCCCC[N+]1=CC(=CC=C1)S([O-])(=O)=O	1300	341.202	C18H31NO3S	1.32	RTI	10.51	10.52	10.51	10.5133	0.0057735	0.054916
post	C14-APS	CCCCCCCCCCCCCC[N+]1=CC(=CC=C1)S([O-])(=O)=O	1400	355.218	C19H33NO3S	1.76	RTI	11.31	11.27	11.28	11.95	0.0208167	0.174198		post	C14-APS	CCCCCCCCCCCCCC[N+]1=CC(=CC=C1)S([O-])(=O)=O	1400	355.218	C19H33NO3S	1.76	RTI	11.26	11.27	11.25	11.26	0.01	0.0888099
post	C15-APS	CCCCCCCCCCCCCCC[N+]1=CC(=CC=C1)S([O-])(=O)=O	1500	369.234	C20H35NO3S	2.21	RTI	12.06	12.03	12.04	12.7433	0.0152753	0.119869		post	C15-APS	CCCCCCCCCCCCCCC[N+]1=CC(=CC=C1)S([O-])(=O)=O	1500	369.234	C20H35NO3S	2.21	RTI	12.02	12.03	12.01	12.02	0.01	0.0831947
post	C16-APS	CCCCCCCCCCCCCCCC[N+]1=CC(=CC=C1)S([O-])(=O)=O	1600	383.249	C21H37NO3S	2.65	RTI	12.83	12.78	12.79	13.5433	0.0264575	0.195355		post	C16-APS	CCCCCCCCCCCCCCCC[N+]1=CC(=CC=C1)S([O-])(=O)=O	1600	383.249	C21H37NO3S	2.65	RTI	12.78	12.78	12.77	12.7767	0.0057735	0.0451879
post	C17-APS	CCCCCCCCCCCCCCCCC[N+]1=CC(=CC=C1)S([O-])(=O)=O	1700	397.265	C22H39NO3S	3.1	RTI	13.58	13.54	13.54	14.33	0.023094	0.161158		post	C17-APS	CCCCCCCCCCCCCCCCC[N+]1=CC(=CC=C1)S([O-])(=O)=O	1700	397.265	C22H39NO3S	3.1	RTI	13.53	13.54	13.53	13.5333	0.0057735	0.0426613
post	C18-APS	CCCCCCCCCCCCCCCCCC[N+]1=CC(=CC=C1)S([O-])(=O)=O	1800	411.281	C23H41NO3S	3.54	RTI	14.32	14.27	14.28	15.0967	0.0264575	0.175254		post	C18-APS	CCCCCCCCCCCCCCCCCC[N+]1=CC(=CC=C1)S([O-])(=O)=O	1800	411.281	C23H41NO3S	3.54	RTI	14.27	14.28	14.26	14.27	0.01	0.0700771
post	C19-APS	CCCCCCCCCCCCCCCCCCC[N+]1=CC(=CC=C1)S([O-])(=O)=O	1900	425.296	C24H43NO3S	3.99	RTI	15.03	14.99	14.99	15.8367	0.023094	0.145826		post	C19-APS	CCCCCCCCCCCCCCCCCCC[N+]1=CC(=CC=C1)S([O-])(=O)=O	1900	425.296	C24H43NO3S	3.99	RTI	14.98	14.99	14.98	14.9833	0.0057735	0.0385328
post	C20-APS	CCCCCCCCCCCCCCCCCCCC[N+]1=CC(=CC=C1)S([O-])(=O)=O	2000	439.312	C25H45NO3S	4.43	RTI	15.7	15.66	15.66	16.51	0.023094	0.139879		post	C20-APS	CCCCCCCCCCCCCCCCCCCC[N+]1=CC(=CC=C1)S([O-])(=O)=O	2000	439.312	C25H45NO3S	4.43	RTI	15.65	15.66	15.64	15.65	0.01	0.0638978
