# Supplementary material for: N-Alkylpyridinium sulfonates for retention time indexing in reversed-phase-liquid chromatography-mass spectrometry–based metabolomics
Source: Anal Bioanal Chem. 2021 Dec 15;414(25):7387–98. doi: 10.1007/s00216-021-03828-0 (PMC9482907; doi:10.1007/s00216-021-03828-0)
Supplement: Supplementary file 7 — Supplementary file7 (XLSX 243 KB) SI Table 6: Retention times of all standards obtained from the HPLC-MS system (System 2) [file 216_2021_3828_MOESM7_ESM.xlsx]

## Sheet: Plate 1
								pos mode RT															neg mode RT
No.	Name	SMILES	RTI	exact mass	formula	logP	Mix	Rep 1	Rep 2	Rep 3	mean	stdev	rel stdev		No.	Name	SMILES	RTI	exact mass	formula	logP	Mix	Rep 1	Rep 2	Rep 3	mean	stdev	rel stdev
pre	C1-APS	C[N+]1=CC(=CC=C1)S([O-])(=O)=O	100	173.015	C6H7NO3S	-4.01	RTI	1.44	1.45	1.43	1.44	0.01	0.694444		pre	C1-APS	C[N+]1=CC(=CC=C1)S([O-])(=O)=O	100	173.015	C6H7NO3S	-4.01	RTI	1.47	1.48	1.48	1.47667	0.0057735	0.390982
pre	C2-APS	CC[N+]1=CC(=CC=C1)S([O-])(=O)=O	200	187.03	C7H9NO3S	-3.65	RTI	1.49	1.5	1.49	1.49333	0.0057735	0.386618		pre	C2-APS	CC[N+]1=CC(=CC=C1)S([O-])(=O)=O	200	187.03	C7H9NO3S	-3.65	RTI	1.5	1.5	1.5	1.5	0	0
pre	C3-APS	CCC[N+]1=CC(=CC=C1)S([O-])(=O)=O	300	201.046	C8H11NO3S	-3.13	RTI	1.68	1.68	1.68	1.68	0	0		pre	C3-APS	CCC[N+]1=CC(=CC=C1)S([O-])(=O)=O	300	201.046	C8H11NO3S	-3.13	RTI	1.69	1.66	1.66	1.67	0.0173205	1.03716
pre	C4-APS	CCCC[N+]1=CC(=CC=C1)S([O-])(=O)=O	400	215.062	C9H13NO3S	-2.68	RTI	2.61	2.6	2.59	2.6	0.01	0.384615		pre	C4-APS	CCCC[N+]1=CC(=CC=C1)S([O-])(=O)=O	400	215.062	C9H13NO3S	-2.68	RTI	2.66	2.63	2.66	2.65	0.0173205	0.653604
pre	C5-APS	CCCCC[N+]1=CC(=CC=C1)S([O-])(=O)=O	500	229.077	C10H15NO3S	-2.24	RTI	6.09	6.1	6.11	6.1	0.01	0.163934		pre	C5-APS	CCCCC[N+]1=CC(=CC=C1)S([O-])(=O)=O	500	229.077	C10H15NO3S	-2.24	RTI	6.2	6.05	6.1	6.11667	0.0763763	1.24866
pre	C6-APS	CCCCCC[N+]1=CC(=CC=C1)S([O-])(=O)=O	600	243.093	C11H17NO3S	-1.79	RTI	12.64	12.62	12.61	12.6233	0.0152753	0.121008		pre	C6-APS	CCCCCC[N+]1=CC(=CC=C1)S([O-])(=O)=O	600	243.093	C11H17NO3S	-1.79	RTI	12.63	12.6	12.61	12.6133	0.0152753	0.121104
pre	C7-APS	CCCCCCC[N+]1=CC(=CC=C1)S([O-])(=O)=O	700	257.109	C12H19NO3S	-1.35	RTI	15.85	15.82	15.8	15.8233	0.0251661	0.159044		pre	C7-APS	CCCCCCC[N+]1=CC(=CC=C1)S([O-])(=O)=O	700	257.109	C12H19NO3S	-1.35	RTI	15.82	15.81	15.82	15.8167	0.0057735	0.0365027
pre	C8-APS	CCCCCCCC[N+]1=CC(=CC=C1)S([O-])(=O)=O	800	271.124	C13H21NO3S	-0.9	RTI	18.24	18.19	18.2	18.21	0.0264575	0.145291		pre	C8-APS	CCCCCCCC[N+]1=CC(=CC=C1)S([O-])(=O)=O	800	271.124	C13H21NO3S	-0.9	RTI	18.22	18.21	18.22	18.2167	0.0057735	0.0316935
pre	C9-APS	CCCCCCCCC[N+]1=CC(=CC=C1)S([O-])(=O)=O	900	285.14	C14H23NO3S	-0.46	RTI	20.3	20.25	20.24	20.2633	0.0321455	0.158639		pre	C9-APS	CCCCCCCCC[N+]1=CC(=CC=C1)S([O-])(=O)=O	900	285.14	C14H23NO3S	-0.46	RTI	20.27	20.26	20.27	20.2667	0.0057735	0.0284877
pre	C10-APS	CCCCCCCCCC[N+]1=CC(=CC=C1)S([O-])(=O)=O	1000	299.156	C15H25NO3S	-0.02	RTI	22.17	22.11	22.11	22.13	0.034641	0.156534		pre	C10-APS	CCCCCCCCCC[N+]1=CC(=CC=C1)S([O-])(=O)=O	1000	299.156	C15H25NO3S	-0.02	RTI	22.14	22.14	22.13	22.1367	0.0057735	0.0260812
pre	C11-APS	CCCCCCCCCCC[N+]1=CC(=CC=C1)S([O-])(=O)=O	1100	313.171	C16H27NO3S	0.43	RTI	23.96	23.9	23.9	23.92	0.034641	0.14482		pre	C11-APS	CCCCCCCCCCC[N+]1=CC(=CC=C1)S([O-])(=O)=O	1100	313.171	C16H27NO3S	0.43	RTI	23.92	23.91	23.9	23.91	0.01	0.0418235
pre	C12-APS	CCCCCCCCCCCC[N+]1=CC(=CC=C1)S([O-])(=O)=O	1200	327.187	C17H29NO3S	0.87	RTI	25.71	25.66	25.66	25.6767	0.0288675	0.112427		pre	C12-APS	CCCCCCCCCCCC[N+]1=CC(=CC=C1)S([O-])(=O)=O	1200	327.187	C17H29NO3S	0.87	RTI	25.68	25.68	25.68	25.68	4.35117e-15	1.69438e-14
pre	C13-APS	CCCCCCCCCCCCC[N+]1=CC(=CC=C1)S([O-])(=O)=O	1300	341.202	C18H31NO3S	1.32	RTI	27.48	27.44	27.43	27.45	0.0264575	0.0963844		pre	C13-APS	CCCCCCCCCCCCC[N+]1=CC(=CC=C1)S([O-])(=O)=O	1300	341.202	C18H31NO3S	1.32	RTI	27.46	27.45	27.43	27.4467	0.0152753	0.0556543
pre	C14-APS	CCCCCCCCCCCCCC[N+]1=CC(=CC=C1)S([O-])(=O)=O	1400	355.218	C19H33NO3S	1.76	RTI	29.27	29.25	29.24	29.2533	0.0152753	0.0522171		pre	C14-APS	CCCCCCCCCCCCCC[N+]1=CC(=CC=C1)S([O-])(=O)=O	1400	355.218	C19H33NO3S	1.76	RTI	29.26	29.27	29.26	29.2633	0.0057735	0.0197295
pre	C15-APS	CCCCCCCCCCCCCCC[N+]1=CC(=CC=C1)S([O-])(=O)=O	1500	369.234	C20H35NO3S	2.21	RTI	31.12	31.1	31.08	31.1	0.02	0.0643087		pre	C15-APS	CCCCCCCCCCCCCCC[N+]1=CC(=CC=C1)S([O-])(=O)=O	1500	369.234	C20H35NO3S	2.21	RTI	31.1	31.1	31.11	31.1033	0.0057735	0.0185623
pre	C16-APS	CCCCCCCCCCCCCCCC[N+]1=CC(=CC=C1)S([O-])(=O)=O	1600	383.249	C21H37NO3S	2.65	RTI	33.01	32.99	32.97	32.99	0.02	0.0606244		pre	C16-APS	CCCCCCCCCCCCCCCC[N+]1=CC(=CC=C1)S([O-])(=O)=O	1600	383.249	C21H37NO3S	2.65	RTI	32.99	33	32.99	32.9933	0.0057735	0.017499
pre	C17-APS	CCCCCCCCCCCCCCCCC[N+]1=CC(=CC=C1)S([O-])(=O)=O	1700	397.265	C22H39NO3S	3.1	RTI	34.9	34.89	34.88	34.89	0.01	0.0286615		pre	C17-APS	CCCCCCCCCCCCCCCCC[N+]1=CC(=CC=C1)S([O-])(=O)=O	1700	397.265	C22H39NO3S	3.1	RTI	34.9	34.9	34.92	34.9067	0.011547	0.0330797
pre	C18-APS	CCCCCCCCCCCCCCCCCC[N+]1=CC(=CC=C1)S([O-])(=O)=O	1800	411.281	C23H41NO3S	3.54	RTI	36.8	36.78	36.77	36.7833	0.0152753	0.0415276		pre	C18-APS	CCCCCCCCCCCCCCCCCC[N+]1=CC(=CC=C1)S([O-])(=O)=O	1800	411.281	C23H41NO3S	3.54	RTI	36.79	36.79	36.79	36.79	0	0
pre	C19-APS	CCCCCCCCCCCCCCCCCCC[N+]1=CC(=CC=C1)S([O-])(=O)=O	1900	425.296	C24H43NO3S	3.99	RTI	38.59	38.6	38.57	38.5867	0.0152753	0.0395869		pre	C19-APS	CCCCCCCCCCCCCCCCCCC[N+]1=CC(=CC=C1)S([O-])(=O)=O	1900	425.296	C24H43NO3S	3.99	RTI	38.59	38.61	38.61	38.6033	0.011547	0.0299119
pre	C20-APS	CCCCCCCCCCCCCCCCCCCC[N+]1=CC(=CC=C1)S([O-])(=O)=O	2000	439.312	C25H45NO3S	4.43	RTI	40.26	40.27	40.26	40.2633	0.0057735	0.0143394		pre	C20-APS	CCCCCCCCCCCCCCCCCCCC[N+]1=CC(=CC=C1)S([O-])(=O)=O	2000	439.312	C25H45NO3S	4.43	RTI	40.27	40.27	40.3	40.28	0.0173205	0.0430003
1	BETA-NICOTINAMIDE ADENINE DINUCLEOTIDE	NC(C1=C[N+]([C@@H]2O[C@@H]([C@H]([C@H]2O)O)COP([O-])(OP(O)(OC[C@H]3O[C@@H](N4C=NC5=C4N=CN=C5N)[C@@H]([C@@H]3O)O)=O)=O)=CC=C1)=O		663.109	C21H27N7O14P2	-9.86649	P1_A	1.43	1.44	1.42	1.43	0.01	0.699301		1	BETA-NICOTINAMIDE ADENINE DINUCLEOTIDE	NC(C1=C[N+]([C@@H]2O[C@@H]([C@H]([C@H]2O)O)COP([O-])(OP(O)(OC[C@H]3O[C@@H](N4C=NC5=C4N=CN=C5N)[C@@H]([C@@H]3O)O)=O)=O)=CC=C1)=O		663.109	C21H27N7O14P2	-9.86649	P1_A	n.d.	n.d.	n.d.	#DIV/0!	#DIV/0!	#DIV/0!
2	GLUTAMINE	N[C@@H](CCC(N)=O)C(O)=O		146.069	C5H10N2O3	-4.00113	P1_A	1.39	1.39	1.39	1.39	0	0		2	GLUTAMINE	N[C@@H](CCC(N)=O)C(O)=O		146.069	C5H10N2O3	-4.00113	P1_A	1.4	1.4	1.4	1.4	2.71948e-16	1.94249e-14
3	HYPOTAURINE	NCCS(O)=O		109.02	C2H7NO2S	-2.70118	P1_A	1.39	1.39	1.39	1.39	0	0		3	HYPOTAURINE	NCCS(O)=O		109.02	C2H7NO2S	-2.70118	P1_A	1.4	1.4	1.4	1.4	2.71948e-16	1.94249e-14
4	INOSINE MONOPHOSPHATE	O[C@@H]1[C@@H](COP(O)(O)=O)O[C@H]([C@@H]1O)N1C=NC2=C1N=CNC2=O		348.047	C10H13N4O8P	-2.93011	P1_A	1.52	1.52	1.51	1.51667	0.0057735	0.380671		4	INOSINE MONOPHOSPHATE	O[C@@H]1[C@@H](COP(O)(O)=O)O[C@H]([C@@H]1O)N1C=NC2=C1N=CNC2=O		348.047	C10H13N4O8P	-2.93011	P1_A	1.57	1.55	1.57	1.56333	0.011547	0.738614
5	CITRATE	OC(=O)CC(O)(CC(O)=O)C(O)=O		192.027	C6H8O7	-1.32269	P1_A	n.d.	n.d.	n.d.	#DIV/0!	#DIV/0!	#DIV/0!		5	CITRATE	OC(=O)CC(O)(CC(O)=O)C(O)=O		192.027	C6H8O7	-1.32269	P1_A	1.72	1.73	1.73	1.72667	0.0057735	0.334373
6	THREONINE	C[C@@H](O)[C@H](N)C(O)=O		119.058	C4H9NO3	-3.47096	P1_A	1.39	1.4	1.39	1.39333	0.0057735	0.414366		6	THREONINE	C[C@@H](O)[C@H](N)C(O)=O		119.058	C4H9NO3	-3.47096	P1_A	1.4	1.4	1.4	1.4	2.71948e-16	1.94249e-14
7	PURINE	N1C=NC2=C1C=NC=N2		120.044	C5H4N4	-0.339002	P1_A	1.77	1.77	1.76	1.76667	0.0057735	0.326802		7	PURINE	N1C=NC2=C1C=NC=N2		120.044	C5H4N4	-0.339002	P1_A	n.d.	n.d.	n.d.	#DIV/0!	#DIV/0!	#DIV/0!
8	N-ACETYLNEURAMINATE	CC(=O)N[C@@H]1[C@@H](O)C[C@](O)(O[C@H]1[C@H](O)[C@H](O)CO)C(O)=O		309.106	C11H19NO9	-3.56394	P1_A	1.43	1.44	1.43	1.43333	0.0057735	0.402803		8	N-ACETYLNEURAMINATE	CC(=O)N[C@@H]1[C@@H](O)C[C@](O)(O[C@H]1[C@H](O)[C@H](O)CO)C(O)=O		309.106	C11H19NO9	-3.56394	P1_A	1.46	1.46	1.46	1.46	0	0
9	KYNURENINE	N[C@@H](CC(=O)C1=CC=CC=C1N)C(O)=O		208.085	C10H12N2O3	-1.90819	P1_A	2.76	2.75	2.75	2.75333	0.0057735	0.209691		9	KYNURENINE	N[C@@H](CC(=O)C1=CC=CC=C1N)C(O)=O		208.085	C10H12N2O3	-1.90819	P1_A	2.75	2.74	2.74	2.74333	0.0057735	0.210456
10	PYRIMIDINE	C1=CN=CN=C1		80.0374	C4H4N2	0.0497355	P1_A	n.d.	n.d.	n.d.	#DIV/0!	#DIV/0!	#DIV/0!		10	PYRIMIDINE	C1=CN=CN=C1		80.0374	C4H4N2	0.0497355	P1_A	n.d.	n.d.	n.d.	#DIV/0!	#DIV/0!	#DIV/0!
11	ASPARTATE	N[C@H](CC(O)=O)C(O)=O		133.038	C4H7NO4	-3.50375	P1_A	1.39	1.4	1.39	1.39333	0.0057735	0.414366		11	ASPARTATE	N[C@H](CC(O)=O)C(O)=O		133.038	C4H7NO4	-3.50375	P1_A	1.41	1.4	1.41	1.40667	0.0057735	0.410439
12	URATE	O=C1NC2=C(N1)C(=O)NC(=O)N2		168.028	C5H4N4O3	-1.54419	P1_A	1.57	1.56	1.57	1.56667	0.0057735	0.368521		12	URATE	O=C1NC2=C(N1)C(=O)NC(=O)N2		168.028	C5H4N4O3	-1.54419	P1_A	1.59	1.59	1.58	1.58667	0.0057735	0.363876
1	CYTIDINE	NC1=NC(=O)N(C=C1)[C@@H]1O[C@H](CO)[C@@H](O)[C@H]1O		243.086	C9H13N3O5	-2.79752	P1_B	1.42	1.43	1.42	1.42333	0.0057735	0.405633		1	CYTIDINE	NC1=NC(=O)N(C=C1)[C@@H]1O[C@H](CO)[C@@H](O)[C@H]1O		243.086	C9H13N3O5	-2.79752	P1_B	1.43	1.43	1.43	1.43	0	0
2	SERINE	N[C@@H](CO)C(O)=O		105.043	C3H7NO3	-3.88774	P1_B	1.39	1.39	1.39	1.39	0	0		2	SERINE	N[C@@H](CO)C(O)=O		105.043	C3H7NO3	-3.88774	P1_B	1.39	1.4	1.4	1.39667	0.0057735	0.413377
3	CYSTEINE	N[C@@H](CS)C(O)=O		121.02	C3H7NO2S	-2.79213	P1_B	n.d.	n.d.	n.d.	#DIV/0!	#DIV/0!	#DIV/0!		3	CYSTEINE	N[C@@H](CS)C(O)=O		121.02	C3H7NO2S	-2.79213	P1_B	n.d.	n.d.	n.d.	#DIV/0!	#DIV/0!	#DIV/0!
4	CITRULLINE	N[C@@H](CCCNC(N)=O)C(O)=O		175.096	C6H13N3O3	-3.93196	P1_B	1.39	1.4	1.39	1.39333	0.0057735	0.414366		4	CITRULLINE	N[C@@H](CCCNC(N)=O)C(O)=O		175.096	C6H13N3O3	-3.93196	P1_B	1.41	1.4	1.4	1.40333	0.0057735	0.411413
5	TAURINE	NCCS(O)(=O)=O		125.015	C2H7NO3S	-2.61469	P1_B	1.39	1.4	1.41	1.4	0.01	0.714286		5	TAURINE	NCCS(O)(=O)=O		125.015	C2H7NO3S	-2.61469	P1_B	1.41	1.4	1.41	1.40667	0.0057735	0.410439
6	GLUCONOLACTONE	OC[C@H]1OC(=O)[C@H](O)[C@@H](O)[C@@H]1O		178.048	C6H10O6	-2.74527	P1_B	1.44	1.43	1.45	1.44	0.01	0.694444		6	GLUCONOLACTONE	OC[C@H]1OC(=O)[C@H](O)[C@@H](O)[C@@H]1O		178.048	C6H10O6	-2.74527	P1_B	n.d.	n.d.	n.d.	#DIV/0!	#DIV/0!	#DIV/0!
7	NICOTINATE	OC(=O)C1=CN=CC=C1		123.032	C6H5NO2	-0.166446	P1_B	1.63	1.64	1.63	1.63333	0.0057735	0.35348		7	NICOTINATE	OC(=O)C1=CN=CC=C1		123.032	C6H5NO2	-0.166446	P1_B	1.66	1.65	1.65	1.65333	0.0057735	0.349204
8	INOSINE	OC[C@H]1O[C@H]([C@H](O)[C@@H]1O)N1C=NC2=C1N=CNC2=O		268.081	C10H12N4O5	-2.47854	P1_B	1.89	1.89	1.87	1.88333	0.011547	0.613115		8	INOSINE	OC[C@H]1O[C@H]([C@H](O)[C@@H]1O)N1C=NC2=C1N=CNC2=O		268.081	C10H12N4O5	-2.47854	P1_B	1.88	1.89	1.89	1.88667	0.0057735	0.306016
9	GAMMA-AMINOBUTYRATE	NCCCC(O)=O		103.063	C4H9NO2	-2.88568	P1_B	1.41	1.41	1.39	1.40333	0.011547	0.822827		9	GAMMA-AMINOBUTYRATE	NCCCC(O)=O		103.063	C4H9NO2	-2.88568	P1_B	1.4	1.39	1.39	1.39333	0.0057735	0.414366
10	CYTOSINE	NC1=CC=NC(=O)N1		111.043	C4H5N3O	-1.14761	P1_B	1.42	1.41	1.42	1.41667	0.0057735	0.407541		10	CYTOSINE	NC1=CC=NC(=O)N1		111.043	C4H5N3O	-1.14761	P1_B	n.d.	n.d.	n.d.	#DIV/0!	#DIV/0!	#DIV/0!
11	ISOLEUCINE	CC[C@H](C)[C@H](N)C(O)=O		131.095	C6H13NO2	-1.50841	P1_B	1.89	1.9	1.89	1.89333	0.0057735	0.304939		11	ISOLEUCINE	CC[C@H](C)[C@H](N)C(O)=O		131.095	C6H13NO2	-1.50841	P1_B	1.92	1.9	1.91	1.91	0.01	0.52356
12	PYRAZOLE	C1=CNN=C1		68.0374	C3H4N2	0.27743	P1_B	n.d.	n.d.	n.d.	#DIV/0!	#DIV/0!	#DIV/0!		12	PYRAZOLE	C1=CNN=C1		68.0374	C3H4N2	0.27743	P1_B	n.d.	n.d.	n.d.	#DIV/0!	#DIV/0!	#DIV/0!
1	GLUTAMATE	N[C@@H](CCC(O)=O)C(O)=O		147.053	C5H9NO4	-3.24145	P1_C	1.41	1.4	1.39	1.4	0.01	0.714286		1	GLUTAMATE	N[C@@H](CCC(O)=O)C(O)=O		147.053	C5H9NO4	-3.24145	P1_C	n.d.	n.d.	n.d.	#DIV/0!	#DIV/0!	#DIV/0!
2	ASCORBATE	[H][C@@]1(OC(=O)C(O)=C1O)[C@@H](O)CO		176.032	C6H8O6	-1.91356	P1_C	1.54	1.54	1.53	1.53667	0.0057735	0.375716		2	ASCORBATE	[H][C@@]1(OC(=O)C(O)=C1O)[C@@H](O)CO		176.032	C6H8O6	-1.91356	P1_C	n.d.	n.d.	n.d.	#DIV/0!	#DIV/0!	#DIV/0!
3	P-HYDROXYPHENYLACETATE	NCCC(O)=O		152.047	C8H8O3	-3.17359	P1_C	n.d.	n.d.	n.d.	#DIV/0!	#DIV/0!	#DIV/0!		3	P-HYDROXYPHENYLACETATE	NCCC(O)=O		152.047	C8H8O3	-3.17359	P1_C	n.d.	n.d.	n.d.	#DIV/0!	#DIV/0!	#DIV/0!
4	N-ACETYLGLUCOSAMINE	CC(=O)N[C@H]1C(O)O[C@H](CO)[C@@H](O)[C@@H]1O		221.09	C8H15NO6	-3.22057	P1_C	1.44	1.45	1.43	1.44	0.01	0.694444		4	N-ACETYLGLUCOSAMINE	CC(=O)N[C@H]1C(O)O[C@H](CO)[C@@H](O)[C@@H]1O		221.09	C8H15NO6	-3.22057	P1_C	1.48	1.47	1.47	1.47333	0.0057735	0.391867
5	GLYCOLATE	OCC(O)=O		76.016	C2H4O3	-1.04059	P1_C	n.d.	n.d.	n.d.	#DIV/0!	#DIV/0!	#DIV/0!		5	GLYCOLATE	OCC(O)=O		76.016	C2H4O3	-1.04059	P1_C	1.44	1.44	1.43	1.43667	0.0057735	0.401868
6	SARCOSINE	CNCC(O)=O		89.0477	C3H7NO2	-3.18626	P1_C	1.39	1.4	1.39	1.39333	0.0057735	0.414366		6	SARCOSINE	CNCC(O)=O		89.0477	C3H7NO2	-3.18626	P1_C	1.41	1.4	1.41	1.40667	0.0057735	0.410439
7	GLUCONATE	OC[C@@H](O)[C@@H](O)[C@H](O)[C@@H](O)C(O)=O		196.058	C6H12O7	-3.40974	P1_C	n.d.	n.d.	n.d.	#DIV/0!	#DIV/0!	#DIV/0!		7	GLUCONATE	OC[C@@H](O)[C@@H](O)[C@H](O)[C@@H](O)C(O)=O		196.058	C6H12O7	-3.40974	P1_C	1.44	1.43	1.43	1.43333	0.0057735	0.402803
8	QUINATE	OC1C[C@@](O)(C[C@@H](O)[C@H]1O)C(O)=O		192.063	C7H12O6	-2.69529	P1_C	1.46	1.47	1.46	1.46333	0.0057735	0.394545		8	QUINATE	OC1C[C@@](O)(C[C@@H](O)[C@H]1O)C(O)=O		192.063	C7H12O6	-2.69529	P1_C	1.46	1.46	1.46	1.46	0	0
9	DIHYDROOROTATE	OC(=O)C1CC(=O)NC(=O)N1		158.033	C5H6N2O4	-1.52327	P1_C	1.54	1.53	1.53	1.53333	0.0057735	0.376533		9	DIHYDROOROTATE	OC(=O)C1CC(=O)NC(=O)N1		158.033	C5H6N2O4	-1.52327	P1_C	1.54	1.54	1.54	1.54	0	0
10	MALONATE	OC(=O)CC(O)=O		104.011	C3H4O4	-0.331117	P1_C	n.d.	n.d.	n.d.	#DIV/0!	#DIV/0!	#DIV/0!		10	MALONATE	OC(=O)CC(O)=O		104.011	C3H4O4	-0.331117	P1_C	1.64	1.64	1.65	1.64333	0.0057735	0.351329
11	PIPECOLATE	OC(=O)C1CCCCN1		129.079	C6H11NO2	-2.12396	P1_C	1.52	1.53	1.53	1.52667	0.0057735	0.378177		11	PIPECOLATE	OC(=O)C1CCCCN1		129.079	C6H11NO2	-2.12396	P1_C	1.54	1.54	1.57	1.55	0.0173205	1.11745
12	FORMAMIDE	NC=O		45.0215	CH3NO	-1.07899	P1_C	n.d.	n.d.	n.d.	#DIV/0!	#DIV/0!	#DIV/0!		12	FORMAMIDE	NC=O		45.0215	CH3NO	-1.07899	P1_C	n.d.	n.d.	n.d.	#DIV/0!	#DIV/0!	#DIV/0!
1	GLYCINE	NCC(O)=O		75.032	C2H5NO2	-3.40946	P1_D	1.39	1.39	1.39	1.39	0	0		1	GLYCINE	NCC(O)=O		75.032	C2H5NO2	-3.40946	P1_D	1.39	1.39	1.4	1.39333	0.0057735	0.414366
2	METHIONINE	CSCC[C@H](N)C(O)=O		149.051	C5H11NO2S	-2.18933	P1_D	1.81	1.67	1.66	1.71333	0.083865	4.89484		2	METHIONINE	CSCC[C@H](N)C(O)=O		149.051	C5H11NO2S	-2.18933	P1_D	1.69	1.69	1.66	1.68	0.0173205	1.03098
3	TETRAHYDROFOLATE	NC1=NC(=O)C2=C(NC[C@H](CNC3=CC=C(C=C3)C(=O)NC(CCC(O)=O)C(O)=O)N2)N1		445.171	C19H23N7O6	-2.22378	P1_D	n.d.	n.d.	n.d.	#DIV/0!	#DIV/0!	#DIV/0!		3	TETRAHYDROFOLATE	NC1=NC(=O)C2=C(NC[C@H](CNC3=CC=C(C=C3)C(=O)NC(CCC(O)=O)C(O)=O)N2)N1		445.171	C19H23N7O6	-2.22378	P1_D	n.d.	n.d.	n.d.	#DIV/0!	#DIV/0!	#DIV/0!
4	ADENINE	NC1=NC=NC2=C1NC=N2		135.054	C5H5N5	-0.57347	P1_D	1.47	1.47	1.46	1.46667	0.0057735	0.393648		4	ADENINE	NC1=NC=NC2=C1NC=N2		135.054	C5H5N5	-0.57347	P1_D	n.d.	n.d.	n.d.	#DIV/0!	#DIV/0!	#DIV/0!
5	METHYLTHIOADENOSINE	CSC[C@H]1O[C@H]([C@H](O)[C@@H]1O)N1C=NC2=C1N=CN=C2N		297.09	C11H15N5O3S	-0.608493	P1_D	5.65	5.68	5.64	5.65667	0.0208167	0.368002		5	METHYLTHIOADENOSINE	CSC[C@H]1O[C@H]([C@H](O)[C@@H]1O)N1C=NC2=C1N=CN=C2N		297.09	C11H15N5O3S	-0.608493	P1_D	n.d.	n.d.	n.d.	#DIV/0!	#DIV/0!	#DIV/0!
6	THYMIDINE	CC1=CN([C@H]2C[C@H](O)[C@@H](CO)O2)C(=O)NC1=O		242.09	C10H14N2O5	-1.11905	P1_D	2.69	2.7	2.67	2.68667	0.0152753	0.568558		6	THYMIDINE	CC1=CN([C@H]2C[C@H](O)[C@@H](CO)O2)C(=O)NC1=O		242.09	C10H14N2O5	-1.11905	P1_D	2.7	2.68	2.69	2.69	0.01	0.371747
7	GLYCERATE	OC[C@@H](O)C(O)=O		106.027	C3H6O4	-1.51874	P1_D	n.d.	n.d.	n.d.	#DIV/0!	#DIV/0!	#DIV/0!		7	GLYCERATE	OC[C@@H](O)C(O)=O		106.027	C3H6O4	-1.51874	P1_D	1.48	1.48	1.48	1.48	2.71948e-16	1.83749e-14
8	OROTATE	OC(=O)C1=CC(=O)NC(=O)N1		156.017	C5H4N2O4	-1.22766	P1_D	1.5	1.51	1.5	1.50333	0.0057735	0.384047		8	OROTATE	OC(=O)C1=CC(=O)NC(=O)N1		156.017	C5H4N2O4	-1.22766	P1_D	1.51	1.55	1.54	1.53333	0.0208167	1.35761
9	ETHANOLAMINE PHOSPHATE	NCCOP(O)(O)=O		141.019	C2H8NO4P	-2.4513	P1_D	1.39	1.39	1.39	1.39	0	0		9	ETHANOLAMINE PHOSPHATE	NCCOP(O)(O)=O		141.019	C2H8NO4P	-2.4513	P1_D	1.4	1.4	1.4	1.4	2.71948e-16	1.94249e-14
10	XANTHINE	O=C1NC2=C(NC=N2)C(=O)N1		152.033	C5H4N4O2	-0.207064	P1_D	1.69	1.67	1.69	1.68333	0.011547	0.685961		10	XANTHINE	O=C1NC2=C(NC=N2)C(=O)N1		152.033	C5H4N4O2	-0.207064	P1_D	1.71	1.72	1.72	1.71667	0.0057735	0.336321
11	DIHYDROFOLATE	NC1=NC2=C(N=C(CNC3=CC=C(C=C3)C(=O)N[C@@H](CCC(O)=O)C(O)=O)CN2)C(=O)N1		443.155	C19H21N7O6	-1.44109	P1_D	n.d.	n.d.	n.d.	#DIV/0!	#DIV/0!	#DIV/0!		11	DIHYDROFOLATE	NC1=NC2=C(N=C(CNC3=CC=C(C=C3)C(=O)N[C@@H](CCC(O)=O)C(O)=O)CN2)C(=O)N1		443.155	C19H21N7O6	-1.44109	P1_D	n.d.	n.d.	n.d.	#DIV/0!	#DIV/0!	#DIV/0!
12	CYSTINE	N[C@@H](CSSC[C@H](N)C(O)=O)C(O)=O		240.024	C6H12N2O4S2	-5.89769	P1_D	1.37	1.37	1.37	1.37	0	0		12	CYSTINE	N[C@@H](CSSC[C@H](N)C(O)=O)C(O)=O		240.024	C6H12N2O4S2	-5.89769	P1_D	1.41	1.4	1.4	1.40333	0.0057735	0.411413
1	L-ALANINE	C[C@H](N)C(O)=O		89.0477	C3H7NO2	-2.84079	P1_E	1.39	1.4	1.39	1.39333	0.0057735	0.414366		1	L-ALANINE	C[C@H](N)C(O)=O		89.0477	C3H7NO2	-2.84079	P1_E	1.41	1.4	1.41	1.40667	0.0057735	0.410439
2	TRYPTOPHAN	N[C@@H](CC1=CNC2=CC=CC=C12)C(O)=O		204.09	C11H12N2O2	-1.08546	P1_E	5.28	5.31	5.27	5.28667	0.0208167	0.393758		2	TRYPTOPHAN	N[C@@H](CC1=CNC2=CC=CC=C12)C(O)=O		204.09	C11H12N2O2	-1.08546	P1_E	5.29	5.22	5.24	5.25	0.0360555	0.686772
3	URIDINE MONOPHOSPHATE	O[C@H]1[C@@H](O)[C@@H](O[C@@H]1COP(O)(O)=O)N1C=CC(=O)NC1=O		324.036	C9H13N2O9P	-2.53881	P1_E	1.49	1.48	1.47	1.48	0.01	0.675676		3	URIDINE MONOPHOSPHATE	O[C@H]1[C@@H](O)[C@@H](O[C@@H]1COP(O)(O)=O)N1C=CC(=O)NC1=O		324.036	C9H13N2O9P	-2.53881	P1_E	1.51	1.51	1.51	1.51	0	0
4	PROLINE	OC(=O)[C@@H]1CCCN1		115.063	C5H9NO2	-2.56864	P1_E	1.43	1.44	1.43	1.43333	0.0057735	0.402803		4	PROLINE	OC(=O)[C@@H]1CCCN1		115.063	C5H9NO2	-2.56864	P1_E	1.44	1.46	1.46	1.45333	0.011547	0.794519
5	THYMINE	CC1=CNC(=O)NC1=O		126.043	C5H6N2O2	-0.459741	P1_E	n.d.	n.d.	n.d.	#DIV/0!	#DIV/0!	#DIV/0!		5	THYMINE	CC1=CNC(=O)NC1=O		126.043	C5H6N2O2	-0.459741	P1_E	n.d.	n.d.	n.d.	#DIV/0!	#DIV/0!	#DIV/0!
6	SUCCINATE SEMIALDEHYDE	OC(=O)CCC=O		102.032	C4H6O3	-0.557099	P1_E	n.d.	n.d.	n.d.	#DIV/0!	#DIV/0!	#DIV/0!		6	SUCCINATE SEMIALDEHYDE	OC(=O)CCC=O		102.032	C4H6O3	-0.557099	P1_E	1.78	1.78	1.78	1.78	0	0
7	LACTATE	C[C@H](O)C(O)=O		90.0317	C3H6O3	-0.47183	P1_E	n.d.	n.d.	n.d.	#DIV/0!	#DIV/0!	#DIV/0!		7	LACTATE	C[C@H](O)C(O)=O		90.0317	C3H6O3	-0.47183	P1_E	1.75	1.74	1.74	1.74333	0.0057735	0.331176
8	URIDINE	OC[C@H]1O[C@H]([C@H](O)[C@@H]1O)N1C=CC(=O)NC1=O		244.07	C9H12N2O6	-2.41524	P1_E	1.72	1.72	1.72	1.72	0	0		8	URIDINE	OC[C@H]1O[C@H]([C@H](O)[C@@H]1O)N1C=CC(=O)NC1=O		244.07	C9H12N2O6	-2.41524	P1_E	1.75	1.74	1.75	1.74667	0.0057735	0.330544
9	FRUCTOSE BISPHOSPHATE	O[C@H]1[C@H](O)[C@](O)(COP(O)(O)=O)O[C@@H]1COP(O)(O)=O		339.996	C6H14O12P2	-3.00513	P1_E	n.d.	n.d.	n.d.	#DIV/0!	#DIV/0!	#DIV/0!		9	FRUCTOSE BISPHOSPHATE	O[C@H]1[C@H](O)[C@](O)(COP(O)(O)=O)O[C@@H]1COP(O)(O)=O		339.996	C6H14O12P2	-3.00513	P1_E	n.d.	n.d.	n.d.	#DIV/0!	#DIV/0!	#DIV/0!
10	CARNOSINE	NCCC(=O)N[C@@H](CC1=CN=CN1)C(O)=O		226.107	C9H14N4O3	-4.48024	P1_E	1.31	1.32	1.31	1.31333	0.0057735	0.439607		10	CARNOSINE	NCCC(=O)N[C@@H](CC1=CN=CN1)C(O)=O		226.107	C9H14N4O3	-4.48024	P1_E	n.d.	n.d.	n.d.	#DIV/0!	#DIV/0!	#DIV/0!
11	NICOTINAMIDE	NC(=O)C1=CN=CC=C1		122.048	C6H6N2O	-0.393786	P1_E	1.63	1.64	1.63	1.63333	0.0057735	0.35348		11	NICOTINAMIDE	NC(=O)C1=CN=CC=C1		122.048	C6H6N2O	-0.393786	P1_E	n.d.	n.d.	n.d.	#DIV/0!	#DIV/0!	#DIV/0!
12	SHIKIMATE	O[C@@H]1CC(=C[C@@H](O)[C@H]1O)C(O)=O		174.053	C7H10O5	-1.64007	P1_E	n.d.	n.d.	n.d.	#DIV/0!	#DIV/0!	#DIV/0!		12	SHIKIMATE	O[C@@H]1CC(=C[C@@H](O)[C@H]1O)C(O)=O		174.053	C7H10O5	-1.64007	P1_E	1.52	1.52	1.54	1.52667	0.011547	0.756354
1	SUCCINATE	OC(=O)CCC(O)=O		118.027	C4H6O4	-0.398483	P1_F	n.d.	n.d.	n.d.	#DIV/0!	#DIV/0!	#DIV/0!		1	SUCCINATE	OC(=O)CCC(O)=O		118.027	C4H6O4	-0.398483	P1_F	1.99	1.98	2	1.99	0.01	0.502513
2	PHENYLALANINE	N[C@@H](CC1=CC=CC=C1)C(O)=O		165.079	C9H11NO2	-1.18444	P1_F	2.86	2.85	2.85	2.85333	0.0057735	0.202342		2	PHENYLALANINE	N[C@@H](CC1=CC=CC=C1)C(O)=O		165.079	C9H11NO2	-1.18444	P1_F	2.86	2.85	2.85	2.85333	0.0057735	0.202342
3	URACIL	O=C1NC=CC(=O)N1		112.027	C4H4N2O2	-0.855291	P1_F	1.61	1.6	1.61	1.60667	0.0057735	0.359347		3	URACIL	O=C1NC=CC(=O)N1		112.027	C4H4N2O2	-0.855291	P1_F	1.62	1.62	1.64	1.62667	0.011547	0.709857
4	MALATE	O[C@@H](CC(O)=O)C(O)=O		134.022	C4H6O5	-1.11364	P1_F	1.66	1.65	1.63	1.64667	0.0152753	0.927647		4	MALATE	O[C@@H](CC(O)=O)C(O)=O		134.022	C4H6O5	-1.11364	P1_F	1.58	1.58	1.57	1.57667	0.0057735	0.366184
5	ASPARTATE	N[C@@H](CC(O)=O)C(O)=O		133.038	C4H7NO4	-3.50375	P1_F	1.39	1.4	1.39	1.39333	0.0057735	0.414366		5	ASPARTATE	N[C@@H](CC(O)=O)C(O)=O		133.038	C4H7NO4	-3.50375	P1_F	1.41	1.4	1.41	1.40667	0.0057735	0.410439
6	DEOXYCYTIDINE MONOPHOSPHATE	NC1=NC(=O)N(C=C1)[C@H]1C[C@H](O)[C@@H](COP(O)(O)=O)O1		307.057	C9H14N3O7P	-2.28303	P1_F	1.44	1.45	1.45	1.44667	0.0057735	0.39909		6	DEOXYCYTIDINE MONOPHOSPHATE	NC1=NC(=O)N(C=C1)[C@H]1C[C@H](O)[C@@H](COP(O)(O)=O)O1		307.057	C9H14N3O7P	-2.28303	P1_F	1.48	1.47	1.48	1.47667	0.0057735	0.390982
7	HYPOXANTHINE	OC1=NC=NC2=C1NC=N2		136.039	C5H4N4O	-0.0481096	P1_F	1.62	1.63	1.62	1.62333	0.0057735	0.355657		7	HYPOXANTHINE	OC1=NC=NC2=C1NC=N2		136.039	C5H4N4O	-0.0481096	P1_F	n.d.	n.d.	n.d.	#DIV/0!	#DIV/0!	#DIV/0!
8	CREATINE	CN(CC(O)=O)C(N)=N		131.069	C4H9N3O2	-2.86422	P1_F	1.41	1.41	1.41	1.41	0	0		8	CREATINE	CN(CC(O)=O)C(N)=N		131.069	C4H9N3O2	-2.86422	P1_F	n.d.	n.d.	n.d.	#DIV/0!	#DIV/0!	#DIV/0!
9	L-DOPA	N[C@@H](CC1=CC(O)=C(O)C=C1)C(O)=O		197.069	C9H11NO4	-1.79218	P1_F	1.59	1.59	1.58	1.58667	0.0057735	0.363876		9	L-DOPA	N[C@@H](CC1=CC(O)=C(O)C=C1)C(O)=O		197.069	C9H11NO4	-1.79218	P1_F	1.61	1.64	1.64	1.63	0.0173205	1.06261
10	GUANOSINE	NC1=NC2=C(N=CN2[C@@H]2O[C@H](CO)[C@@H](O)[C@H]2O)C(=O)N1		283.092	C10H13N5O5	-2.70622	P1_F	1.84	1.84	1.83	1.83667	0.0057735	0.314347		10	GUANOSINE	NC1=NC2=C(N=CN2[C@@H]2O[C@H](CO)[C@@H](O)[C@H]2O)C(=O)N1		283.092	C10H13N5O5	-2.70622	P1_F	n.d.	n.d.	n.d.	#DIV/0!	#DIV/0!	#DIV/0!
11	DIHYDROURACIL	O=C1CCNC(=O)N1		114.043	C4H6N2O2	-1.21321	P1_F	1.62	1.63	1.62	1.62333	0.0057735	0.355657		11	DIHYDROURACIL	O=C1CCNC(=O)N1		114.043	C4H6N2O2	-1.21321	P1_F	n.d.	n.d.	n.d.	#DIV/0!	#DIV/0!	#DIV/0!
12	MALATE	O[C@H](CC(O)=O)C(O)=O		134.022	C4H6O5	-1.11364	P1_F	1.66	1.65	1.63	1.64667	0.0152753	0.927647		12	MALATE	O[C@H](CC(O)=O)C(O)=O		134.022	C4H6O5	-1.11364	P1_F	1.58	1.58	1.57	1.57667	0.0057735	0.366184
1	LYSINE	NCCCC[C@H](N)C(O)=O		146.106	C6H14N2O2	-3.21453	P1_G	1.31	1.31	1.31	1.31	0	0		1	LYSINE	NCCCC[C@H](N)C(O)=O		146.106	C6H14N2O2	-3.21453	P1_G	n.d.	n.d.	n.d.	#DIV/0!	#DIV/0!	#DIV/0!
2	TYROSINE	N[C@@H](CC1=CC=C(O)C=C1)C(O)=O		181.074	C9H11NO3	-1.48859	P1_G	1.76	1.76	1.75	1.75667	0.0057735	0.328662		2	TYROSINE	N[C@@H](CC1=CC=C(O)C=C1)C(O)=O		181.074	C9H11NO3	-1.48859	P1_G	1.78	1.78	1.78	1.78	0	0
3	GLYCEROL	OCC(O)CO		92.0473	C3H8O3	-1.83901	P1_G	n.d.	n.d.	n.d.	#DIV/0!	#DIV/0!	#DIV/0!		3	GLYCEROL	OCC(O)CO		92.0473	C3H8O3	-1.83901	P1_G	n.d.	n.d.	n.d.	#DIV/0!	#DIV/0!	#DIV/0!
4	ASPARAGINE	N[C@@H](CC(N)=O)C(O)=O		132.053	C4H8N2O3	-4.28783	P1_G	1.39	1.39	1.38	1.38667	0.0057735	0.416358		4	ASPARAGINE	N[C@@H](CC(N)=O)C(O)=O		132.053	C4H8N2O3	-4.28783	P1_G	1.39	1.4	1.4	1.39667	0.0057735	0.413377
5	VALINE	CC(C)[C@H](N)C(O)=O		117.079	C5H11NO2	-1.95314	P1_G	1.52	1.52	1.53	1.52333	0.0057735	0.379005		5	VALINE	CC(C)[C@H](N)C(O)=O		117.079	C5H11NO2	-1.95314	P1_G	n.d.	n.d.	n.d.	#DIV/0!	#DIV/0!	#DIV/0!
6	GUANINE	NC1=NC(=O)C2=C(N1)N=CN2		151.049	C5H5N5O	-0.589339	P1_G	1.84	1.84	1.82	1.83333	0.011547	0.629837		6	GUANINE	NC1=NC(=O)C2=C(N1)N=CN2		151.049	C5H5N5O	-0.589339	P1_G	n.d.	n.d.	n.d.	#DIV/0!	#DIV/0!	#DIV/0!
7	HOMOSERINE	N[C@@H](CCO)C(O)=O		119.058	C4H9NO3	-3.82773	P1_G	1.39	1.4	1.39	1.39333	0.0057735	0.414366		7	HOMOSERINE	N[C@@H](CCO)C(O)=O		119.058	C4H9NO3	-3.82773	P1_G	1.4	1.4	1.4	1.4	2.71948e-16	1.94249e-14
8	PYRIDOXINE	CC1=NC=C(CO)C(CO)=C1O		169.074	C8H11NO3	-0.951321	P1_G	1.58	1.59	1.58	1.58333	0.0057735	0.364642		8	PYRIDOXINE	CC1=NC=C(CO)C(CO)=C1O		169.074	C8H11NO3	-0.951321	P1_G	n.d.	n.d.	n.d.	#DIV/0!	#DIV/0!	#DIV/0!
9	DEOXYADENOSINE MONOPHOSPHATE	NC1=NC=NC2=C1N=CN2[C@H]1C[C@H](O)[C@@H](COP(O)(O)=O)O1		331.068	C10H14N5O6P	-3.8479	P1_G	1.52	1.53	1.54	1.53	0.01	0.653595		9	DEOXYADENOSINE MONOPHOSPHATE	NC1=NC=NC2=C1N=CN2[C@H]1C[C@H](O)[C@@H](COP(O)(O)=O)O1		331.068	C10H14N5O6P	-3.8479	P1_G	1.59	1.61	1.59	1.59667	0.011547	0.723194
10	TARTRATE	O[C@H]([C@@H](O)C(O)=O)C(O)=O		150.016	C4H6O6	-1.8288	P1_G	n.d.	n.d.	n.d.	#DIV/0!	#DIV/0!	#DIV/0!		10	TARTRATE	O[C@H]([C@@H](O)C(O)=O)C(O)=O		150.016	C4H6O6	-1.8288	P1_G	1.48	1.47	1.48	1.47667	0.0057735	0.390982
11	NICOTINAMIDE MONONUCLEOTIDE	NC(=O)C1=CC=C[N+](=C1)[C@@H]1O[C@H](COP(O)([O-])=O)[C@@H](O)[C@H]1O		334.057	C11H15N2O8P	-6.24435	P1_G	1.42	1.44	1.42	1.42667	0.011547	0.80937		11	NICOTINAMIDE MONONUCLEOTIDE	NC(=O)C1=CC=C[N+](=C1)[C@@H]1O[C@H](COP(O)([O-])=O)[C@@H](O)[C@H]1O		334.057	C11H15N2O8P	-6.24435	P1_G	n.d.	n.d.	n.d.	#DIV/0!	#DIV/0!	#DIV/0!
12	FOLATE	NC1=NC(=O)C2=NC(CNC3=CC=C(C=C3)C(=O)N[C@@H](CCC(O)=O)C(O)=O)=CN=C2N1		441.14	C19H19N7O6	-0.6822	P1_G	10.74	10.75	10.73	10.74	0.01	0.0931099		12	FOLATE	NC1=NC(=O)C2=NC(CNC3=CC=C(C=C3)C(=O)N[C@@H](CCC(O)=O)C(O)=O)=CN=C2N1		441.14	C19H19N7O6	-0.6822	P1_G	n.d.	n.d.	n.d.	#DIV/0!	#DIV/0!	#DIV/0!
1	ISOCITRATE	OC(C(CC(O)=O)C(O)=O)C(O)=O		192.027	C6H8O7	-1.44633	P1_H	n.d.	n.d.	n.d.	#DIV/0!	#DIV/0!	#DIV/0!		1	ISOCITRATE	OC(C(CC(O)=O)C(O)=O)C(O)=O		192.027	C6H8O7	-1.44633	P1_H	1.72	1.73	1.73	1.72667	0.0057735	0.334373
2	THIOUREA	NC(N)=S		76.0095	CH4N2S	-0.473964	P1_H	n.d.	n.d.	n.d.	#DIV/0!	#DIV/0!	#DIV/0!		2	THIOUREA	NC(N)=S		76.0095	CH4N2S	-0.473964	P1_H	n.d.	n.d.	n.d.	#DIV/0!	#DIV/0!	#DIV/0!
3	DIETHANOLAMINE	OCCNCCO		105.079	C4H11NO2	-1.57308	P1_H	1.37	1.36	1.37	1.36667	0.0057735	0.422451		3	DIETHANOLAMINE	OCCNCCO		105.079	C4H11NO2	-1.57308	P1_H	n.d.	n.d.	n.d.	#DIV/0!	#DIV/0!	#DIV/0!
4	AMINOISOBUTANOATE	CC(CN)C(O)=O		103.063	C4H9NO2	-2.63068	P1_H	1.41	1.41	1.39	1.40333	0.011547	0.822827		4	AMINOISOBUTANOATE	CC(CN)C(O)=O		103.063	C4H9NO2	-2.63068	P1_H	n.d.	n.d.	n.d.	#DIV/0!	#DIV/0!	#DIV/0!
5	CYS-GLY	N[C@@H](CS)C(=O)NCC(O)=O		178.041	C5H10N2O3S	-3.90022	P1_H	n.d.	n.d.	n.d.	#DIV/0!	#DIV/0!	#DIV/0!		5	CYS-GLY	N[C@@H](CS)C(=O)NCC(O)=O		178.041	C5H10N2O3S	-3.90022	P1_H	n.d.	n.d.	n.d.	#DIV/0!	#DIV/0!	#DIV/0!
6	2-PHOSPHOGLYCERATE	OCC(OP(O)(O)=O)C(O)=O		185.993	C3H7O7P	-1.64231	P1_H	n.d.	n.d.	n.d.	#DIV/0!	#DIV/0!	#DIV/0!		6	2-PHOSPHOGLYCERATE	OCC(OP(O)(O)=O)C(O)=O		185.993	C3H7O7P	-1.64231	P1_H	1.51	1.5	1.5	1.50333	0.0057735	0.384047
7	GUANIDINOACETATE	NC(=N)NCC(O)=O		117.054	C3H7N3O2	-3.12621	P1_H	1.39	1.39	1.39	1.39	0	0		7	GUANIDINOACETATE	NC(=N)NCC(O)=O		117.054	C3H7N3O2	-3.12621	P1_H	1.39	1.39	1.39	1.39	0	0
8	CREATININE	CN1CC(=O)NC1=N		113.059	C4H7N3O	-1.06448	P1_H	1.39	1.4	1.39	1.39333	0.0057735	0.414366		8	CREATININE	CN1CC(=O)NC1=N		113.059	C4H7N3O	-1.06448	P1_H	1.39	1.39	1.39	1.39	0	0
9	N-ACETYLTRYPTOPHAN	CC(=O)N[C@@H](CC1=CNC2=C1C=CC=C2)C(O)=O		246.1	C13H14N2O3	0.995224	P1_H	14.56	14.56	14.55	14.5567	0.0057735	0.0396623		9	N-ACETYLTRYPTOPHAN	CC(=O)N[C@@H](CC1=CNC2=C1C=CC=C2)C(O)=O		246.1	C13H14N2O3	0.995224	P1_H	14.57	14.55	14.55	14.5567	0.011547	0.0793245
10	TRANS-ACONITATE	OC(=O)C\C(=C/C(O)=O)C(O)=O		174.016	C6H6O6	-0.521037	P1_H	n.d.	n.d.	n.d.	#DIV/0!	#DIV/0!	#DIV/0!		10	TRANS-ACONITATE	OC(=O)C\C(=C/C(O)=O)C(O)=O		174.016	C6H6O6	-0.521037	P1_H	n.d.	n.d.	n.d.	#DIV/0!	#DIV/0!	#DIV/0!
11	N-ACETYLMANNOSAMINE	[H][C@@]1(O)O[C@H](CO)[C@@H](O)[C@H](O)[C@@H]1NC(C)=O		221.09	C8H15NO6	-3.22057	P1_H	1.44	1.45	1.43	1.44	0.01	0.694444		11	N-ACETYLMANNOSAMINE	[H][C@@]1(O)O[C@H](CO)[C@@H](O)[C@H](O)[C@@H]1NC(C)=O		221.09	C8H15NO6	-3.22057	P1_H	n.d.	n.d.	n.d.	#DIV/0!	#DIV/0!	#DIV/0!
12	GLUCOSE 6-PHOSPHATE	OC1O[C@H](COP(O)(O)=O)[C@@H](O)[C@H](O)[C@H]1O		260.03	C6H13O9P	-3.05611	P1_H	n.d.	n.d.	n.d.	#DIV/0!	#DIV/0!	#DIV/0!		12	GLUCOSE 6-PHOSPHATE	OC1O[C@H](COP(O)(O)=O)[C@@H](O)[C@H](O)[C@H]1O		260.03	C6H13O9P	-3.05611	P1_H	1.43	1.44	1.43	1.43333	0.0057735	0.402803
post	C1-APS	C[N+]1=CC(=CC=C1)S([O-])(=O)=O	100	173.015	C6H7NO3S	-4.01	RTI	1.45	1.43	1.44	1.44	0.01	0.694444		post	C1-APS	C[N+]1=CC(=CC=C1)S([O-])(=O)=O	100	173.015	C6H7NO3S	-4.01	RTI	1.48	1.48	1.48	1.48	2.71948e-16	1.83749e-14
post	C2-APS	CC[N+]1=CC(=CC=C1)S([O-])(=O)=O	200	187.03	C7H9NO3S	-3.65	RTI	1.5	1.49	1.49	1.49333	0.0057735	0.386618		post	C2-APS	CC[N+]1=CC(=CC=C1)S([O-])(=O)=O	200	187.03	C7H9NO3S	-3.65	RTI	1.5	1.5	1.49	1.49667	0.0057735	0.385757
post	C3-APS	CCC[N+]1=CC(=CC=C1)S([O-])(=O)=O	300	201.046	C8H11NO3S	-3.13	RTI	1.68	1.68	1.68	1.68	0	0		post	C3-APS	CCC[N+]1=CC(=CC=C1)S([O-])(=O)=O	300	201.046	C8H11NO3S	-3.13	RTI	1.66	1.66	1.65	1.65667	0.0057735	0.348501
post	C4-APS	CCCC[N+]1=CC(=CC=C1)S([O-])(=O)=O	400	215.062	C9H13NO3S	-2.68	RTI	2.6	2.59	2.59	2.59333	0.0057735	0.222629		post	C4-APS	CCCC[N+]1=CC(=CC=C1)S([O-])(=O)=O	400	215.062	C9H13NO3S	-2.68	RTI	2.63	2.66	2.63	2.64	0.0173205	0.65608
post	C5-APS	CCCCC[N+]1=CC(=CC=C1)S([O-])(=O)=O	500	229.077	C10H15NO3S	-2.24	RTI	6.1	6.11	6.08	6.09667	0.0152753	0.250551		post	C5-APS	CCCCC[N+]1=CC(=CC=C1)S([O-])(=O)=O	500	229.077	C10H15NO3S	-2.24	RTI	6.05	6.1	6.09	6.08	0.0264575	0.435156
post	C6-APS	CCCCCC[N+]1=CC(=CC=C1)S([O-])(=O)=O	600	243.093	C11H17NO3S	-1.79	RTI	12.62	12.61	12.62	12.6167	0.0057735	0.0457609		post	C6-APS	CCCCCC[N+]1=CC(=CC=C1)S([O-])(=O)=O	600	243.093	C11H17NO3S	-1.79	RTI	12.6	12.61	1.62	8.94333	6.34219	70.9153
post	C7-APS	CCCCCCC[N+]1=CC(=CC=C1)S([O-])(=O)=O	700	257.109	C12H19NO3S	-1.35	RTI	15.82	15.8	15.82	15.8133	0.011547	0.0730207		post	C7-APS	CCCCCCC[N+]1=CC(=CC=C1)S([O-])(=O)=O	700	257.109	C12H19NO3S	-1.35	RTI	15.81	15.82	15.83	15.82	0.01	0.0632111
post	C8-APS	CCCCCCCC[N+]1=CC(=CC=C1)S([O-])(=O)=O	800	271.124	C13H21NO3S	-0.9	RTI	18.19	18.2	18.23	18.2067	0.0208167	0.114335		post	C8-APS	CCCCCCCC[N+]1=CC(=CC=C1)S([O-])(=O)=O	800	271.124	C13H21NO3S	-0.9	RTI	18.21	18.22	18.23	18.22	0.01	0.0548847
post	C9-APS	CCCCCCCCC[N+]1=CC(=CC=C1)S([O-])(=O)=O	900	285.14	C14H23NO3S	-0.46	RTI	20.25	20.24	20.26	20.25	0.01	0.0493827		post	C9-APS	CCCCCCCCC[N+]1=CC(=CC=C1)S([O-])(=O)=O	900	285.14	C14H23NO3S	-0.46	RTI	20.26	20.27	20.28	20.27	0.01	0.049334
post	C10-APS	CCCCCCCCCC[N+]1=CC(=CC=C1)S([O-])(=O)=O	1000	299.156	C15H25NO3S	-0.02	RTI	22.11	22.11	22.14	22.12	0.0173205	0.0783025		post	C10-APS	CCCCCCCCCC[N+]1=CC(=CC=C1)S([O-])(=O)=O	1000	299.156	C15H25NO3S	-0.02	RTI	22.14	22.13	22.14	22.1367	0.0057735	0.0260812
post	C11-APS	CCCCCCCCCCC[N+]1=CC(=CC=C1)S([O-])(=O)=O	1100	313.171	C16H27NO3S	0.43	RTI	23.9	23.9	23.92	23.9067	0.011547	0.0483004		post	C11-APS	CCCCCCCCCCC[N+]1=CC(=CC=C1)S([O-])(=O)=O	1100	313.171	C16H27NO3S	0.43	RTI	23.91	23.9	23.92	23.91	0.01	0.0418235
post	C12-APS	CCCCCCCCCCCC[N+]1=CC(=CC=C1)S([O-])(=O)=O	1200	327.187	C17H29NO3S	0.87	RTI	25.66	25.66	25.68	25.6667	0.011547	0.0449883		post	C12-APS	CCCCCCCCCCCC[N+]1=CC(=CC=C1)S([O-])(=O)=O	1200	327.187	C17H29NO3S	0.87	RTI	25.68	25.68	26.68	26.0133	0.57735	2.21944
post	C13-APS	CCCCCCCCCCCCC[N+]1=CC(=CC=C1)S([O-])(=O)=O	1300	341.202	C18H31NO3S	1.32	RTI	27.44	27.43	27.45	27.44	0.01	0.0364431		post	C13-APS	CCCCCCCCCCCCC[N+]1=CC(=CC=C1)S([O-])(=O)=O	1300	341.202	C18H31NO3S	1.32	RTI	27.45	27.43	27.46	27.4467	0.0152753	0.0556543
post	C14-APS	CCCCCCCCCCCCCC[N+]1=CC(=CC=C1)S([O-])(=O)=O	1400	355.218	C19H33NO3S	1.76	RTI	29.25	29.24	29.27	29.2533	0.0152753	0.0522171		post	C14-APS	CCCCCCCCCCCCCC[N+]1=CC(=CC=C1)S([O-])(=O)=O	1400	355.218	C19H33NO3S	1.76	RTI	29.27	29.26	29.25	29.26	0.01	0.0341763
post	C15-APS	CCCCCCCCCCCCCCC[N+]1=CC(=CC=C1)S([O-])(=O)=O	1500	369.234	C20H35NO3S	2.21	RTI	31.1	31.08	31.11	31.0967	0.0152753	0.0491218		post	C15-APS	CCCCCCCCCCCCCCC[N+]1=CC(=CC=C1)S([O-])(=O)=O	1500	369.234	C20H35NO3S	2.21	RTI	31.1	31.11	31.11	31.1067	0.0057735	0.0185603
post	C16-APS	CCCCCCCCCCCCCCCC[N+]1=CC(=CC=C1)S([O-])(=O)=O	1600	383.249	C21H37NO3S	2.65	RTI	32.99	32.97	33	32.9867	0.0152753	0.0463074		post	C16-APS	CCCCCCCCCCCCCCCC[N+]1=CC(=CC=C1)S([O-])(=O)=O	1600	383.249	C21H37NO3S	2.65	RTI	33	32.99	33	32.9967	0.0057735	0.0174972
post	C17-APS	CCCCCCCCCCCCCCCCC[N+]1=CC(=CC=C1)S([O-])(=O)=O	1700	397.265	C22H39NO3S	3.1	RTI	34.89	34.88	34.9	34.89	0.01	0.0286615		post	C17-APS	CCCCCCCCCCCCCCCCC[N+]1=CC(=CC=C1)S([O-])(=O)=O	1700	397.265	C22H39NO3S	3.1	RTI	34.9	34.92	34.92	34.9133	0.011547	0.0330733
post	C18-APS	CCCCCCCCCCCCCCCCCC[N+]1=CC(=CC=C1)S([O-])(=O)=O	1800	411.281	C23H41NO3S	3.54	RTI	36.78	36.77	36.77	36.7733	0.0057735	0.0157002		post	C18-APS	CCCCCCCCCCCCCCCCCC[N+]1=CC(=CC=C1)S([O-])(=O)=O	1800	411.281	C23H41NO3S	3.54	RTI	36.79	36.79	36.8	36.7933	0.0057735	0.0156917
post	C19-APS	CCCCCCCCCCCCCCCCCCC[N+]1=CC(=CC=C1)S([O-])(=O)=O	1900	425.296	C24H43NO3S	3.99	RTI	38.6	38.57	38.58	38.5833	0.0152753	0.0395903		post	C19-APS	CCCCCCCCCCCCCCCCCCC[N+]1=CC(=CC=C1)S([O-])(=O)=O	1900	425.296	C24H43NO3S	3.99	RTI	38.61	38.61	38.61	38.61	0	0
post	C20-APS	CCCCCCCCCCCCCCCCCCCC[N+]1=CC(=CC=C1)S([O-])(=O)=O	2000	439.312	C25H45NO3S	4.43	RTI	40.27	40.26	40.26	40.2633	0.0057735	0.0143394		post	C20-APS	CCCCCCCCCCCCCCCCCCCC[N+]1=CC(=CC=C1)S([O-])(=O)=O	2000	439.312	C25H45NO3S	4.43	RTI	40.27	40.3	40.32	40.2967	0.0251661	0.0624521

## Sheet: Plate 2
								pos mode RT															neg mode RT
No.	Name	SMILES	RTI	exact mass	formula	logP	Mix	Rep 1	Rep 2	Rep 3	mean	stdev	rel stdev		No.	Name	SMILES	RTI	exact mass	formula	logP	Mix	Rep 1	Rep 2	Rep 3	mean	stdev	rel stdev
pre	C1-APS	C[N+]1=CC(=CC=C1)S([O-])(=O)=O	100	173.015	C6H7NO3S	-4.01	RTI	1.44	1.45	1.43	1.44	0.01	0.694444		pre	C1-APS	C[N+]1=CC(=CC=C1)S([O-])(=O)=O	100	173.015	C6H7NO3S	-4.01	RTI	1.47	1.48	1.48		0.0057735	#DIV/0!
pre	C2-APS	CC[N+]1=CC(=CC=C1)S([O-])(=O)=O	200	187.03	C7H9NO3S	-3.65	RTI	1.49	1.5	1.49	1.49333	0.0057735	0.386618		pre	C2-APS	CC[N+]1=CC(=CC=C1)S([O-])(=O)=O	200	187.03	C7H9NO3S	-3.65	RTI	1.5	1.5	1.5		0	#DIV/0!
pre	C3-APS	CCC[N+]1=CC(=CC=C1)S([O-])(=O)=O	300	201.046	C8H11NO3S	-3.13	RTI	1.68	1.68	1.68	1.68	0	0		pre	C3-APS	CCC[N+]1=CC(=CC=C1)S([O-])(=O)=O	300	201.046	C8H11NO3S	-3.13	RTI	1.69	1.66	1.66		0.0173205	#DIV/0!
pre	C4-APS	CCCC[N+]1=CC(=CC=C1)S([O-])(=O)=O	400	215.062	C9H13NO3S	-2.68	RTI	2.61	2.6	2.59	2.6	0.01	0.384615		pre	C4-APS	CCCC[N+]1=CC(=CC=C1)S([O-])(=O)=O	400	215.062	C9H13NO3S	-2.68	RTI	2.66	2.63	2.66		0.0173205	#DIV/0!
pre	C5-APS	CCCCC[N+]1=CC(=CC=C1)S([O-])(=O)=O	500	229.077	C10H15NO3S	-2.24	RTI	6.09	6.1	6.11	6.1	0.01	0.163934		pre	C5-APS	CCCCC[N+]1=CC(=CC=C1)S([O-])(=O)=O	500	229.077	C10H15NO3S	-2.24	RTI	6.2	6.05	6.1		0.0763763	#DIV/0!
pre	C6-APS	CCCCCC[N+]1=CC(=CC=C1)S([O-])(=O)=O	600	243.093	C11H17NO3S	-1.79	RTI	12.64	12.62	12.61	12.6233	0.0152753	0.121008		pre	C6-APS	CCCCCC[N+]1=CC(=CC=C1)S([O-])(=O)=O	600	243.093	C11H17NO3S	-1.79	RTI	12.63	12.6	12.61		0.0152753	#DIV/0!
pre	C7-APS	CCCCCCC[N+]1=CC(=CC=C1)S([O-])(=O)=O	700	257.109	C12H19NO3S	-1.35	RTI	15.85	15.82	15.8	15.8233	0.0251661	0.159044		pre	C7-APS	CCCCCCC[N+]1=CC(=CC=C1)S([O-])(=O)=O	700	257.109	C12H19NO3S	-1.35	RTI	15.82	15.81	15.82		0.0057735	#DIV/0!
pre	C8-APS	CCCCCCCC[N+]1=CC(=CC=C1)S([O-])(=O)=O	800	271.124	C13H21NO3S	-0.9	RTI	18.24	18.19	18.2	18.21	0.0264575	0.145291		pre	C8-APS	CCCCCCCC[N+]1=CC(=CC=C1)S([O-])(=O)=O	800	271.124	C13H21NO3S	-0.9	RTI	18.22	18.21	18.22		0.0057735	#DIV/0!
pre	C9-APS	CCCCCCCCC[N+]1=CC(=CC=C1)S([O-])(=O)=O	900	285.14	C14H23NO3S	-0.46	RTI	20.3	20.25	20.24	20.2633	0.0321455	0.158639		pre	C9-APS	CCCCCCCCC[N+]1=CC(=CC=C1)S([O-])(=O)=O	900	285.14	C14H23NO3S	-0.46	RTI	20.27	20.26	20.27		0.0057735	#DIV/0!
pre	C10-APS	CCCCCCCCCC[N+]1=CC(=CC=C1)S([O-])(=O)=O	1000	299.156	C15H25NO3S	-0.02	RTI	22.17	22.11	22.11	22.13	0.034641	0.156534		pre	C10-APS	CCCCCCCCCC[N+]1=CC(=CC=C1)S([O-])(=O)=O	1000	299.156	C15H25NO3S	-0.02	RTI	22.14	22.14	22.13		0.0057735	#DIV/0!
pre	C11-APS	CCCCCCCCCCC[N+]1=CC(=CC=C1)S([O-])(=O)=O	1100	313.171	C16H27NO3S	0.43	RTI	23.96	23.9	23.9	23.92	0.034641	0.14482		pre	C11-APS	CCCCCCCCCCC[N+]1=CC(=CC=C1)S([O-])(=O)=O	1100	313.171	C16H27NO3S	0.43	RTI	23.92	23.91	23.9		0.01	#DIV/0!
pre	C12-APS	CCCCCCCCCCCC[N+]1=CC(=CC=C1)S([O-])(=O)=O	1200	327.187	C17H29NO3S	0.87	RTI	25.71	25.66	25.66	25.6767	0.0288675	0.112427		pre	C12-APS	CCCCCCCCCCCC[N+]1=CC(=CC=C1)S([O-])(=O)=O	1200	327.187	C17H29NO3S	0.87	RTI	25.68	25.68	25.68		4.35117e-15	#DIV/0!
pre	C13-APS	CCCCCCCCCCCCC[N+]1=CC(=CC=C1)S([O-])(=O)=O	1300	341.202	C18H31NO3S	1.32	RTI	27.48	27.44	27.43	27.45	0.0264575	0.0963844		pre	C13-APS	CCCCCCCCCCCCC[N+]1=CC(=CC=C1)S([O-])(=O)=O	1300	341.202	C18H31NO3S	1.32	RTI	27.46	27.45	27.43		0.0152753	#DIV/0!
pre	C14-APS	CCCCCCCCCCCCCC[N+]1=CC(=CC=C1)S([O-])(=O)=O	1400	355.218	C19H33NO3S	1.76	RTI	29.27	29.25	29.24	29.2533	0.0152753	0.0522171		pre	C14-APS	CCCCCCCCCCCCCC[N+]1=CC(=CC=C1)S([O-])(=O)=O	1400	355.218	C19H33NO3S	1.76	RTI	29.26	29.27	29.26		0.0057735	#DIV/0!
pre	C15-APS	CCCCCCCCCCCCCCC[N+]1=CC(=CC=C1)S([O-])(=O)=O	1500	369.234	C20H35NO3S	2.21	RTI	31.12	31.1	31.08	31.1	0.02	0.0643087		pre	C15-APS	CCCCCCCCCCCCCCC[N+]1=CC(=CC=C1)S([O-])(=O)=O	1500	369.234	C20H35NO3S	2.21	RTI	31.1	31.1	31.11		0.0057735	#DIV/0!
pre	C16-APS	CCCCCCCCCCCCCCCC[N+]1=CC(=CC=C1)S([O-])(=O)=O	1600	383.249	C21H37NO3S	2.65	RTI	33.01	32.99	32.97	32.99	0.02	0.0606244		pre	C16-APS	CCCCCCCCCCCCCCCC[N+]1=CC(=CC=C1)S([O-])(=O)=O	1600	383.249	C21H37NO3S	2.65	RTI	32.99	33	32.99		0.0057735	#DIV/0!
pre	C17-APS	CCCCCCCCCCCCCCCCC[N+]1=CC(=CC=C1)S([O-])(=O)=O	1700	397.265	C22H39NO3S	3.1	RTI	34.9	34.89	34.88	34.89	0.01	0.0286615		pre	C17-APS	CCCCCCCCCCCCCCCCC[N+]1=CC(=CC=C1)S([O-])(=O)=O	1700	397.265	C22H39NO3S	3.1	RTI	34.9	34.9	34.92		0.011547	#DIV/0!
pre	C18-APS	CCCCCCCCCCCCCCCCCC[N+]1=CC(=CC=C1)S([O-])(=O)=O	1800	411.281	C23H41NO3S	3.54	RTI	36.8	36.78	36.77	36.7833	0.0152753	0.0415276		pre	C18-APS	CCCCCCCCCCCCCCCCCC[N+]1=CC(=CC=C1)S([O-])(=O)=O	1800	411.281	C23H41NO3S	3.54	RTI	36.79	36.79	36.79		0	#DIV/0!
pre	C19-APS	CCCCCCCCCCCCCCCCCCC[N+]1=CC(=CC=C1)S([O-])(=O)=O	1900	425.296	C24H43NO3S	3.99	RTI	38.59	38.6	38.57	38.5867	0.0152753	0.0395869		pre	C19-APS	CCCCCCCCCCCCCCCCCCC[N+]1=CC(=CC=C1)S([O-])(=O)=O	1900	425.296	C24H43NO3S	3.99	RTI	38.59	38.61	38.61		0.011547	#DIV/0!
pre	C20-APS	CCCCCCCCCCCCCCCCCCCC[N+]1=CC(=CC=C1)S([O-])(=O)=O	2000	439.312	C25H45NO3S	4.43	RTI	40.26	40.27	40.26	40.2633	0.0057735	0.0143394		pre	C20-APS	CCCCCCCCCCCCCCCCCCCC[N+]1=CC(=CC=C1)S([O-])(=O)=O	2000	439.312	C25H45NO3S	4.43	RTI	40.27	40.27	40.3		0.0173205	#DIV/0!
1	DIAMINOPIMELATE	N[C@@H](CCC[C@H](N)C(O)=O)C(O)=O		190.095	C7H14N2O4	-5.54537	P2_A	1.35	1.36	1.36	1.35667	0.0057735	0.425565		1	DIAMINOPIMELATE	N[C@@H](CCC[C@H](N)C(O)=O)C(O)=O		190.095	C7H14N2O4	-5.54537	P2_A	1.37	1.36	1.36	1.36333	0.0057735	0.423484
2	AMINOADIPATE	NC(CCCC(O)=O)C(O)=O		161.069	C6H11NO4	-2.79962	P2_A	1.42	1.42	1.42	1.42	0	0		2	AMINOADIPATE	NC(CCCC(O)=O)C(O)=O		161.069	C6H11NO4	-2.79962	P2_A	1.42	1.42	1.41	1.41667	0.0057735	0.407541
3	DEOXYCYTIDINE	NC1=NC(=O)N(C=C1)[C@H]1C[C@H](O)[C@@H](CO)O1		227.091	C9H13N3O4	-1.89688	P2_A	1.49	1.5	1.5	1.49667	0.0057735	0.385757		3	DEOXYCYTIDINE	NC1=NC(=O)N(C=C1)[C@H]1C[C@H](O)[C@@H](CO)O1		227.091	C9H13N3O4	-1.89688	P2_A	n.d.	n.d.	n.d.	#DIV/0!	#DIV/0!	#DIV/0!
4	NORADRENALINE	NC[C@H](O)C1=CC(O)=C(O)C=C1		169.074	C8H11NO3	-0.683513	P2_A	n.d.	n.d.	n.d.	#DIV/0!	#DIV/0!	#DIV/0!		4	NORADRENALINE	NC[C@H](O)C1=CC(O)=C(O)C=C1		169.074	C8H11NO3	-0.683513	P2_A	n.d.	n.d.	n.d.	#DIV/0!	#DIV/0!	#DIV/0!
5	GLUCOSAMINE 6-PHOSPHATE	N[C@H]1[C@@H](O)O[C@H](COP(O)(O)=O)[C@@H](O)[C@@H]1O		259.046	C6H14NO8P	-4.17567	P2_A	1.37	1.39	1.38	1.38	0.01	0.724638		5	GLUCOSAMINE 6-PHOSPHATE	N[C@H]1[C@@H](O)O[C@H](COP(O)(O)=O)[C@@H](O)[C@@H]1O		259.046	C6H14NO8P	-4.17567	P2_A	1.38	1.39	1.37	1.38	0.01	0.724638
6	TARTRATE	O[C@@H]([C@H](O)C(O)=O)C(O)=O		150.016	C4H6O6	-1.8288	P2_A	n.d.	n.d.	n.d.	#DIV/0!	#DIV/0!	#DIV/0!		6	TARTRATE	O[C@@H]([C@H](O)C(O)=O)C(O)=O		150.016	C4H6O6	-1.8288	P2_A	1.46	1.47	1.47	1.46667	0.0057735	0.393648
7	3-DEHYDROSHIKIMATE	C1C(C(C(=O)C=C1C(=O)O)O)O		172.037	C7H8O5	-1.0249	P2_A	n.d.	n.d.	n.d.	#DIV/0!	#DIV/0!	#DIV/0!		7	3-DEHYDROSHIKIMATE	C1C(C(C(=O)C=C1C(=O)O)O)O		172.037	C7H8O5	-1.0249	P2_A	1.58	1.59	1.59	1.58667	0.0057735	0.363876
8	NORSPERMIDINE	NCCCNCCCN		131.142	C6H17N3	-1.66693	P2_A	1.3	1.32	1.32	1.31333	0.011547	0.879214		8	NORSPERMIDINE	NCCCNCCCN		131.142	C6H17N3	-1.66693	P2_A	n.d.	n.d.	n.d.	#DIV/0!	#DIV/0!	#DIV/0!
9	HOMOCYSTEINE	NC(CCS)C(O)=O		135.035	C4H9NO2S	-2.57647	P2_A	1.49	1.5	1.49	1.49333	0.0057735	0.386618		9	HOMOCYSTEINE	NC(CCS)C(O)=O		135.035	C4H9NO2S	-2.57647	P2_A	1.49	1.49	1.49	1.49	0	0
10	THEOPHYLLINE	CN1C2=C(NC=N2)C(=O)N(C)C1=O		180.065	C7H8N4O2	-0.769322	P2_A	5.61	5.57	5.61	5.59667	0.023094	0.412639		10	THEOPHYLLINE	CN1C2=C(NC=N2)C(=O)N(C)C1=O		180.065	C7H8N4O2	-0.769322	P2_A	5.53	5.62	5.61	5.58667	0.0493288	0.882974
11	LEUCINE	CC(C)C[C@H](N)C(O)=O		131.095	C6H13NO2	-1.58616	P2_A	2.01	2.01	2.01	2.01	0	0		11	LEUCINE	CC(C)C[C@H](N)C(O)=O		131.095	C6H13NO2	-1.58616	P2_A	2	2.01	2.02	2.01	0.01	0.497512
12	TREHALOSE	OC[C@H]1O[C@H](O[C@H]2O[C@H](CO)[C@@H](O)[C@H](O)[C@H]2O)[C@H](O)[C@@H](O)[C@@H]1O		342.116	C12H22O11	-4.70337	P2_A	n.d.	n.d.	n.d.	#DIV/0!	#DIV/0!	#DIV/0!		12	TREHALOSE	OC[C@H]1O[C@H](O[C@H]2O[C@H](CO)[C@@H](O)[C@H](O)[C@H]2O)[C@H](O)[C@@H](O)[C@@H]1O		342.116	C12H22O11	-4.70337	P2_A	n.d.	n.d.	n.d.	#DIV/0!	#DIV/0!	#DIV/0!
1	BETAINE	C[N+](C)(C)CC([O-])=O		117.079	C5H11NO2	-4.49418	P2_B	1.41	1.42	1.42	1.41667	0.0057735	0.407541		1	BETAINE	C[N+](C)(C)CC([O-])=O		117.079	C5H11NO2	-4.49418	P2_B	n.d.	n.d.	n.d.	#DIV/0!	#DIV/0!	#DIV/0!
2	TRYPTOPHAN	N[C@H](CC1=CNC2=CC=CC=C12)C(O)=O		204.09	C11H12N2O2	-1.08546	P2_B	5.31	5.27	5.31	5.29667	0.023094	0.43601		2	TRYPTOPHAN	N[C@H](CC1=CNC2=CC=CC=C12)C(O)=O		204.09	C11H12N2O2	-1.08546	P2_B	5.25	5.28	5.29	5.27333	0.0208167	0.394753
3	3-SULFINOALANINE	N[C@@H](CS(=O)=O)C(O)=O		153.01	C3H7NO4S	-4.61582	P2_B	1.41	1.42	1.41	1.41333	0.0057735	0.408503		3	3-SULFINOALANINE	N[C@@H](CS(=O)=O)C(O)=O		153.01	C3H7NO4S	-4.61582	P2_B	1.42	1.41	1.41	1.41333	0.0057735	0.408503
4	O-SUCCINYL-HOMOSERINE	C(COC(=O)CCC(=O)O)C(C(=O)O)N		219.074	C8H13NO6	-3.61006	P2_B	1.57	1.58	1.59	1.58	0.01	0.632911		4	O-SUCCINYL-HOMOSERINE	C(COC(=O)CCC(=O)O)C(C(=O)O)N		219.074	C8H13NO6	-3.61006	P2_B	1.57	1.58	1.58	1.57667	0.0057735	0.366184
5	ALLANTOIN	NC(=O)NC1NC(=O)NC1=O		158.044	C4H6N4O3	-2.36054	P2_B	1.43	1.44	1.46	1.44333	0.0152753	1.05833		5	ALLANTOIN	NC(=O)NC1NC(=O)NC1=O		158.044	C4H6N4O3	-2.36054	P2_B	1.46	1.47	1.45	1.46	0.01	0.684932
6	GLYCERALDEHYDE	OCC(O)C=O		90.0317	C3H6O3	-1.67736	P2_B	n.d.	n.d.	n.d.	#DIV/0!	#DIV/0!	#DIV/0!		6	GLYCERALDEHYDE	OCC(O)C=O		90.0317	C3H6O3	-1.67736	P2_B	n.d.	n.d.	n.d.	#DIV/0!	#DIV/0!	#DIV/0!
7	D-GLUCURONOLACTONE	O[C@@H]1O[C@@H]2[C@@H](O)C(=O)O[C@@H]2[C@H]1O		176.032	C6H8O6	-1.94779	P2_B	n.d.	n.d.	n.d.	#DIV/0!	#DIV/0!	#DIV/0!		7	D-GLUCURONOLACTONE	O[C@@H]1O[C@@H]2[C@@H](O)C(=O)O[C@@H]2[C@H]1O		176.032	C6H8O6	-1.94779	P2_B	n.d.	n.d.	n.d.	#DIV/0!	#DIV/0!	#DIV/0!
8	(2-AMINOETHYL)PHOSPHONATE	NCCP(O)(O)=O		125.024	C2H8NO3P	-3.17146	P2_B	n.d.	n.d.	n.d.	#DIV/0!	#DIV/0!	#DIV/0!		8	(2-AMINOETHYL)PHOSPHONATE	NCCP(O)(O)=O		125.024	C2H8NO3P	-3.17146	P2_B	n.d.	n.d.	n.d.	#DIV/0!	#DIV/0!	#DIV/0!
9	SELENOMETHIONINE	C[Se]CCC(N)C(O)=O		196.996	C5H11NO2Se	-3.30199	P2_B	n.d.	n.d.	n.d.	#DIV/0!	#DIV/0!	#DIV/0!		9	SELENOMETHIONINE	C[Se]CCC(N)C(O)=O		196.996	C5H11NO2Se	-3.30199	P2_B	n.d.	n.d.	n.d.	#DIV/0!	#DIV/0!	#DIV/0!
10	MALEIMIDE	C1=CC(=O)NC1=O		97.0164	C4H3NO2	-0.635903	P2_B	n.d.	n.d.	n.d.	#DIV/0!	#DIV/0!	#DIV/0!		10	MALEIMIDE	C1=CC(=O)NC1=O		97.0164	C4H3NO2	-0.635903	P2_B	n.d.	n.d.	n.d.	#DIV/0!	#DIV/0!	#DIV/0!
11	N,N-DIMETHYL-ARGININE	CN(C)C(=NCCCC(C(=O)O)N)N		202.143	C8H18N4O2	-2.673	P2_B	1.37	1.38	1.37	1.37333	0.0057735	0.420401		11	N,N-DIMETHYL-ARGININE	CN(C)C(=NCCCC(C(=O)O)N)N		202.143	C8H18N4O2	-2.673	P2_B	n.d.	n.d.	n.d.	#DIV/0!	#DIV/0!	#DIV/0!
12	GLUCOSAMINE	N[C@H]1C(O)O[C@H](CO)[C@@H](O)[C@@H]1O		179.079	C6H13NO5	-3.03942	P2_B	1.33	1.35	1.34	1.34	0.01	0.746269		12	GLUCOSAMINE	N[C@H]1C(O)O[C@H](CO)[C@@H](O)[C@@H]1O		179.079	C6H13NO5	-3.03942	P2_B	n.d.	n.d.	n.d.	#DIV/0!	#DIV/0!	#DIV/0!
1	PARAXANTHINE	CN1C=NC2=C1C(=O)N(C)C(=O)N2		180.065	C7H8N4O2	0.240288	P2_C	5.43	5.37	5.42	5.40667	0.0321455	0.594553		1	PARAXANTHINE	CN1C=NC2=C1C(=O)N(C)C(=O)N2		180.065	C7H8N4O2	0.240288	P2_C	5.53	5.62	5.61	5.58667	0.0493288	0.882974
2	ADENOSINE 5'-DIPHOSPHATE	NC1=NC=NC2=C1N=CN2[C@@H]1O[C@H](COP(O)(=O)OP(O)(O)=O)[C@@H](O)[C@H]1O		427.029	C10H15N5O10P2	-4.71185	P2_C	n.d.	n.d.	n.d.	#DIV/0!	#DIV/0!	#DIV/0!		2	ADENOSINE 5'-DIPHOSPHATE	NC1=NC=NC2=C1N=CN2[C@@H]1O[C@H](COP(O)(=O)OP(O)(O)=O)[C@@H](O)[C@H]1O		427.029	C10H15N5O10P2	-4.71185	P2_C	n.d.	n.d.	n.d.	#DIV/0!	#DIV/0!	#DIV/0!
3	2-DEOXY-D-GLUCOSE	[H]C([H])(C=O)[C@@]([H])(O)[C@]([H])(O)[C@]([H])(O)CO		164.068	C6H12O5	-2.8532	P2_C	n.d.	n.d.	n.d.	#DIV/0!	#DIV/0!	#DIV/0!		3	2-DEOXY-D-GLUCOSE	[H]C([H])(C=O)[C@@]([H])(O)[C@]([H])(O)[C@]([H])(O)CO		164.068	C6H12O5	-2.8532	P2_C	1.5	1.51	1.49	1.5	0.01	0.666667
4	1-METHYL-L-HISTIDINE	CN1C=NC(C[C@H](N)C(O)=O)=C1		169.085	C7H11N3O2	-3.07021	P2_C	1.33	1.34	1.33	1.33333	0.0057735	0.433013		4	1-METHYL-L-HISTIDINE	CN1C=NC(C[C@H](N)C(O)=O)=C1		169.085	C7H11N3O2	-3.07021	P2_C	n.d.	n.d.	n.d.	#DIV/0!	#DIV/0!	#DIV/0!
5	GALACTITOL	OC[C@H](O)[C@@H](O)[C@@H](O)[C@H](O)CO		182.079	C6H14O6	-3.73002	P2_C	1.39	1.42	1.42	1.41	0.0173205	1.2284		5	GALACTITOL	OC[C@H](O)[C@@H](O)[C@@H](O)[C@H](O)CO		182.079	C6H14O6	-3.73002	P2_C	1.37	1.37	1.37	1.37	0	0
6	OXOPROLINE	OC(=O)C1CCC(=O)N1		129.043	C5H7NO3	-0.88967	P2_C	1.71	1.71	1.72	1.71333	0.0057735	0.336975		6	OXOPROLINE	OC(=O)C1CCC(=O)N1		129.043	C5H7NO3	-0.88967	P2_C	1.69	1.7	1.7	1.69667	0.0057735	0.340285
7	4-PYRIDOXATE	CC1=NC=C(CO)C(C(O)=O)=C1O		183.053	C8H9NO4	-0.750333	P2_C	2.25	2.06	2.05	2.12	0.112694	5.31577		7	4-PYRIDOXATE	CC1=NC=C(CO)C(C(O)=O)=C1O		183.053	C8H9NO4	-0.750333	P2_C	2.06	2.05	2.06	2.05667	0.0057735	0.280721
8	QUINOLINATE	OC(=O)C1=CC=CN=C1C(O)=O		167.022	C7H5NO4	-1.02613	P2_C	1.71	1.69	1.71	1.70333	0.011547	0.677906		8	QUINOLINATE	OC(=O)C1=CC=CN=C1C(O)=O		167.022	C7H5NO4	-1.02613	P2_C	1.69	1.67	1.67	1.67667	0.011547	0.688688
9	METHYLGUANIDINE	CNC(N)=N		73.064	C2H7N3	-0.95923	P2_C	1.38	1.39	1.4	1.39	0.01	0.719424		9	METHYLGUANIDINE	CNC(N)=N		73.064	C2H7N3	-0.95923	P2_C	n.d.	n.d.	n.d.	#DIV/0!	#DIV/0!	#DIV/0!
10	CAFFEINE	CN1C=NC2=C1C(=O)N(C)C(=O)N2C		194.08	C8H10N4O2	-0.545646	P2_C	10.55	10.52	10.55	10.54	0.0173205	0.164331		10	CAFFEINE	CN1C=NC2=C1C(=O)N(C)C(=O)N2C		194.08	C8H10N4O2	-0.545646	P2_C	n.d.	n.d.	n.d.	#DIV/0!	#DIV/0!	#DIV/0!
11	3-HYDROXY-3-METHYLGLUTARYL-COA	CC(C)(COP(=O)(O)OP(=O)(O)OCC1C(C(C(O1)N2C=NC3=C2N=CN=C3N)O)OP(=O)(O)O)C(C(=O)NCCC(=O)NCCSC(=O)CC(C)(CC(=O)O)O)O		911.157	C27H44N7O20P3S	-6.40668	P2_C	n.d.	n.d.	n.d.	#DIV/0!	#DIV/0!	#DIV/0!		11	3-HYDROXY-3-METHYLGLUTARYL-COA	CC(C)(COP(=O)(O)OP(=O)(O)OCC1C(C(C(O1)N2C=NC3=C2N=CN=C3N)O)OP(=O)(O)O)C(C(=O)NCCC(=O)NCCSC(=O)CC(C)(CC(=O)O)O)O		911.157	C27H44N7O20P3S	-6.40668	P2_C	n.d.	n.d.	n.d.	#DIV/0!	#DIV/0!	#DIV/0!
12	GLUCURONATE	O[C@H]1O[C@@H]([C@@H](O)[C@H](O)[C@H]1O)C(O)=O		194.043	C6H10O7	-2.61226	P2_C	n.d.	n.d.	n.d.	#DIV/0!	#DIV/0!	#DIV/0!		12	GLUCURONATE	O[C@H]1O[C@@H]([C@@H](O)[C@H](O)[C@H]1O)C(O)=O		194.043	C6H10O7	-2.61226	P2_C	1.41	1.4	1.4	1.40333	0.0057735	0.411413
1	1-METHYLADENOSINE	CN1C=NC2=C(N=CN2[C@@H]2O[C@H](CO)[C@@H](O)[C@H]2O)C1=N		281.112	C11H15N5O4	-2.0928	P2_D	2.52	2.52	2.51	2.51667	0.0057735	0.229411		1	1-METHYLADENOSINE	CN1C=NC2=C(N=CN2[C@@H]2O[C@H](CO)[C@@H](O)[C@H]2O)C1=N		281.112	C11H15N5O4	-2.0928	P2_D	2.52	2.5	2.52	2.51333	0.011547	0.45943
2	DEOXYURIDINE	OC[C@H]1O[C@H](C[C@@H]1O)N1C=CC(=O)NC1=O		228.075	C9H12N2O5	-1.5146	P2_D	1.87	1.86	1.86	1.86333	0.0057735	0.309848		2	DEOXYURIDINE	OC[C@H]1O[C@H](C[C@@H]1O)N1C=CC(=O)NC1=O		228.075	C9H12N2O5	-1.5146	P2_D	1.86	1.87	1.86	1.86333	0.0057735	0.309848
3	TRANS-4-HYDROXY-L-PROLINE	O[C@H]1CN[C@@H](C1)C(O)=O		131.058	C5H9NO3	-3.71632	P2_D	1.39	1.39	1.4	1.39333	0.0057735	0.414366		3	TRANS-4-HYDROXY-L-PROLINE	O[C@H]1CN[C@@H](C1)C(O)=O		131.058	C5H9NO3	-3.71632	P2_D	1.38	1.37	1.37	1.37333	0.0057735	0.420401
4	UROCANATE	OC(=O)\C=C\C1=CNC=N1		138.043	C6H6N2O2	-1.00526	P2_D	1.49	1.5	1.49	1.49333	0.0057735	0.386618		4	UROCANATE	OC(=O)\C=C\C1=CNC=N1		138.043	C6H6N2O2	-1.00526	P2_D	1.5	1.49	1.49	1.49333	0.0057735	0.386618
5	KYNURENINE	N[C@@H](CC(=O)C1=CC=CC=C1N)C(O)=O		208.085	C10H12N2O3	-1.90819	P2_D	2.74	2.75	2.75	2.74667	0.0057735	0.2102		5	KYNURENINE	N[C@@H](CC(=O)C1=CC=CC=C1N)C(O)=O		208.085	C10H12N2O3	-1.90819	P2_D	2.75	2.74	2.75	2.74667	0.0057735	0.2102
6	PYROGLUTAMATE	OC(=O)[C@@H]1CCC(=O)N1		129.043	C5H7NO3	-0.88967	P2_D	1.71	1.71	1.72	1.71333	0.0057735	0.336975		6	PYROGLUTAMATE	OC(=O)[C@@H]1CCC(=O)N1		129.043	C5H7NO3	-0.88967	P2_D	1.69	1.7	1.7	1.69667	0.0057735	0.340285
7	4-ACETAMIDOBUTANOATE	CC(=O)NCCCC(O)=O		145.074	C6H11NO3	-0.802955	P2_D	2.12	2.12	2.11	2.11667	0.0057735	0.272764		7	4-ACETAMIDOBUTANOATE	CC(=O)NCCCC(O)=O		145.074	C6H11NO3	-0.802955	P2_D	2.12	2.1	2.11	2.11	0.01	0.473934
8	TRANS-CYCLOHEXANEDIOL	C1CCC(C(C1)O)O		116.084	C6H12O2	0.20579	P2_D	n.d.	n.d.	n.d.	#DIV/0!	#DIV/0!	#DIV/0!		8	TRANS-CYCLOHEXANEDIOL	C1CCC(C(C1)O)O		116.084	C6H12O2	0.20579	P2_D	n.d.	n.d.	n.d.	#DIV/0!	#DIV/0!	#DIV/0!
9	MELANIN	CC1=C2NC=C3C2=C(C2=CNC4=C(C)C(=O)C(=O)C3=C24)C(=O)C1=O		318.064	C18H10N2O4	-0.267897	P2_D	n.d.	n.d.	n.d.	#DIV/0!	#DIV/0!	#DIV/0!		9	MELANIN	CC1=C2NC=C3C2=C(C2=CNC4=C(C)C(=O)C(=O)C3=C24)C(=O)C1=O		318.064	C18H10N2O4	-0.267897	P2_D	n.d.	n.d.	n.d.	#DIV/0!	#DIV/0!	#DIV/0!
10	DOPAMINE	NCCC1=CC=C(O)C(O)=C1		153.079	C8H11NO2	0.0295502	P2_D	1.58	1.59	1.6	1.59	0.01	0.628931		10	DOPAMINE	NCCC1=CC=C(O)C(O)=C1		153.079	C8H11NO2	0.0295502	P2_D	1.55	1.56	1.55	1.55333	0.0057735	0.371685
11	PUTRESCINE	NCCCCN		88.1	C4H12N2	-0.84512	P2_D	1.27	1.28	1.27	1.27333	0.0057735	0.453416		11	PUTRESCINE	NCCCCN		88.1	C4H12N2	-0.84512	P2_D	n.d.	n.d.	n.d.	#DIV/0!	#DIV/0!	#DIV/0!
12	LYSINE	NCCCC[C@H](N)C(O)=O		146.106	C6H14N2O2	-3.21453	P2_D	1.3	1.32	1.32	1.31333	0.011547	0.879214		12	LYSINE	NCCCC[C@H](N)C(O)=O		146.106	C6H14N2O2	-3.21453	P2_D	n.d.	n.d.	n.d.	#DIV/0!	#DIV/0!	#DIV/0!
1	CITICOLINE	C[N+](C)(C)CCOP([O-])(=O)OP(O)(=O)OC[C@H]1O[C@H]([C@H](O)[C@@H]1O)N1C=CC(N)=NC1=O		488.107	C14H26N4O11P2	-7.10861	P2_E	1.38	1.38	1.38	1.38	0	0		1	CITICOLINE	C[N+](C)(C)CCOP([O-])(=O)OP(O)(=O)OC[C@H]1O[C@H]([C@H](O)[C@@H]1O)N1C=CC(N)=NC1=O		488.107	C14H26N4O11P2	-7.10861	P2_E	n.d.	n.d.	n.d.	#DIV/0!	#DIV/0!	#DIV/0!
2	1,3-DIAMINOPROPANE	NCCCN		74.0844	C3H10N2	-1.36248	P2_E	1.29	1.28	1.27	1.28	0.01	0.78125		2	1,3-DIAMINOPROPANE	NCCCN		74.0844	C3H10N2	-1.36248	P2_E	n.d.	n.d.	n.d.	#DIV/0!	#DIV/0!	#DIV/0!
3	PHOSPHOSERINE	N[C@@H](COP(O)(O)=O)C(O)=O		185.009	C3H8NO6P	-3.18028	P2_E	1.39	1.39	1.42	1.4	0.0173205	1.23718		3	PHOSPHOSERINE	N[C@@H](COP(O)(O)=O)C(O)=O		185.009	C3H8NO6P	-3.18028	P2_E	1.41	1.4	1.4	1.40333	0.0057735	0.411413
4	1-AMINOCYCLOPROPANECARBOXYLATE	NC1(CC1)C(O)=O		101.048	C4H7NO2	-2.71607	P2_E	1.41	1.39	1.4	1.4	0.01	0.714286		4	1-AMINOCYCLOPROPANECARBOXYLATE	NC1(CC1)C(O)=O		101.048	C4H7NO2	-2.71607	P2_E	1.37	1.37	1.37	1.37	0	0
5	GLUTARYLCARNITINE	C[N+](C)(C)C[C@H](CC([O-])=O)OC(=O)CCCC(O)=O		275.137	C12H21NO6	-4.17695	P2_E	1.88	1.88	1.88	1.88	0	0		5	GLUTARYLCARNITINE	C[N+](C)(C)C[C@H](CC([O-])=O)OC(=O)CCCC(O)=O		275.137	C12H21NO6	-4.17695	P2_E	n.d.	n.d.	n.d.	#DIV/0!	#DIV/0!	#DIV/0!
6	CYSTATHIONINE	N[C@@H](CCSC[C@H](N)C(O)=O)C(O)=O		222.067	C7H14N2O4S	-5.8185	P2_E	1.35	1.38	1.36	1.36333	0.0152753	1.12043		6	CYSTATHIONINE	N[C@@H](CCSC[C@H](N)C(O)=O)C(O)=O		222.067	C7H14N2O4S	-5.8185	P2_E	n.d.	n.d.	n.d.	#DIV/0!	#DIV/0!	#DIV/0!
7	NORVALINE	CCC[C@@H](N)C(O)=O		117.079	C5H11NO2	-1.87338	P2_E	1.41	1.42	1.42	1.41667	0.0057735	0.407541		7	NORVALINE	CCC[C@@H](N)C(O)=O		117.079	C5H11NO2	-1.87338	P2_E	1.54	1.55	1.55	1.54667	0.0057735	0.373287
8	3-HYDROXYMETHYLGLUTARATE	CC(O)(CC(O)=O)CC(O)=O		162.053	C6H10O5	-0.748241	P2_E	2.06	2.08	2.09	2.07667	0.0152753	0.735566		8	3-HYDROXYMETHYLGLUTARATE	CC(O)(CC(O)=O)CC(O)=O		162.053	C6H10O5	-0.748241	P2_E	2.09	2.09	2.08	2.08667	0.0057735	0.276685
9	PHOSPHONOACETATE	OC(=O)CP(O)(O)=O		139.987	C2H5O5P	-1.60113	P2_E	n.d.	n.d.	n.d.	#DIV/0!	#DIV/0!	#DIV/0!		9	PHOSPHONOACETATE	OC(=O)CP(O)(O)=O		139.987	C2H5O5P	-1.60113	P2_E	1.43	1.44	1.43	1.43333	0.0057735	0.402803
10	PICOLINATE	OC(=O)C1=CC=CC=N1		123.032	C6H5NO2	-0.651331	P2_E	1.62	1.63	1.64	1.63	0.01	0.613497		10	PICOLINATE	OC(=O)C1=CC=CC=N1		123.032	C6H5NO2	-0.651331	P2_E	1.68	1.69	1.67	1.68	0.01	0.595238
11	ETHANOLAMINE	NCCO		61.0528	C2H7NO	-1.31556	P2_E	n.d.	n.d.	n.d.	#DIV/0!	#DIV/0!	#DIV/0!		11	ETHANOLAMINE	NCCO		61.0528	C2H7NO	-1.31556	P2_E	n.d.	n.d.	n.d.	#DIV/0!	#DIV/0!	#DIV/0!
12	ARGININE	N[C@@H](CCCN=C(N)N)C(O)=O		174.112	C6H14N4O2	-3.23974	P2_E	1.33	1.32	1.32	1.32333	0.0057735	0.436285		12	ARGININE	N[C@@H](CCCN=C(N)N)C(O)=O		174.112	C6H14N4O2	-3.23974	P2_E	1.33	1.33	1.32	1.32667	0.0057735	0.435189
1	TRANS-4-HYDROXY-L-PROLINE	OC1CN[C@@H](C1)C(O)=O		131.058	C5H9NO3	-3.71632	P2_F	1.39	1.39	1.4	1.39333	0.0057735	0.414366		1	TRANS-4-HYDROXY-L-PROLINE	OC1CN[C@@H](C1)C(O)=O		131.058	C5H9NO3	-3.71632	P2_F	1.38	1.37	1.37	1.37333	0.0057735	0.420401
2	FUCOSE	C[C@@H]1OC(O)[C@@H](O)[C@H](O)[C@@H]1O		164.068	C6H12O5	-1.88563	P2_F	1.41	1.42	1.4	1.41	0.01	0.70922		2	FUCOSE	C[C@@H]1OC(O)[C@@H](O)[C@H](O)[C@@H]1O		164.068	C6H12O5	-1.88563	P2_F	1.5	1.51	1.49	1.5	0.01	0.666667
3	HOMOCYSTINE	NC(CCSSCCC(N)C(O)=O)C(O)=O		268.055	C8H16N2O4S2	-5.32048	P2_F	1.42	1.43	1.44	1.43	0.01	0.699301		3	HOMOCYSTINE	NC(CCSSCCC(N)C(O)=O)C(O)=O		268.055	C8H16N2O4S2	-5.32048	P2_F	1.43	1.45	1.45	1.44333	0.011547	0.800023
4	N-METHYLGLUTAMATE	CNC(CCC(=O)O)C(=O)O		161.069	C6H11NO4	-3.00111	P2_F	1.42	1.42	1.42	1.42	0	0		4	N-METHYLGLUTAMATE	CNC(CCC(=O)O)C(=O)O		161.069	C6H11NO4	-3.00111	P2_F	1.42	1.42	1.41	1.41667	0.0057735	0.407541
5	D-ORNITHINE	NCCC[C@@H](N)C(O)=O		132.09	C5H12N2O2	-3.65829	P2_F	1.31	1.31	1.32	1.31333	0.0057735	0.439607		5	D-ORNITHINE	NCCC[C@@H](N)C(O)=O		132.09	C5H12N2O2	-3.65829	P2_F	1.33	1.33	1.34	1.33333	0.0057735	0.433013
6	XANTHOSINE	OC[C@H]1O[C@H]([C@H](O)[C@@H]1O)N1C=NC2=C1N=C(O)N=C2O		284.076	C10H12N4O6	-1.19038	P2_F	2.15	2.15	2.13	2.14333	0.011547	0.538741		6	XANTHOSINE	OC[C@H]1O[C@H]([C@H](O)[C@@H]1O)N1C=NC2=C1N=C(O)N=C2O		284.076	C10H12N4O6	-1.19038	P2_F	2.13	2.14	2.13	2.13333	0.0057735	0.270633
7	3-METHYLCROTONYL-COA	CC(C)=CC(=O)SCCNC(=O)CCNC(=O)C(O)C(C)(C)COP(O)(=O)OP(O)(=O)OC[C@H]1O[C@H]([C@H](O)[C@@H]1OP(O)(O)=O)N1C=NC2=C1N=CN=C2N		849.157	C26H42N7O17P3S	-4.262	P2_F	n.d.	n.d.	n.d.	#DIV/0!	#DIV/0!	#DIV/0!		7	3-METHYLCROTONYL-COA	CC(C)=CC(=O)SCCNC(=O)CCNC(=O)C(O)C(C)(C)COP(O)(=O)OP(O)(=O)OC[C@H]1O[C@H]([C@H](O)[C@@H]1OP(O)(O)=O)N1C=NC2=C1N=CN=C2N		849.157	C26H42N7O17P3S	-4.262	P2_F	n.d.	n.d.	n.d.	#DIV/0!	#DIV/0!	#DIV/0!
8	THYROTROPIN RELEASING HORMONE	C1CC(N(C1)C(=O)C(CC2=CN=CN2)NC(=O)C3CCC(=O)N3)C(=O)N		362.17	C16H22N6O4	-3.26783	P2_F	1.62	1.63	1.61	1.62	0.01	0.617284		8	THYROTROPIN RELEASING HORMONE	C1CC(N(C1)C(=O)C(CC2=CN=CN2)NC(=O)C3CCC(=O)N3)C(=O)N		362.17	C16H22N6O4	-3.26783	P2_F	1.55	1.58	1.56	1.56333	0.0152753	0.977095
9	CYTIDINE MONOPHOSPHATE	NC1=NC(=O)N(C=C1)[C@@H]1O[C@H](COP(O)(O)=O)[C@@H](O)[C@H]1O		323.052	C9H14N3O8P	-3.1532	P2_F	1.41	1.42	1.42	1.41667	0.0057735	0.407541		9	CYTIDINE MONOPHOSPHATE	NC1=NC(=O)N(C=C1)[C@@H]1O[C@H](COP(O)(O)=O)[C@@H](O)[C@H]1O		323.052	C9H14N3O8P	-3.1532	P2_F	1.42	1.41	1.41	1.41333	0.0057735	0.408503
10	N-METHYLASPARTATE	CN[C@H](CC(O)=O)C(O)=O		147.053	C5H9NO4	-3.27364	P2_F	1.41	1.42	1.41	1.41333	0.0057735	0.408503		10	N-METHYLASPARTATE	CN[C@H](CC(O)=O)C(O)=O		147.053	C5H9NO4	-3.27364	P2_F	1.39	1.4	1.41	1.4	0.01	0.714286
11	GALACTARATE	O[C@@H]([C@@H](O)[C@H](O)C(O)=O)[C@@H](O)C(O)=O		210.038	C6H10O8	-3.08947	P2_F	n.d.	n.d.	n.d.	#DIV/0!	#DIV/0!	#DIV/0!		11	GALACTARATE	O[C@@H]([C@@H](O)[C@H](O)C(O)=O)[C@@H](O)C(O)=O		210.038	C6H10O8	-3.08947	P2_F	1.42	1.42	1.41	1.41667	0.0057735	0.407541
12	HISTIDINE	N[C@@H](CC1=CNC=N1)C(O)=O		155.069	C6H9N3O2	-3.29345	P2_F	1.31	1.32	1.32	1.31667	0.0057735	0.438494		12	HISTIDINE	N[C@@H](CC1=CNC=N1)C(O)=O		155.069	C6H9N3O2	-3.29345	P2_F	1.33	1.33	1.37	1.34333	0.023094	1.71916
1	NICOTINIC ACID ADENINE DINUCLEOTIDE PHOSPHATE	O=P([O-])(OP(O)(OC[C@@H]1[C@@H](O)[C@@H](OP(O)(O)=O)[C@H](N2C=NC3=C2N=CN=C3N)O1)=O)OCC(O4)[C@H](O)[C@H](O)[C@H]4[N+]5=CC=CC(C(O)=O)=C5		744.059	C21H27N6O18P3	-9.597	P2_G	n.d.	n.d.	n.d.	#DIV/0!	#DIV/0!	#DIV/0!		1	NICOTINIC ACID ADENINE DINUCLEOTIDE PHOSPHATE	O=P([O-])(OP(O)(OC[C@@H]1[C@@H](O)[C@@H](OP(O)(O)=O)[C@H](N2C=NC3=C2N=CN=C3N)O1)=O)OCC(O4)[C@H](O)[C@H](O)[C@H]4[N+]5=CC=CC(C(O)=O)=C5		744.059	C21H27N6O18P3	-9.597	P2_G	n.d.	n.d.	n.d.	#DIV/0!	#DIV/0!	#DIV/0!
2	N-ACETYLASPARAGINE	CC(=O)N[C@@H](CC(N)=O)C(O)=O		174.064	C6H10N2O4	-2.20862	P2_G	1.51	1.54	1.52	1.52333	0.0152753	1.00275		2	N-ACETYLASPARAGINE	CC(=O)N[C@@H](CC(N)=O)C(O)=O		174.064	C6H10N2O4	-2.20862	P2_G	1.53	1.52	1.52	1.52333	0.0057735	0.379005
3	PIPECOLATE	OC(=O)[C@@H]1CCCCN1		129.079	C6H11NO2	-2.12396	P2_G	1.53	1.54	1.53	1.53333	0.0057735	0.376533		3	PIPECOLATE	OC(=O)[C@@H]1CCCCN1		129.079	C6H11NO2	-2.12396	P2_G	n.d.	n.d.	n.d.	#DIV/0!	#DIV/0!	#DIV/0!
4	GLUCOSE 6-PHOSPHATE	OC1O[C@H](COP(O)(O)=O)[C@@H](O)[C@H](O)[C@H]1O		260.03	C6H13O9P	-3.05611	P2_G	1.42	1.43	1.44	1.43	0.01	0.699301		4	GLUCOSE 6-PHOSPHATE	OC1O[C@H](COP(O)(O)=O)[C@@H](O)[C@H](O)[C@H]1O		260.03	C6H13O9P	-3.05611	P2_G	1.39	1.4	1.4	1.39667	0.0057735	0.413377
5	NADP	O=P([O-])(OP(O)(OCC1C(O)C(OP(O)(O)=O)C(N2C=NC3=C2N=CN=C3N)O1)=O)OCC(O4)C(O)C(O)C4[N+]5=CC=CC(C(N)=O)=C5		743.075	C21H28N7O17P3	-10.4003	P2_G	n.d.	n.d.	n.d.	#DIV/0!	#DIV/0!	#DIV/0!		5	NADP	O=P([O-])(OP(O)(OCC1C(O)C(OP(O)(O)=O)C(N2C=NC3=C2N=CN=C3N)O1)=O)OCC(O4)C(O)C(O)C4[N+]5=CC=CC(C(N)=O)=C5		743.075	C21H28N7O17P3	-10.4003	P2_G	n.d.	n.d.	n.d.	#DIV/0!	#DIV/0!	#DIV/0!
6	CARBAMOYL PHOSPHATE	NC(=O)OP(O)(O)=O		140.983	CH4NO5P	-1.21076	P2_G	n.d.	n.d.	n.d.	#DIV/0!	#DIV/0!	#DIV/0!		6	CARBAMOYL PHOSPHATE	NC(=O)OP(O)(O)=O		140.983	CH4NO5P	-1.21076	P2_G	n.d.	n.d.	n.d.	#DIV/0!	#DIV/0!	#DIV/0!
7	ISOPENTENYL PYROPHOSPHATE	CC(=C)CCOP(O)(=O)OP(O)(O)=O		246.006	C5H12O7P2	0.199331	P2_G	n.d.	n.d.	n.d.	#DIV/0!	#DIV/0!	#DIV/0!		7	ISOPENTENYL PYROPHOSPHATE	CC(=C)CCOP(O)(=O)OP(O)(O)=O		246.006	C5H12O7P2	0.199331	P2_G	n.d.	n.d.	n.d.	#DIV/0!	#DIV/0!	#DIV/0!
8	GUANOSINE TRIPHOSPHATE	NC1=NC2=C(N=CN2[C@@H]2O[C@H](COP(O)(=O)OP(O)(=O)OP(O)(O)=O)[C@@H](O)[C@H]2O)C(=O)N1		522.991	C10H16N5O14P3	-3.67338	P2_G	n.d.	n.d.	n.d.	#DIV/0!	#DIV/0!	#DIV/0!		8	GUANOSINE TRIPHOSPHATE	NC1=NC2=C(N=CN2[C@@H]2O[C@H](COP(O)(=O)OP(O)(=O)OP(O)(O)=O)[C@@H](O)[C@H]2O)C(=O)N1		522.991	C10H16N5O14P3	-3.67338	P2_G	n.d.	n.d.	n.d.	#DIV/0!	#DIV/0!	#DIV/0!
9	DTDP-D-GLUCOSE	CC1=CN([C@H]2C[C@H](O)[C@@H](COP(O)(=O)OP(O)(=O)OC3O[C@H](CO)[C@@H](O)[C@H](O)[C@H]3O)O2)C(=O)NC1=O		564.076	C16H26N2O16P2	-3.70042	P2_G	n.d.	n.d.	n.d.	#DIV/0!	#DIV/0!	#DIV/0!		9	DTDP-D-GLUCOSE	CC1=CN([C@H]2C[C@H](O)[C@@H](COP(O)(=O)OP(O)(=O)OC3O[C@H](CO)[C@@H](O)[C@H](O)[C@H]3O)O2)C(=O)NC1=O		564.076	C16H26N2O16P2	-3.70042	P2_G	n.d.	n.d.	n.d.	#DIV/0!	#DIV/0!	#DIV/0!
10	AGMATINE SULFATE	C(CCN=C(N)N)CN		130.122	C5H14N4	-1.23282	P2_G	1.3	1.3	1.3	1.3	0	0		10	AGMATINE SULFATE	C(CCN=C(N)N)CN		130.122	C5H14N4	-1.23282	P2_G	n.d.	n.d.	n.d.	#DIV/0!	#DIV/0!	#DIV/0!
11	GLYCOLALDEHYDE	C(C=O)O		60.0211	C2H4O2	-1.19921	P2_G	n.d.	n.d.	n.d.	#DIV/0!	#DIV/0!	#DIV/0!		11	GLYCOLALDEHYDE	C(C=O)O		60.0211	C2H4O2	-1.19921	P2_G	1.64	1.63	1.65	1.64	0.01	0.609756
12	DGTP	NC1=NC2=C(N=CN2[C@H]2C[C@H](O)[C@@H](COP(O)(=O)OP(O)(=O)OP(O)(O)=O)O2)C(=O)N1		506.996	C10H16N5O13P3	-3.23123	P2_G	n.d.	n.d.	n.d.	#DIV/0!	#DIV/0!	#DIV/0!		12	DGTP	NC1=NC2=C(N=CN2[C@H]2C[C@H](O)[C@@H](COP(O)(=O)OP(O)(=O)OP(O)(O)=O)O2)C(=O)N1		506.996	C10H16N5O13P3	-3.23123	P2_G	n.d.	n.d.	n.d.	#DIV/0!	#DIV/0!	#DIV/0!
1	N-ACETYLGLYCINE	CC(=O)NCC(O)=O		117.043	C4H7NO3	-1.32863	P2_H	1.61	1.62	1.61	1.61333	0.0057735	0.357862		1	N-ACETYLGLYCINE	CC(=O)NCC(O)=O		117.043	C4H7NO3	-1.32863	P2_H	1.61	1.62	1.6	1.61	0.01	0.621118
2	N-ACETYLASPARTATE	CC(=O)N[C@@H](CC(O)=O)C(O)=O		175.048	C6H9NO5	-1.40168	P2_H	1.65	1.64	1.67	1.65333	0.0152753	0.923906		2	N-ACETYLASPARTATE	CC(=O)N[C@@H](CC(O)=O)C(O)=O		175.048	C6H9NO5	-1.40168	P2_H	n.d.	n.d.	n.d.	#DIV/0!	#DIV/0!	#DIV/0!
3	INOSINE 5'-DIPHOSPHATE	O[C@@H]1[C@@H](COP(O)(=O)OP(O)(O)=O)OC([C@@H]1O)N1C=NC2=C1NC=NC2=O		428.013	C10H14N4O11P2	-3.57537	P2_H	n.d.	n.d.	n.d.	#DIV/0!	#DIV/0!	#DIV/0!		3	INOSINE 5'-DIPHOSPHATE	O[C@@H]1[C@@H](COP(O)(=O)OP(O)(O)=O)OC([C@@H]1O)N1C=NC2=C1NC=NC2=O		428.013	C10H14N4O11P2	-3.57537	P2_H	n.d.	n.d.	n.d.	#DIV/0!	#DIV/0!	#DIV/0!
4	PALMITOYLCARNITINE	CCCCCCCCCCCCCCCC(OC(C[N+](C)(C)C)CC([O-])=O)=O		399.335	C23H45NO4	2.03355	P2_H	n.d.	n.d.	n.d.	#DIV/0!	#DIV/0!	#DIV/0!		4	PALMITOYLCARNITINE	CCCCCCCCCCCCCCCC(OC(C[N+](C)(C)C)CC([O-])=O)=O		399.335	C23H45NO4	2.03355	P2_H	n.d.	n.d.	n.d.	#DIV/0!	#DIV/0!	#DIV/0!
5	DEOXYGUANOSINE-MONOPHOSPHATE	NC1=NC2=C(N=CN2[C@H]2C[C@H](O)[C@@H](COP(O)(O)=O)O2)C(=O)N1		347.063	C10H14N5O7P	-2.22702	P2_H	1.46	1.46	1.46	1.46	0	0		5	DEOXYGUANOSINE-MONOPHOSPHATE	NC1=NC2=C(N=CN2[C@H]2C[C@H](O)[C@@H](COP(O)(O)=O)O2)C(=O)N1		347.063	C10H14N5O7P	-2.22702	P2_H	1.6	1.59	1.59	1.59333	0.0057735	0.362354
6	NICOTINAMIDE HYPOXANTHINE DINUCLEOTIDE	O=P([O-])(OP(O)(OCC1C(O)C(O)C(N2C=NC3=C2NC=NC3=O)O1)=O)OCC(O4)C(O)C(O)C4[N+]5=CC=CC(C(N)=O)=C5		664.093	C21H26N6O15P2	-7.73054	P2_H	n.d.	n.d.	n.d.	#DIV/0!	#DIV/0!	#DIV/0!		6	NICOTINAMIDE HYPOXANTHINE DINUCLEOTIDE	O=P([O-])(OP(O)(OCC1C(O)C(O)C(N2C=NC3=C2NC=NC3=O)O1)=O)OCC(O4)C(O)C(O)C4[N+]5=CC=CC(C(N)=O)=C5		664.093	C21H26N6O15P2	-7.73054	P2_H	n.d.	n.d.	n.d.	#DIV/0!	#DIV/0!	#DIV/0!
7	S-ADENOSYLMETHIONINE	C[S+](C[C@H]1O[C@@H](N2C=NC3=C(N=CN=C23)N)[C@@H]([C@@H]1O)O)CC[C@@H](C([O-])=O)N		398.137	C15H22N6O5S	-5.31866	P2_H	n.d.	n.d.	n.d.	#DIV/0!	#DIV/0!	#DIV/0!		7	S-ADENOSYLMETHIONINE	C[S+](C[C@H]1O[C@@H](N2C=NC3=C(N=CN=C23)N)[C@@H]([C@@H]1O)O)CC[C@@H](C([O-])=O)N		398.137	C15H22N6O5S	-5.31866	P2_H	n.d.	n.d.	n.d.	#DIV/0!	#DIV/0!	#DIV/0!
8	6-PHOSPHOGLUCONATE	O[C@H](COP(O)(O)=O)[C@@H](O)[C@H](O)[C@@H](O)C(O)=O		276.025	C6H13O10P	-3.53331	P2_H	n.d.	n.d.	n.d.	#DIV/0!	#DIV/0!	#DIV/0!		8	6-PHOSPHOGLUCONATE	O[C@H](COP(O)(O)=O)[C@@H](O)[C@H](O)[C@@H](O)C(O)=O		276.025	C6H13O10P	-3.53331	P2_H	1.45	1.45	1.44	1.44667	0.0057735	0.39909
9	ALPHA-HYDROXYISOBUTYRATE	CC(C)(O)C(O)=O		104.047	C4H8O3	-0.0390636	P2_H	n.d.	n.d.	n.d.	#DIV/0!	#DIV/0!	#DIV/0!		9	ALPHA-HYDROXYISOBUTYRATE	CC(C)(O)C(O)=O		104.047	C4H8O3	-0.0390636	P2_H	n.d.	n.d.	n.d.	#DIV/0!	#DIV/0!	#DIV/0!
10	CYSTEATE	NC(CS(O)(=O)=O)C(O)=O		169.004	C3H7NO5S	-2.9573	P2_H	1.39	1.4	1.4	1.39667	0.0057735	0.413377		10	CYSTEATE	NC(CS(O)(=O)=O)C(O)=O		169.004	C3H7NO5S	-2.9573	P2_H	1.41	1.41	1.41	1.41	0	0
11	ADENOSINE-MONOPHOSPHATE	NC1=NC=NC2=C1N=CN2[C@@H]1O[C@H](COP(O)(O)=O)[C@@H](O)[C@H]1O		347.063	C10H14N5O7P	-4.74068	P2_H	1.46	1.46	1.46	1.46	0	0		11	ADENOSINE-MONOPHOSPHATE	NC1=NC=NC2=C1N=CN2[C@@H]1O[C@H](COP(O)(O)=O)[C@@H](O)[C@H]1O		347.063	C10H14N5O7P	-4.74068	P2_H	1.6	1.59	1.59	1.59333	0.0057735	0.362354
12	GLUCONATE	OC[C@@H](O)[C@@H](O)[C@H](O)[C@@H](O)C(O)=O		196.058	C6H12O7	-3.40974	P2_H	n.d.	n.d.	n.d.	#DIV/0!	#DIV/0!	#DIV/0!		12	GLUCONATE	OC[C@@H](O)[C@@H](O)[C@H](O)[C@@H](O)C(O)=O		196.058	C6H12O7	-3.40974	P2_H	1.41	1.4	1.4	1.40333	0.0057735	0.411413
post	C1-APS	C[N+]1=CC(=CC=C1)S([O-])(=O)=O	100	173.015	C6H7NO3S	-4.01	RTI	1.45	1.43	1.44	1.44	0.01	0.694444		post	C1-APS	C[N+]1=CC(=CC=C1)S([O-])(=O)=O	100	173.015	C6H7NO3S	-4.01	RTI	1.48	1.48	1.48	1.48	2.71948e-16	1.83749e-14
post	C2-APS	CC[N+]1=CC(=CC=C1)S([O-])(=O)=O	200	187.03	C7H9NO3S	-3.65	RTI	1.5	1.49	1.49	1.49333	0.0057735	0.386618		post	C2-APS	CC[N+]1=CC(=CC=C1)S([O-])(=O)=O	200	187.03	C7H9NO3S	-3.65	RTI	1.5	1.5	1.49	1.49667	0.0057735	0.385757
post	C3-APS	CCC[N+]1=CC(=CC=C1)S([O-])(=O)=O	300	201.046	C8H11NO3S	-3.13	RTI	1.68	1.68	1.68	1.68	0	0		post	C3-APS	CCC[N+]1=CC(=CC=C1)S([O-])(=O)=O	300	201.046	C8H11NO3S	-3.13	RTI	1.66	1.66	1.65	1.65667	0.0057735	0.348501
post	C4-APS	CCCC[N+]1=CC(=CC=C1)S([O-])(=O)=O	400	215.062	C9H13NO3S	-2.68	RTI	2.6	2.59	2.59	2.59333	0.0057735	0.222629		post	C4-APS	CCCC[N+]1=CC(=CC=C1)S([O-])(=O)=O	400	215.062	C9H13NO3S	-2.68	RTI	2.63	2.66	2.63	2.64	0.0173205	0.65608
post	C5-APS	CCCCC[N+]1=CC(=CC=C1)S([O-])(=O)=O	500	229.077	C10H15NO3S	-2.24	RTI	6.1	6.11	6.08	6.09667	0.0152753	0.250551		post	C5-APS	CCCCC[N+]1=CC(=CC=C1)S([O-])(=O)=O	500	229.077	C10H15NO3S	-2.24	RTI	6.05	6.1	6.09	6.08	0.0264575	0.435156
post	C6-APS	CCCCCC[N+]1=CC(=CC=C1)S([O-])(=O)=O	600	243.093	C11H17NO3S	-1.79	RTI	12.62	12.61	12.62	12.6167	0.0057735	0.0457609		post	C6-APS	CCCCCC[N+]1=CC(=CC=C1)S([O-])(=O)=O	600	243.093	C11H17NO3S	-1.79	RTI	12.6	12.61	1.62	8.94333	6.34219	70.9153
post	C7-APS	CCCCCCC[N+]1=CC(=CC=C1)S([O-])(=O)=O	700	257.109	C12H19NO3S	-1.35	RTI	15.82	15.8	15.82	15.8133	0.011547	0.0730207		post	C7-APS	CCCCCCC[N+]1=CC(=CC=C1)S([O-])(=O)=O	700	257.109	C12H19NO3S	-1.35	RTI	15.81	15.82	15.83	15.82	0.01	0.0632111
post	C8-APS	CCCCCCCC[N+]1=CC(=CC=C1)S([O-])(=O)=O	800	271.124	C13H21NO3S	-0.9	RTI	18.19	18.2	18.23	18.2067	0.0208167	0.114335		post	C8-APS	CCCCCCCC[N+]1=CC(=CC=C1)S([O-])(=O)=O	800	271.124	C13H21NO3S	-0.9	RTI	18.21	18.22	18.23	18.22	0.01	0.0548847
post	C9-APS	CCCCCCCCC[N+]1=CC(=CC=C1)S([O-])(=O)=O	900	285.14	C14H23NO3S	-0.46	RTI	20.25	20.24	20.26	20.25	0.01	0.0493827		post	C9-APS	CCCCCCCCC[N+]1=CC(=CC=C1)S([O-])(=O)=O	900	285.14	C14H23NO3S	-0.46	RTI	20.26	20.27	20.28	20.27	0.01	0.049334
post	C10-APS	CCCCCCCCCC[N+]1=CC(=CC=C1)S([O-])(=O)=O	1000	299.156	C15H25NO3S	-0.02	RTI	22.11	22.11	22.14	22.12	0.0173205	0.0783025		post	C10-APS	CCCCCCCCCC[N+]1=CC(=CC=C1)S([O-])(=O)=O	1000	299.156	C15H25NO3S	-0.02	RTI	22.14	22.13	22.14	22.1367	0.0057735	0.0260812
post	C11-APS	CCCCCCCCCCC[N+]1=CC(=CC=C1)S([O-])(=O)=O	1100	313.171	C16H27NO3S	0.43	RTI	23.9	23.9	23.92	23.9067	0.011547	0.0483004		post	C11-APS	CCCCCCCCCCC[N+]1=CC(=CC=C1)S([O-])(=O)=O	1100	313.171	C16H27NO3S	0.43	RTI	23.91	23.9	23.92	23.91	0.01	0.0418235
post	C12-APS	CCCCCCCCCCCC[N+]1=CC(=CC=C1)S([O-])(=O)=O	1200	327.187	C17H29NO3S	0.87	RTI	25.66	25.66	25.68	25.6667	0.011547	0.0449883		post	C12-APS	CCCCCCCCCCCC[N+]1=CC(=CC=C1)S([O-])(=O)=O	1200	327.187	C17H29NO3S	0.87	RTI	25.68	25.68	26.68	26.0133	0.57735	2.21944
post	C13-APS	CCCCCCCCCCCCC[N+]1=CC(=CC=C1)S([O-])(=O)=O	1300	341.202	C18H31NO3S	1.32	RTI	27.44	27.43	27.45	27.44	0.01	0.0364431		post	C13-APS	CCCCCCCCCCCCC[N+]1=CC(=CC=C1)S([O-])(=O)=O	1300	341.202	C18H31NO3S	1.32	RTI	27.45	27.43	27.46	27.4467	0.0152753	0.0556543
post	C14-APS	CCCCCCCCCCCCCC[N+]1=CC(=CC=C1)S([O-])(=O)=O	1400	355.218	C19H33NO3S	1.76	RTI	29.25	29.24	29.27	29.2533	0.0152753	0.0522171		post	C14-APS	CCCCCCCCCCCCCC[N+]1=CC(=CC=C1)S([O-])(=O)=O	1400	355.218	C19H33NO3S	1.76	RTI	29.27	29.26	29.25	29.26	0.01	0.0341763
post	C15-APS	CCCCCCCCCCCCCCC[N+]1=CC(=CC=C1)S([O-])(=O)=O	1500	369.234	C20H35NO3S	2.21	RTI	31.1	31.08	31.11	31.0967	0.0152753	0.0491218		post	C15-APS	CCCCCCCCCCCCCCC[N+]1=CC(=CC=C1)S([O-])(=O)=O	1500	369.234	C20H35NO3S	2.21	RTI	31.1	31.11	31.11	31.1067	0.0057735	0.0185603
post	C16-APS	CCCCCCCCCCCCCCCC[N+]1=CC(=CC=C1)S([O-])(=O)=O	1600	383.249	C21H37NO3S	2.65	RTI	32.99	32.97	33	32.9867	0.0152753	0.0463074		post	C16-APS	CCCCCCCCCCCCCCCC[N+]1=CC(=CC=C1)S([O-])(=O)=O	1600	383.249	C21H37NO3S	2.65	RTI	33	32.99	33	32.9967	0.0057735	0.0174972
post	C17-APS	CCCCCCCCCCCCCCCCC[N+]1=CC(=CC=C1)S([O-])(=O)=O	1700	397.265	C22H39NO3S	3.1	RTI	34.89	34.88	34.9	34.89	0.01	0.0286615		post	C17-APS	CCCCCCCCCCCCCCCCC[N+]1=CC(=CC=C1)S([O-])(=O)=O	1700	397.265	C22H39NO3S	3.1	RTI	34.9	34.92	34.92	34.9133	0.011547	0.0330733
post	C18-APS	CCCCCCCCCCCCCCCCCC[N+]1=CC(=CC=C1)S([O-])(=O)=O	1800	411.281	C23H41NO3S	3.54	RTI	36.78	36.77	36.77	36.7733	0.0057735	0.0157002		post	C18-APS	CCCCCCCCCCCCCCCCCC[N+]1=CC(=CC=C1)S([O-])(=O)=O	1800	411.281	C23H41NO3S	3.54	RTI	36.79	36.79	36.8	36.7933	0.0057735	0.0156917
post	C19-APS	CCCCCCCCCCCCCCCCCCC[N+]1=CC(=CC=C1)S([O-])(=O)=O	1900	425.296	C24H43NO3S	3.99	RTI	38.6	38.57	38.58	38.5833	0.0152753	0.0395903		post	C19-APS	CCCCCCCCCCCCCCCCCCC[N+]1=CC(=CC=C1)S([O-])(=O)=O	1900	425.296	C24H43NO3S	3.99	RTI	38.61	38.61	38.61	38.61	0	0
post	C20-APS	CCCCCCCCCCCCCCCCCCCC[N+]1=CC(=CC=C1)S([O-])(=O)=O	2000	439.312	C25H45NO3S	4.43	RTI	40.27	40.26	40.26	40.2633	0.0057735	0.0143394		post	C20-APS	CCCCCCCCCCCCCCCCCCCC[N+]1=CC(=CC=C1)S([O-])(=O)=O	2000	439.312	C25H45NO3S	4.43	RTI	40.27	40.3	40.32	40.2967	0.0251661	0.0624521

## Sheet: Plate 3
								pos mode RT															neg mode RT
No.	Name	SMILES	RTI	exact mass	formula	logP	Mix	Rep 1	Rep 2	Rep 3	mean	stdev	rel stdev		No.	Name	SMILES	RTI	exact mass	formula	logP	Mix	Rep 1	Rep 2	Rep 3	mean	stdev	rel stdev
pre	C1-APS	C[N+]1=CC(=CC=C1)S([O-])(=O)=O	100	173.015	C6H7NO3S	-4.01	RTI	1.44	1.45	1.43	1.44	0.01	0.694444		pre	C1-APS	C[N+]1=CC(=CC=C1)S([O-])(=O)=O	100	173.015	C6H7NO3S	-4.01	RTI	1.47	1.48	1.48	1.47667	0.0057735	0.390982
pre	C2-APS	CC[N+]1=CC(=CC=C1)S([O-])(=O)=O	200	187.03	C7H9NO3S	-3.65	RTI	1.49	1.5	1.49	1.49333	0.0057735	0.386618		pre	C2-APS	CC[N+]1=CC(=CC=C1)S([O-])(=O)=O	200	187.03	C7H9NO3S	-3.65	RTI	1.5	1.5	1.5	1.5	0	0
pre	C3-APS	CCC[N+]1=CC(=CC=C1)S([O-])(=O)=O	300	201.046	C8H11NO3S	-3.13	RTI	1.68	1.68	1.68	1.68	0	0		pre	C3-APS	CCC[N+]1=CC(=CC=C1)S([O-])(=O)=O	300	201.046	C8H11NO3S	-3.13	RTI	1.69	1.66	1.66	1.67	0.0173205	1.03716
pre	C4-APS	CCCC[N+]1=CC(=CC=C1)S([O-])(=O)=O	400	215.062	C9H13NO3S	-2.68	RTI	2.61	2.6	2.59	2.6	0.01	0.384615		pre	C4-APS	CCCC[N+]1=CC(=CC=C1)S([O-])(=O)=O	400	215.062	C9H13NO3S	-2.68	RTI	2.66	2.63	2.66	2.65	0.0173205	0.653604
pre	C5-APS	CCCCC[N+]1=CC(=CC=C1)S([O-])(=O)=O	500	229.077	C10H15NO3S	-2.24	RTI	6.09	6.1	6.11	6.1	0.01	0.163934		pre	C5-APS	CCCCC[N+]1=CC(=CC=C1)S([O-])(=O)=O	500	229.077	C10H15NO3S	-2.24	RTI	6.2	6.05	6.1	6.11667	0.0763763	1.24866
pre	C6-APS	CCCCCC[N+]1=CC(=CC=C1)S([O-])(=O)=O	600	243.093	C11H17NO3S	-1.79	RTI	12.64	12.62	12.61	12.6233	0.0152753	0.121008		pre	C6-APS	CCCCCC[N+]1=CC(=CC=C1)S([O-])(=O)=O	600	243.093	C11H17NO3S	-1.79	RTI	12.63	12.6	12.61	12.6133	0.0152753	0.121104
pre	C7-APS	CCCCCCC[N+]1=CC(=CC=C1)S([O-])(=O)=O	700	257.109	C12H19NO3S	-1.35	RTI	15.85	15.82	15.8	15.8233	0.0251661	0.159044		pre	C7-APS	CCCCCCC[N+]1=CC(=CC=C1)S([O-])(=O)=O	700	257.109	C12H19NO3S	-1.35	RTI	15.82	15.81	15.82	15.8167	0.0057735	0.0365027
pre	C8-APS	CCCCCCCC[N+]1=CC(=CC=C1)S([O-])(=O)=O	800	271.124	C13H21NO3S	-0.9	RTI	18.24	18.19	18.2	18.21	0.0264575	0.145291		pre	C8-APS	CCCCCCCC[N+]1=CC(=CC=C1)S([O-])(=O)=O	800	271.124	C13H21NO3S	-0.9	RTI	18.22	18.21	18.22	18.2167	0.0057735	0.0316935
pre	C9-APS	CCCCCCCCC[N+]1=CC(=CC=C1)S([O-])(=O)=O	900	285.14	C14H23NO3S	-0.46	RTI	20.3	20.25	20.24	20.2633	0.0321455	0.158639		pre	C9-APS	CCCCCCCCC[N+]1=CC(=CC=C1)S([O-])(=O)=O	900	285.14	C14H23NO3S	-0.46	RTI	20.27	20.26	20.27	20.2667	0.0057735	0.0284877
pre	C10-APS	CCCCCCCCCC[N+]1=CC(=CC=C1)S([O-])(=O)=O	1000	299.156	C15H25NO3S	-0.02	RTI	22.17	22.11	22.11	22.13	0.034641	0.156534		pre	C10-APS	CCCCCCCCCC[N+]1=CC(=CC=C1)S([O-])(=O)=O	1000	299.156	C15H25NO3S	-0.02	RTI	22.14	22.14	22.13	22.1367	0.0057735	0.0260812
pre	C11-APS	CCCCCCCCCCC[N+]1=CC(=CC=C1)S([O-])(=O)=O	1100	313.171	C16H27NO3S	0.43	RTI	23.96	23.9	23.9	23.92	0.034641	0.14482		pre	C11-APS	CCCCCCCCCCC[N+]1=CC(=CC=C1)S([O-])(=O)=O	1100	313.171	C16H27NO3S	0.43	RTI	23.92	23.91	23.9	23.91	0.01	0.0418235
pre	C12-APS	CCCCCCCCCCCC[N+]1=CC(=CC=C1)S([O-])(=O)=O	1200	327.187	C17H29NO3S	0.87	RTI	25.71	25.66	25.66	25.6767	0.0288675	0.112427		pre	C12-APS	CCCCCCCCCCCC[N+]1=CC(=CC=C1)S([O-])(=O)=O	1200	327.187	C17H29NO3S	0.87	RTI	25.68	25.68	25.68	25.68	4.35117e-15	1.69438e-14
pre	C13-APS	CCCCCCCCCCCCC[N+]1=CC(=CC=C1)S([O-])(=O)=O	1300	341.202	C18H31NO3S	1.32	RTI	27.48	27.44	27.43	27.45	0.0264575	0.0963844		pre	C13-APS	CCCCCCCCCCCCC[N+]1=CC(=CC=C1)S([O-])(=O)=O	1300	341.202	C18H31NO3S	1.32	RTI	27.46	27.45	27.43	27.4467	0.0152753	0.0556543
pre	C14-APS	CCCCCCCCCCCCCC[N+]1=CC(=CC=C1)S([O-])(=O)=O	1400	355.218	C19H33NO3S	1.76	RTI	29.27	29.25	29.24	29.2533	0.0152753	0.0522171		pre	C14-APS	CCCCCCCCCCCCCC[N+]1=CC(=CC=C1)S([O-])(=O)=O	1400	355.218	C19H33NO3S	1.76	RTI	29.26	29.27	29.26	29.2633	0.0057735	0.0197295
pre	C15-APS	CCCCCCCCCCCCCCC[N+]1=CC(=CC=C1)S([O-])(=O)=O	1500	369.234	C20H35NO3S	2.21	RTI	31.12	31.1	31.08	31.1	0.02	0.0643087		pre	C15-APS	CCCCCCCCCCCCCCC[N+]1=CC(=CC=C1)S([O-])(=O)=O	1500	369.234	C20H35NO3S	2.21	RTI	31.1	31.1	31.11	31.1033	0.0057735	0.0185623
pre	C16-APS	CCCCCCCCCCCCCCCC[N+]1=CC(=CC=C1)S([O-])(=O)=O	1600	383.249	C21H37NO3S	2.65	RTI	33.01	32.99	32.97	32.99	0.02	0.0606244		pre	C16-APS	CCCCCCCCCCCCCCCC[N+]1=CC(=CC=C1)S([O-])(=O)=O	1600	383.249	C21H37NO3S	2.65	RTI	32.99	33	32.99	32.9933	0.0057735	0.017499
pre	C17-APS	CCCCCCCCCCCCCCCCC[N+]1=CC(=CC=C1)S([O-])(=O)=O	1700	397.265	C22H39NO3S	3.1	RTI	34.9	34.89	34.88	34.89	0.01	0.0286615		pre	C17-APS	CCCCCCCCCCCCCCCCC[N+]1=CC(=CC=C1)S([O-])(=O)=O	1700	397.265	C22H39NO3S	3.1	RTI	34.9	34.9	34.92	34.9067	0.011547	0.0330797
pre	C18-APS	CCCCCCCCCCCCCCCCCC[N+]1=CC(=CC=C1)S([O-])(=O)=O	1800	411.281	C23H41NO3S	3.54	RTI	36.8	36.78	36.77	36.7833	0.0152753	0.0415276		pre	C18-APS	CCCCCCCCCCCCCCCCCC[N+]1=CC(=CC=C1)S([O-])(=O)=O	1800	411.281	C23H41NO3S	3.54	RTI	36.79	36.79	36.79	36.79	0	0
pre	C19-APS	CCCCCCCCCCCCCCCCCCC[N+]1=CC(=CC=C1)S([O-])(=O)=O	1900	425.296	C24H43NO3S	3.99	RTI	38.59	38.6	38.57	38.5867	0.0152753	0.0395869		pre	C19-APS	CCCCCCCCCCCCCCCCCCC[N+]1=CC(=CC=C1)S([O-])(=O)=O	1900	425.296	C24H43NO3S	3.99	RTI	38.59	38.61	38.61	38.6033	0.011547	0.0299119
pre	C20-APS	CCCCCCCCCCCCCCCCCCCC[N+]1=CC(=CC=C1)S([O-])(=O)=O	2000	439.312	C25H45NO3S	4.43	RTI	40.26	40.27	40.26	40.2633	0.0057735	0.0143394		pre	C20-APS	CCCCCCCCCCCCCCCCCCCC[N+]1=CC(=CC=C1)S([O-])(=O)=O	2000	439.312	C25H45NO3S	4.43	RTI	40.27	40.27	40.3	40.28	0.0173205	0.0430003
1	PUTRESCINE	NCCCCN		88.1	C4H12N2	-0.84512	P3_A	1.29	1.29	1.29	1.29	0	0		1	PUTRESCINE	NCCCCN		88.1	C4H12N2	-0.84512	P3_A	n.d.	n.d.	n.d.	#DIV/0!	#DIV/0!	#DIV/0!
2	DEOXYCARNITINE	C[N+](C)(CCCC([O-])=O)C		145.11	C7H15NO2	-3.96851	P3_A	1.4	1.4	1.4	1.4	2.71948e-16	1.94249e-14		2	DEOXYCARNITINE	C[N+](C)(CCCC([O-])=O)C		145.11	C7H15NO2	-3.96851	P3_A	1.55	1.56	1.55	1.55333	0.0057735	0.371685
3	ADENOSINE 2',3'-CYCLIC PHOSPHATE	NC1=NC=NC2=C1N=CN2C1OC(CO)C2OP(O)(=O)OC12		329.053	C10H12N5O6P	-3.45221	P3_A	1.59	1.59	1.59	1.59	0	0		3	ADENOSINE 2',3'-CYCLIC PHOSPHATE	NC1=NC=NC2=C1N=CN2C1OC(CO)C2OP(O)(=O)OC12		329.053	C10H12N5O6P	-3.45221	P3_A	1.6	1.6	1.61	1.60333	0.0057735	0.360094
4	MEVALOLACTONE	C[C@]1(O)CCOC(=O)C1		130.063	C6H10O3	-0.428908	P3_A	n.d.	n.d.	n.d.	#DIV/0!	#DIV/0!	#DIV/0!		4	MEVALOLACTONE	C[C@]1(O)CCOC(=O)C1		130.063	C6H10O3	-0.428908	P3_A	n.d.	n.d.	n.d.	#DIV/0!	#DIV/0!	#DIV/0!
5	URIDINE DIPHOSPHATE GLUCOSE	OC[C@@H]1OC(OP(O)(=O)OP(O)(=O)OC[C@@H]2O[C@@H]([C@@H](O)[C@H]2O)N2C=CC(=O)NC2=O)[C@@H](O)[C@H](O)[C@H]1O		566.055	C15H24N2O17P2	-4.99661	P3_A	n.d.	n.d.	n.d.	#DIV/0!	#DIV/0!	#DIV/0!		5	URIDINE DIPHOSPHATE GLUCOSE	OC[C@@H]1OC(OP(O)(=O)OP(O)(=O)OC[C@@H]2O[C@@H]([C@@H](O)[C@H]2O)N2C=CC(=O)NC2=O)[C@@H](O)[C@H](O)[C@H]1O		566.055	C15H24N2O17P2	-4.99661	P3_A	n.d.	n.d.	n.d.	#DIV/0!	#DIV/0!	#DIV/0!
6	GAMMA,GAMMA-DIMETHYLALLYL PYROPHOSPHATE	C/C(C)=C\COP(O)(OP(O)(O)=O)=O		246.006	C5H12O7P2	0.297305	P3_A	n.d.	n.d.	n.d.	#DIV/0!	#DIV/0!	#DIV/0!		6	GAMMA,GAMMA-DIMETHYLALLYL PYROPHOSPHATE	C/C(C)=C\COP(O)(OP(O)(O)=O)=O		246.006	C5H12O7P2	0.297305	P3_A	n.d.	n.d.	n.d.	#DIV/0!	#DIV/0!	#DIV/0!
7	DEOXYURIDINE TRIPHOSPHATE	O[C@H]1C[C@@H](O[C@@H]1COP(O)(=O)OP(O)(=O)OP(O)(O)=O)N1C=CC(=O)NC1=O		467.974	C9H15N2O14P3	-2.48177	P3_A	n.d.	n.d.	n.d.	#DIV/0!	#DIV/0!	#DIV/0!		7	DEOXYURIDINE TRIPHOSPHATE	O[C@H]1C[C@@H](O[C@@H]1COP(O)(=O)OP(O)(=O)OP(O)(O)=O)N1C=CC(=O)NC1=O		467.974	C9H15N2O14P3	-2.48177	P3_A	n.d.	n.d.	n.d.	#DIV/0!	#DIV/0!	#DIV/0!
8	PHOSPHORYLCHOLINE	C[N+](C)(CCOP([O-])(O)=O)C		183.066	C5H14NO4P	-4.78584	P3_A	1.4	1.4	1.4	1.4	2.71948e-16	1.94249e-14		8	PHOSPHORYLCHOLINE	C[N+](C)(CCOP([O-])(O)=O)C		183.066	C5H14NO4P	-4.78584	P3_A	n.d.	n.d.	n.d.	#DIV/0!	#DIV/0!	#DIV/0!
9	URIDINE TRIPHOSPHATE	O[C@H]1[C@@H](O)[C@@H](O[C@@H]1COP(O)(=O)OP(O)(=O)OP(O)(O)=O)N1C=CC(=O)NC1=O		483.969	C9H15N2O15P3	-3.38241	P3_A	n.d.	n.d.	n.d.	#DIV/0!	#DIV/0!	#DIV/0!		9	URIDINE TRIPHOSPHATE	O[C@H]1[C@@H](O)[C@@H](O[C@@H]1COP(O)(=O)OP(O)(=O)OP(O)(O)=O)N1C=CC(=O)NC1=O		483.969	C9H15N2O15P3	-3.38241	P3_A	n.d.	n.d.	n.d.	#DIV/0!	#DIV/0!	#DIV/0!
10	6-HYDROXYDOPAMINE	NCCC1=C(O)C=C(O)C(O)=C1		169.074	C8H11NO3	-0.153993	P3_A	n.d.	n.d.	n.d.	#DIV/0!	#DIV/0!	#DIV/0!		10	6-HYDROXYDOPAMINE	NCCC1=C(O)C=C(O)C(O)=C1		169.074	C8H11NO3	-0.153993	P3_A	n.d.	n.d.	n.d.	#DIV/0!	#DIV/0!	#DIV/0!
11	THIAMINE	CC1=C(CCO)SC=[N+]1CC1=C(N)N=C(C)N=C1		265.112	C12H17N4OS	-3.09741	P3_A	n.d.	n.d.	n.d.	#DIV/0!	#DIV/0!	#DIV/0!		11	THIAMINE	CC1=C(CCO)SC=[N+]1CC1=C(N)N=C(C)N=C1		265.112	C12H17N4OS	-3.09741	P3_A	n.d.	n.d.	n.d.	#DIV/0!	#DIV/0!	#DIV/0!
12	DGDP	NC1=NC2=C(N=CN2[C@H]2C[C@H](O)[C@@H](COP(O)(=O)OP(O)(O)=O)O2)C(=O)N1		427.029	C10H15N5O10P2	-2.51834	P3_A	1.44	1.41	1.44	1.43	0.0173205	1.21122		12	DGDP	NC1=NC2=C(N=CN2[C@H]2C[C@H](O)[C@@H](COP(O)(=O)OP(O)(O)=O)O2)C(=O)N1		427.029	C10H15N5O10P2	-2.51834	P3_A	n.d.	n.d.	n.d.	#DIV/0!	#DIV/0!	#DIV/0!
1	5-METHYLCYTOSINE	CC1=C(N)NC(=O)N=C1		125.059	C5H7N3O	-0.752055	P3_B	1.4	1.41	1.4	1.40333	0.0057735	0.411413		1	5-METHYLCYTOSINE	CC1=C(N)NC(=O)N=C1		125.059	C5H7N3O	-0.752055	P3_B	n.d.	n.d.	n.d.	#DIV/0!	#DIV/0!	#DIV/0!
2	GLYCERATE	OC[C@@H](O)C(O)=O		106.027	C3H6O4	-1.51874	P3_B	n.d.	n.d.	n.d.	#DIV/0!	#DIV/0!	#DIV/0!		2	GLYCERATE	OC[C@@H](O)C(O)=O		106.027	C3H6O4	-1.51874	P3_B	1.46	1.47	1.48	1.47	0.01	0.680272
3	CYTIDINE 2',3'-CYCLIC PHOSPHATE	NC1=NC(=O)N(C=C1)C1O[C@H](CO)[C@H]2OP(O)(=O)O[C@@H]12		305.041	C9H12N3O7P	-2.12239	P3_B	1.41	1.41	1.41	1.41	0	0		3	CYTIDINE 2',3'-CYCLIC PHOSPHATE	NC1=NC(=O)N(C=C1)C1O[C@H](CO)[C@H]2OP(O)(=O)O[C@@H]12		305.041	C9H12N3O7P	-2.12239	P3_B	1.42	1.42	1.42	1.42	0	0
4	N,N,N-TRIMETHYLLYSINE	C[N+](C)(C)CCCC[C@H](N)C([O-])=O		188.152	C9H20N2O2	-6.19875	P3_B	1.33	1.33	1.33	1.33	0	0		4	N,N,N-TRIMETHYLLYSINE	C[N+](C)(C)CCCC[C@H](N)C([O-])=O		188.152	C9H20N2O2	-6.19875	P3_B	n.d.	n.d.	n.d.	#DIV/0!	#DIV/0!	#DIV/0!
5	PHOSPHOENOLPYRUVATE	OC(=O)C(=C)OP(O)(O)=O		167.982	C3H5O6P	-0.639576	P3_B	n.d.	n.d.	n.d.	#DIV/0!	#DIV/0!	#DIV/0!		5	PHOSPHOENOLPYRUVATE	OC(=O)C(=C)OP(O)(O)=O		167.982	C3H5O6P	-0.639576	P3_B	1.51	1.48	1.49	1.49333	0.0152753	1.0229
6	URIDINE DIPHOSPHATE GLUCOSE	C1=CN(C(=O)NC1=O)C2C(C(C(O2)COP(=O)(O)OP(=O)(O)OC3C(C(C(C(O3)CO)O)O)O)O)O		566.055	C15H24N2O17P2	-4.99661	P3_B	n.d.	n.d.	n.d.	#DIV/0!	#DIV/0!	#DIV/0!		6	URIDINE DIPHOSPHATE GLUCOSE	C1=CN(C(=O)NC1=O)C2C(C(C(O2)COP(=O)(O)OP(=O)(O)OC3C(C(C(C(O3)CO)O)O)O)O)O		566.055	C15H24N2O17P2	-4.99661	P3_B	n.d.	n.d.	n.d.	#DIV/0!	#DIV/0!	#DIV/0!
7	GALACTOSE 1-PHOSPHATE	OC[C@H]1O[C@H](OP(O)(O)=O)[C@H](O)[C@@H](O)[C@H]1O		260.03	C6H13O9P	-3.05611	P3_B	1.46	1.41	1.43	1.43333	0.0251661	1.75578		7	GALACTOSE 1-PHOSPHATE	OC[C@H]1O[C@H](OP(O)(O)=O)[C@H](O)[C@@H](O)[C@H]1O		260.03	C6H13O9P	-3.05611	P3_B	1.41	1.41	1.41	1.41	0	0
8	PYRIDOXAL-PHOSPHATE	CC1=NC=C(COP(O)(O)=O)C(C=O)=C1O		247.025	C8H10NO6P	-2.08561	P3_B	1.65	1.65	1.64	1.64667	0.0057735	0.350618		8	PYRIDOXAL-PHOSPHATE	CC1=NC=C(COP(O)(O)=O)C(C=O)=C1O		247.025	C8H10NO6P	-2.08561	P3_B	n.d.	n.d.	n.d.	#DIV/0!	#DIV/0!	#DIV/0!
9	DIHYDROXYACETONE PHOSPHATE	OCC(=O)COP(O)(O)=O		169.998	C3H7O6P	-1.65178	P3_B	n.d.	n.d.	n.d.	#DIV/0!	#DIV/0!	#DIV/0!		9	DIHYDROXYACETONE PHOSPHATE	OCC(=O)COP(O)(O)=O		169.998	C3H7O6P	-1.65178	P3_B	n.d.	n.d.	n.d.	#DIV/0!	#DIV/0!	#DIV/0!
10	PHOSPHOENOLPYRUVATE	OC(=O)C(=C)OP(O)(O)=O		167.982	C3H5O6P	-0.639576	P3_B	n.d.	n.d.	n.d.	#DIV/0!	#DIV/0!	#DIV/0!		10	PHOSPHOENOLPYRUVATE	OC(=O)C(=C)OP(O)(O)=O		167.982	C3H5O6P	-0.639576	P3_B	1.51	1.48	1.49	1.49333	0.0152753	1.0229
11	MANNOSE 6-PHOSPHATE	O[C@@H]1O[C@H](COP(O)(O)=O)[C@@H](O)[C@H](O)[C@@H]1O		260.03	C6H13O9P	-3.05611	P3_B	1.46	1.41	1.43	1.43333	0.0251661	1.75578		11	MANNOSE 6-PHOSPHATE	O[C@@H]1O[C@H](COP(O)(O)=O)[C@@H](O)[C@H](O)[C@@H]1O		260.03	C6H13O9P	-3.05611	P3_B	1.41	1.41	1.41	1.41	0	0
12	3-PHOSPHOGLYCERATE	OC(COP(O)(O)=O)C(O)=O		185.993	C3H7O7P	-1.64231	P3_B	n.d.	n.d.	n.d.	#DIV/0!	#DIV/0!	#DIV/0!		12	3-PHOSPHOGLYCERATE	OC(COP(O)(O)=O)C(O)=O		185.993	C3H7O7P	-1.64231	P3_B	n.d.	n.d.	n.d.	#DIV/0!	#DIV/0!	#DIV/0!
1	L-CARNITINE	C[N+](C)(C)C[C@H](O)CC([O-])=O		161.105	C7H15NO3	-4.88751	P3_C	1.39	1.38	1.39	1.38667	0.0057735	0.416358		1	L-CARNITINE	C[N+](C)(C)C[C@H](O)CC([O-])=O		161.105	C7H15NO3	-4.88751	P3_C	n.d.	n.d.	n.d.	#DIV/0!	#DIV/0!	#DIV/0!
2	O-PHOSPHOETHANOLAMINE	NCCOP(O)(O)=O		141.019	C2H8NO4P	-2.4513	P3_C	n.d.	n.d.	n.d.	#DIV/0!	#DIV/0!	#DIV/0!		2	O-PHOSPHOETHANOLAMINE	NCCOP(O)(O)=O		141.019	C2H8NO4P	-2.4513	P3_C	n.d.	n.d.	n.d.	#DIV/0!	#DIV/0!	#DIV/0!
3	O-ACETYLSERINE	CC(=O)OC[C@H](N)C(O)=O		147.053	C5H9NO4	-3.44615	P3_C	1.44	1.46	1.47	1.45667	0.0152753	1.04864		3	O-ACETYLSERINE	CC(=O)OC[C@H](N)C(O)=O		147.053	C5H9NO4	-3.44615	P3_C	n.d.	n.d.	n.d.	#DIV/0!	#DIV/0!	#DIV/0!
4	THYMIDINE-MONOPHOSPHATE	CC1=CN([C@H]2C[C@H](O)[C@@H](COP(O)(O)=O)O2)C(=O)NC1=O		322.057	C10H15N2O8P	-1.24262	P3_C	1.67	1.67	1.67	1.67	0	0		4	THYMIDINE-MONOPHOSPHATE	CC1=CN([C@H]2C[C@H](O)[C@@H](COP(O)(O)=O)O2)C(=O)NC1=O		322.057	C10H15N2O8P	-1.24262	P3_C	1.65	1.65	1.65	1.65	2.71948e-16	1.64817e-14
5	CYCLIC AMP	NC1=NC=NC2=C1N=CN2[C@@H]1O[C@@H]2COP(O)(=O)O[C@H]2[C@H]1O		329.053	C10H12N5O6P	-3.39248	P3_C	1.7	1.68	1.7	1.69333	0.011547	0.68191		5	CYCLIC AMP	NC1=NC=NC2=C1N=CN2[C@@H]1O[C@@H]2COP(O)(=O)O[C@H]2[C@H]1O		329.053	C10H12N5O6P	-3.39248	P3_C	1.6	1.6	1.61	1.60333	0.0057735	0.360094
6	ADP-GLUCOSE	NC1=C2N=CN([C@@H]3O[C@H](CO[P@](O)(=O)O[P@](O)(=O)O[C@H]4O[C@H](CO)[C@@H](O)[C@H](O)[C@H]4O)[C@@H](O)[C@H]3O)C2=NC=N1		589.082	C16H25N5O15P2	-6.77257	P3_C	1.43	1.42	1.41	1.42	0.01	0.704225		6	ADP-GLUCOSE	NC1=C2N=CN([C@@H]3O[C@H](CO[P@](O)(=O)O[P@](O)(=O)O[C@H]4O[C@H](CO)[C@@H](O)[C@H](O)[C@H]4O)[C@@H](O)[C@H]3O)C2=NC=N1		589.082	C16H25N5O15P2	-6.77257	P3_C	n.d.	n.d.	n.d.	#DIV/0!	#DIV/0!	#DIV/0!
7	FRUCTOSE 6-PHOSPHATE	OCC(=O)[C@@H](O)[C@H](O)[C@H](O)COP(O)(O)=O		260.03	C6H13O9P	-3.3906	P3_C	1.46	1.41	1.43	1.43333	0.0251661	1.75578		7	FRUCTOSE 6-PHOSPHATE	OCC(=O)[C@@H](O)[C@H](O)[C@H](O)COP(O)(O)=O		260.03	C6H13O9P	-3.3906	P3_C	1.41	1.41	1.41	1.41	0	0
8	ADENOSINE 3',5'-DIPHOSPHATE	NC1=NC=NC2=C1N=CN2[C@@H]1O[C@H](COP(O)(O)=O)[C@@H](OP(O)(O)=O)[C@H]1O		427.029	C10H15N5O10P2	-4.80057	P3_C	1.44	1.41	1.44	1.43	0.0173205	1.21122		8	ADENOSINE 3',5'-DIPHOSPHATE	NC1=NC=NC2=C1N=CN2[C@@H]1O[C@H](COP(O)(O)=O)[C@@H](OP(O)(O)=O)[C@H]1O		427.029	C10H15N5O10P2	-4.80057	P3_C	n.d.	n.d.	n.d.	#DIV/0!	#DIV/0!	#DIV/0!
9	3-NITRO-L-TYROSINE	C1=CC(=C(C=C1CC(C(=O)O)N)[N+](=O)[O-])O		226.059	C9H10N2O5	-1.55016	P3_C	3.55	3.54	3.54	3.54333	0.0057735	0.16294		9	3-NITRO-L-TYROSINE	C1=CC(=C(C=C1CC(C(=O)O)N)[N+](=O)[O-])O		226.059	C9H10N2O5	-1.55016	P3_C	3.51	3.53	3.452	3.49733	0.0405134	1.15841
10	P-OCTOPAMINE	NC[C@H](O)C1=CC=C(O)C=C1		153.079	C8H11NO2	-0.324492	P3_C	1.48	1.46	1.47	1.47	0.01	0.680272		10	P-OCTOPAMINE	NC[C@H](O)C1=CC=C(O)C=C1		153.079	C8H11NO2	-0.324492	P3_C	n.d.	n.d.	n.d.	#DIV/0!	#DIV/0!	#DIV/0!
11	N-ALPHA-ACETYLLYSINE	CC(=O)NC(CCCCN)C(O)=O		188.116	C8H16N2O3	-3.15485	P3_C	1.4	1.4	1.4	1.4	2.71948e-16	1.94249e-14		11	N-ALPHA-ACETYLLYSINE	CC(=O)NC(CCCCN)C(O)=O		188.116	C8H16N2O3	-3.15485	P3_C	1.41	1.42	1.41	1.41333	0.0057735	0.408503
12	URIDINE DIPHOSPHATEGALACTOSE	OC[C@H]1O[C@H](O[P@@](O)(=O)O[P@@](O)(=O)OC[C@H]2O[C@H]([C@H](O)[C@@H]2O)N2C=CC(=O)NC2=O)[C@H](O)[C@@H](O)[C@H]1O		566.055	C15H24N2O17P2	-4.99661	P3_C	n.d.	n.d.	n.d.	#DIV/0!	#DIV/0!	#DIV/0!		12	URIDINE DIPHOSPHATEGALACTOSE	OC[C@H]1O[C@H](O[P@@](O)(=O)O[P@@](O)(=O)OC[C@H]2O[C@H]([C@H](O)[C@@H]2O)N2C=CC(=O)NC2=O)[C@H](O)[C@@H](O)[C@H]1O		566.055	C15H24N2O17P2	-4.99661	P3_C	n.d.	n.d.	n.d.	#DIV/0!	#DIV/0!	#DIV/0!
1	SPERMIDINE	NCCCCNCCCN		145.158	C7H19N3	-1.14956	P3_D	1.29	1.29	1.27	1.28333	0.011547	0.899767		1	SPERMIDINE	NCCCCNCCCN		145.158	C7H19N3	-1.14956	P3_D	n.d.	n.d.	n.d.	#DIV/0!	#DIV/0!	#DIV/0!
2	PYRIDOXAMINE	CC1=C(O)C(CN)=C(CO)C=N1		168.09	C8H12N2O2	-1.60699	P3_D	n.d.	n.d.	n.d.	#DIV/0!	#DIV/0!	#DIV/0!		2	PYRIDOXAMINE	CC1=C(O)C(CN)=C(CO)C=N1		168.09	C8H12N2O2	-1.60699	P3_D	n.d.	n.d.	n.d.	#DIV/0!	#DIV/0!	#DIV/0!
3	5-AMINOLEVULINATE	NCC(=O)CCC(O)=O		131.058	C5H9NO3	-3.25265	P3_D	1.98	1.97	1.97	1.97333	0.0057735	0.292576		3	5-AMINOLEVULINATE	NCC(=O)CCC(O)=O		131.058	C5H9NO3	-3.25265	P3_D	1.96	1.96	1.96	1.96	0	0
4	DEOXYURIDINE-MONOPHOSPHATE	C1C(C(OC1N2C=CC(=O)NC2=O)COP(=O)(O)O)O		308.041	C9H13N2O8P	-1.63817	P3_D	n.d.	n.d.	n.d.	#DIV/0!	#DIV/0!	#DIV/0!		4	DEOXYURIDINE-MONOPHOSPHATE	C1C(C(OC1N2C=CC(=O)NC2=O)COP(=O)(O)O)O		308.041	C9H13N2O8P	-1.63817	P3_D	1.57	1.56	1.57	1.56667	0.0057735	0.368521
5	ADENOSINE TRIPHOSPHATE	NC1=NC=NC2=C1N=CN2[C@@H]1O[C@H](COP(O)(=O)OP(O)(=O)OP(O)(O)=O)[C@@H](O)[C@H]1O		506.996	C10H16N5O13P3	-5.80405	P3_D	n.d.	n.d.	n.d.	#DIV/0!	#DIV/0!	#DIV/0!		5	ADENOSINE TRIPHOSPHATE	NC1=NC=NC2=C1N=CN2[C@@H]1O[C@H](COP(O)(=O)OP(O)(=O)OP(O)(O)=O)[C@@H](O)[C@H]1O		506.996	C10H16N5O13P3	-5.80405	P3_D	n.d.	n.d.	n.d.	#DIV/0!	#DIV/0!	#DIV/0!
6	RIBOSE 1,5-BISPHOSPHATE	O[C@H]1[C@@H](O)[C@@H](OP(O)(O)=O)O[C@@H]1COP(O)(O)=O		309.985	C5H12O11P2	-2.54934	P3_D	n.d.	n.d.	n.d.	#DIV/0!	#DIV/0!	#DIV/0!		6	RIBOSE 1,5-BISPHOSPHATE	O[C@H]1[C@@H](O)[C@@H](OP(O)(O)=O)O[C@@H]1COP(O)(O)=O		309.985	C5H12O11P2	-2.54934	P3_D	n.d.	n.d.	n.d.	#DIV/0!	#DIV/0!	#DIV/0!
7	XANTHOSINE-MONOPHOSPHATE	C1=NC2=C(N1C3C(C(C(O3)COP(=O)(O)O)O)O)NC(=O)NC2=O		364.042	C10H13N4O9P	-2.1784	P3_D	1.5	1.51	1.52	1.51	0.01	0.662252		7	XANTHOSINE-MONOPHOSPHATE	C1=NC2=C(N1C3C(C(C(O3)COP(=O)(O)O)O)O)NC(=O)NC2=O		364.042	C10H13N4O9P	-2.1784	P3_D	1.55	1.55	1.55	1.55	0	0
8	FAD	CC1=CC2=C(C=C1C)N(C[C@H](O)[C@H](O)[C@H](O)COP(O)(=O)OP(O)(=O)OC[C@H]1O[C@H]([C@H](O)[C@@H]1O)N1C=NC3=C1N=CN=C3N)C1=NC(=O)NC(=O)C1=N2		785.157	C27H33N9O15P2	-4.68108	P3_D	n.d.	n.d.	n.d.	#DIV/0!	#DIV/0!	#DIV/0!		8	FAD	CC1=CC2=C(C=C1C)N(C[C@H](O)[C@H](O)[C@H](O)COP(O)(=O)OP(O)(=O)OC[C@H]1O[C@H]([C@H](O)[C@@H]1O)N1C=NC3=C1N=CN=C3N)C1=NC(=O)NC(=O)C1=N2		785.157	C27H33N9O15P2	-4.68108	P3_D	n.d.	n.d.	n.d.	#DIV/0!	#DIV/0!	#DIV/0!
9	DEOXYGUANOSINE	NC1=NC2=C(N=CN2[C@H]2C[C@H](O)[C@@H](CO)O2)C(=O)N1		267.097	C10H13N5O4	-1.80558	P3_D	1.94	2.05	1.9	1.96333	0.0776745	3.95626		9	DEOXYGUANOSINE	NC1=NC2=C(N=CN2[C@H]2C[C@H](O)[C@@H](CO)O2)C(=O)N1		267.097	C10H13N5O4	-1.80558	P3_D	1.68	1.69	1.69	1.68667	0.0057735	0.342303
10	OROTATE	OC(=O)C1=CC(=O)NC(=O)N1		156.017	C5H4N2O4	-1.22766	P3_D	1.77	1.8	1.78	1.78333	0.0152753	0.856556		10	OROTATE	OC(=O)C1=CC(=O)NC(=O)N1		156.017	C5H4N2O4	-1.22766	P3_D	1.69	1.69	1.69	1.69	2.71948e-16	1.60916e-14
11	LAUROYLCARNITINE	CCCCCCCCCCCC(=O)O[C@H](CC([O-])=O)C[N+](C)(C)C		343.272	C19H37NO4	0.255273	P3_D	23.73	23.72	23.71	23.72	0.01	0.0421585		11	LAUROYLCARNITINE	CCCCCCCCCCCC(=O)O[C@H](CC([O-])=O)C[N+](C)(C)C		343.272	C19H37NO4	0.255273	P3_D	n.d.	n.d.	n.d.	#DIV/0!	#DIV/0!	#DIV/0!
12	1-METHYLNICOTINAMIDE	C[N+]1=CC=CC(=C1)C(N)=O		137.071	C7H9N2O	-4.33715	P3_D	n.d.	n.d.	n.d.	#DIV/0!	#DIV/0!	#DIV/0!		12	1-METHYLNICOTINAMIDE	C[N+]1=CC=CC(=C1)C(N)=O		137.071	C7H9N2O	-4.33715	P3_D	n.d.	n.d.	n.d.	#DIV/0!	#DIV/0!	#DIV/0!
1	SPERMINE	NCCCNCCCCNCCCN		202.216	C10H26N4	-1.45401	P3_E	1.33	1.33	1.33	1.33	0	0		1	SPERMINE	NCCCNCCCCNCCCN		202.216	C10H26N4	-1.45401	P3_E	n.d.	n.d.	n.d.	#DIV/0!	#DIV/0!	#DIV/0!
2	N-ACETYLMETHIONINE	CSCCC(NC(C)=O)C(O)=O		191.062	C7H13NO3S	-0.108436	P3_E	n.d.	n.d.	n.d.	#DIV/0!	#DIV/0!	#DIV/0!		2	N-ACETYLMETHIONINE	CSCCC(NC(C)=O)C(O)=O		191.062	C7H13NO3S	-0.108436	P3_E	n.d.	n.d.	n.d.	#DIV/0!	#DIV/0!	#DIV/0!
3	CARBAMOYL PHOSPHATE	NC(=O)OP(O)(O)=O		140.983	CH4NO5P	-1.21076	P3_E	n.d.	n.d.	n.d.	#DIV/0!	#DIV/0!	#DIV/0!		3	CARBAMOYL PHOSPHATE	NC(=O)OP(O)(O)=O		140.983	CH4NO5P	-1.21076	P3_E	n.d.	n.d.	n.d.	#DIV/0!	#DIV/0!	#DIV/0!
4	PHOSPHORIBOSYL PYROPHOSPHATE	O[C@H]1[C@@H](O)[C@@H](OP(O)(=O)OP(O)(O)=O)O[C@@H]1COP(O)(O)=O		389.952	C5H13O14P3	-2.97113	P3_E	n.d.	n.d.	n.d.	#DIV/0!	#DIV/0!	#DIV/0!		4	PHOSPHORIBOSYL PYROPHOSPHATE	O[C@H]1[C@@H](O)[C@@H](OP(O)(=O)OP(O)(O)=O)O[C@@H]1COP(O)(O)=O		389.952	C5H13O14P3	-2.97113	P3_E	n.d.	n.d.	n.d.	#DIV/0!	#DIV/0!	#DIV/0!
5	AICAR	NC(=O)C1=C(N)N(C=N1)[C@@H]1O[C@H](COP(O)(O)=O)[C@@H](O)[C@H]1O		338.063	C9H15N4O8P	-4.81241	P3_E	1.46	1.48	1.47	1.47	0.01	0.680272		5	AICAR	NC(=O)C1=C(N)N(C=N1)[C@@H]1O[C@H](COP(O)(O)=O)[C@@H](O)[C@H]1O		338.063	C9H15N4O8P	-4.81241	P3_E	1.48	1.47	1.48	1.47667	0.0057735	0.390982
6	URIDINE DIPHOSPHATE-N-ACETYLGALACTOSAMINE	CC(=O)NC1C(O)C(O)C(CO)OC1OP(O)(=O)OP(O)(=O)OCC1OC(C(O)C1O)N1C=CC(=O)NC1=O		607.082	C17H27N3O17P2	-5.28464	P3_E	1.43	1.42	1.43	1.42667	0.0057735	0.404685		6	URIDINE DIPHOSPHATE-N-ACETYLGALACTOSAMINE	CC(=O)NC1C(O)C(O)C(CO)OC1OP(O)(=O)OP(O)(=O)OCC1OC(C(O)C1O)N1C=CC(=O)NC1=O		607.082	C17H27N3O17P2	-5.28464	P3_E	n.d.	n.d.	n.d.	#DIV/0!	#DIV/0!	#DIV/0!
7	GLYCERALDEHYDE 3-PHOSPHATE	C(C(C=O)O)OP(=O)(O)O		169.998	C3H7O6P	-1.80092	P3_E	n.d.	n.d.	n.d.	#DIV/0!	#DIV/0!	#DIV/0!		7	GLYCERALDEHYDE 3-PHOSPHATE	C(C(C=O)O)OP(=O)(O)O		169.998	C3H7O6P	-1.80092	P3_E	n.d.	n.d.	n.d.	#DIV/0!	#DIV/0!	#DIV/0!
8	CYCLIC GMP	NC1=NC2=C(N=CN2[C@@H]2O[C@@H]3COP(O)(=O)O[C@H]3[C@H]2O)C(=O)N1		345.047	C10H12N5O7P	-2.08844	P3_E	1.7	1.7	1.7	1.7	0	0		8	CYCLIC GMP	NC1=NC2=C(N=CN2[C@@H]2O[C@@H]3COP(O)(=O)O[C@H]3[C@H]2O)C(=O)N1		345.047	C10H12N5O7P	-2.08844	P3_E	1.68	1.68	1.68	1.68	0	0
9	HOMOCYSTEINE THIOLACTONE	NC1CCSC1=O		117.025	C4H7NOS	-0.250339	P3_E	1.47	1.46	1.46	1.46333	0.0057735	0.394545		9	HOMOCYSTEINE THIOLACTONE	NC1CCSC1=O		117.025	C4H7NOS	-0.250339	P3_E	n.d.	n.d.	n.d.	#DIV/0!	#DIV/0!	#DIV/0!
10	O-PHOSPHOSERINE	NC(COP(O)(O)=O)C(O)=O		185.009	C3H8NO6P	-3.18028	P3_E	1.43	1.42	1.41	1.42	0.01	0.704225		10	O-PHOSPHOSERINE	NC(COP(O)(O)=O)C(O)=O		185.009	C3H8NO6P	-3.18028	P3_E	1.42	1.4	1.41	1.41	0.01	0.70922
11	S-ADENOSYLHOMOCYSTEINE	N[C@@H](CCSC[C@H]1O[C@H]([C@H](O)[C@@H]1O)N1C=NC2=C(N)N=CN=C12)C(O)=O		384.122	C14H20N6O5S	-4.02344	P3_E	1.52	1.53	1.52	1.52333	0.0057735	0.379005		11	S-ADENOSYLHOMOCYSTEINE	N[C@@H](CCSC[C@H]1O[C@H]([C@H](O)[C@@H]1O)N1C=NC2=C(N)N=CN=C12)C(O)=O		384.122	C14H20N6O5S	-4.02344	P3_E	n.d.	n.d.	n.d.	#DIV/0!	#DIV/0!	#DIV/0!
12	L-ORNITHINE	NCCC[C@H](N)C(O)=O		132.09	C5H12N2O2	-3.65829	P3_E	1.31	1.31	1.3	1.30667	0.0057735	0.44185		12	L-ORNITHINE	NCCC[C@H](N)C(O)=O		132.09	C5H12N2O2	-3.65829	P3_E	1.31	1.31	1.31	1.31	0	0
1	ADENINE	NC1=NC=NC2=C1NC=N2		135.054	C5H5N5	-0.57347	P3_F	2.37	2.37	2.37	2.37	0	0		1	ADENINE	NC1=NC=NC2=C1NC=N2		135.054	C5H5N5	-0.57347	P3_F	1.6	1.6	1.61	1.60333	0.0057735	0.360094
2	NORMETANEPHRINE	COC1=CC(=CC=C1O)C(O)CN		183.09	C9H13NO3	-0.387453	P3_F	1.54	1.53	1.54	1.53667	0.0057735	0.375716		2	NORMETANEPHRINE	COC1=CC(=CC=C1O)C(O)CN		183.09	C9H13NO3	-0.387453	P3_F	n.d.	n.d.	n.d.	#DIV/0!	#DIV/0!	#DIV/0!
3	URIDINE DIPHOSPHATE-N-ACETYLGLUCOSAMINE	CC(=O)N[C@@H]1[C@@H](O)[C@H](O)[C@@H](CO)O[C@@H]1OP(O)(=O)OP(O)(=O)OC[C@H]1O[C@H]([C@H](O)[C@@H]1O)N1C=CC(=O)NC1=O		607.082	C17H27N3O17P2	-5.28464	P3_F	1.43	1.42	1.41	1.42	0.01	0.704225		3	URIDINE DIPHOSPHATE-N-ACETYLGLUCOSAMINE	CC(=O)N[C@@H]1[C@@H](O)[C@H](O)[C@@H](CO)O[C@@H]1OP(O)(=O)OP(O)(=O)OC[C@H]1O[C@H]([C@H](O)[C@@H]1O)N1C=CC(=O)NC1=O		607.082	C17H27N3O17P2	-5.28464	P3_F	n.d.	n.d.	n.d.	#DIV/0!	#DIV/0!	#DIV/0!
4	GUANOSINE DIPHOSPHATE	NC1=NC2=C(N=CN2[C@@H]2O[C@H](COP(O)(=O)OP(O)(O)=O)[C@@H](O)[C@H]2O)C(=O)N1		443.024	C10H15N5O11P2	-3.41531	P3_F	n.d.	n.d.	n.d.	#DIV/0!	#DIV/0!	#DIV/0!		4	GUANOSINE DIPHOSPHATE	NC1=NC2=C(N=CN2[C@@H]2O[C@H](COP(O)(=O)OP(O)(O)=O)[C@@H](O)[C@H]2O)C(=O)N1		443.024	C10H15N5O11P2	-3.41531	P3_F	n.d.	n.d.	n.d.	#DIV/0!	#DIV/0!	#DIV/0!
5	PHOSPHOCREATINE	CN(CC(O)=O)C(=N)NP(O)(O)=O		211.036	C4H10N3O5P	-2.25054	P3_F	1.44	1.44	1.43	1.43667	0.0057735	0.401868		5	PHOSPHOCREATINE	CN(CC(O)=O)C(=N)NP(O)(O)=O		211.036	C4H10N3O5P	-2.25054	P3_F	1.48	1.45	1.42	1.45	0.03	2.06897
6	URIDINE DIPHOSPHATE GLUCURONIC ACID	O[C@@H]1[C@@H](COP(O)(=O)OP(O)(=O)O[C@H]2O[C@@H]([C@@H](O)[C@H](O)[C@H]2O)C(O)=O)O[C@H]([C@@H]1O)N1C=CC(=O)NC1=O		580.034	C15H22N2O18P2	-4.67633	P3_F	n.d.	n.d.	n.d.	#DIV/0!	#DIV/0!	#DIV/0!		6	URIDINE DIPHOSPHATE GLUCURONIC ACID	O[C@@H]1[C@@H](COP(O)(=O)OP(O)(=O)O[C@H]2O[C@@H]([C@@H](O)[C@H](O)[C@H]2O)C(O)=O)O[C@H]([C@@H]1O)N1C=CC(=O)NC1=O		580.034	C15H22N2O18P2	-4.67633	P3_F	n.d.	n.d.	n.d.	#DIV/0!	#DIV/0!	#DIV/0!
7	N,N-DIMETHYLARGININE	CN(C)C(=NCCCC(C(=O)O)N)N		202.143	C8H18N4O2	-2.673	P3_F	1.39	1.38	1.37	1.38	0.01	0.724638		7	N,N-DIMETHYLARGININE	CN(C)C(=NCCCC(C(=O)O)N)N		202.143	C8H18N4O2	-2.673	P3_F	1.37	1.37	1.37	1.37	0	0
8	CYTIDINE DIPHOSPHATE	NC1=NC(=O)N(C=C1)[C@@H]1O[C@H](COP(O)(=O)OP(O)(O)=O)[C@@H](O)[C@H]1O		403.018	C9H15N3O11P2	-3.34288	P3_F	n.d.	n.d.	n.d.	#DIV/0!	#DIV/0!	#DIV/0!		8	CYTIDINE DIPHOSPHATE	NC1=NC(=O)N(C=C1)[C@@H]1O[C@H](COP(O)(=O)OP(O)(O)=O)[C@@H](O)[C@H]1O		403.018	C9H15N3O11P2	-3.34288	P3_F	n.d.	n.d.	n.d.	#DIV/0!	#DIV/0!	#DIV/0!
9	SELENOCYSTAMINE	C(C[Se][Se]CCN)N		247.933	C4H12N2Se2	-1.704	P3_F	n.d.	n.d.	n.d.	#DIV/0!	#DIV/0!	#DIV/0!		9	SELENOCYSTAMINE	C(C[Se][Se]CCN)N		247.933	C4H12N2Se2	-1.704	P3_F	n.d.	n.d.	n.d.	#DIV/0!	#DIV/0!	#DIV/0!
10	HISTAMINE	NCCC1=CNC=N1		111.08	C5H9N3	-0.700971	P3_F	1.29	1.29	1.29	1.29	0	0		10	HISTAMINE	NCCC1=CNC=N1		111.08	C5H9N3	-0.700971	P3_F	n.d.	n.d.	n.d.	#DIV/0!	#DIV/0!	#DIV/0!
11	INDOXYL SULFATE	OS(=O)(=O)OC1=CNC2=CC=CC=C12		213.01	C8H7NO4S	1.29313	P3_F	n.d.	n.d.	n.d.	#DIV/0!	#DIV/0!	#DIV/0!		11	INDOXYL SULFATE	OS(=O)(=O)OC1=CNC2=CC=CC=C12		213.01	C8H7NO4S	1.29313	P3_F	7.84	7.92	7.96	7.90667	0.061101	0.772778
12	ETHYL 3-UREIDOPROPIONATE	CCOC(=O)CCNC(=O)N		160.085	C6H12N2O3	-0.92246	P3_F	n.d.	n.d.	n.d.	#DIV/0!	#DIV/0!	#DIV/0!		12	ETHYL 3-UREIDOPROPIONATE	CCOC(=O)CCNC(=O)N		160.085	C6H12N2O3	-0.92246	P3_F	n.d.	n.d.	n.d.	#DIV/0!	#DIV/0!	#DIV/0!
1	DEOXYRIBOSE	OC[C@@H]1O[C@H](O)C[C@H]1O		134.058	C5H10O4	-1.40157	P3_G	n.d.	n.d.	n.d.	#DIV/0!	#DIV/0!	#DIV/0!		1	DEOXYRIBOSE	OC[C@@H]1O[C@H](O)C[C@H]1O		134.058	C5H10O4	-1.40157	P3_G	n.d.	n.d.	n.d.	#DIV/0!	#DIV/0!	#DIV/0!
2	PHYTATE	OP(O)(=O)OC1C(OP(O)(O)=O)C(OP(O)(O)=O)C(OP(O)(O)=O)C(OP(O)(O)=O)C1OP(O)(O)=O		659.861	C6H18O24P6	-4.52341	P3_G	n.d.	n.d.	n.d.	#DIV/0!	#DIV/0!	#DIV/0!		2	PHYTATE	OP(O)(=O)OC1C(OP(O)(O)=O)C(OP(O)(O)=O)C(OP(O)(O)=O)C(OP(O)(O)=O)C1OP(O)(O)=O		659.861	C6H18O24P6	-4.52341	P3_G	n.d.	n.d.	n.d.	#DIV/0!	#DIV/0!	#DIV/0!
3	THIAMINE MONOPHOSPHATE	CC1=C(CCOP(O)([O-])=O)SC=[N+]1CC1=CN=C(C)N=C1N		344.071	C12H17N4O4PS	-5.69632	P3_G	1.36	1.36	1.35	1.35667	0.0057735	0.425565		3	THIAMINE MONOPHOSPHATE	CC1=C(CCOP(O)([O-])=O)SC=[N+]1CC1=CN=C(C)N=C1N		344.071	C12H17N4O4PS	-5.69632	P3_G	n.d.	n.d.	n.d.	#DIV/0!	#DIV/0!	#DIV/0!
4	URACIL 5-CARBOXYLATE	C1=C(C(=O)NC(=O)N1)C(=O)O		156.017	C5H4N2O4	-1.26805	P3_G	1.5	1.52	1.51	1.51	0.01	0.662252		4	URACIL 5-CARBOXYLATE	C1=C(C(=O)NC(=O)N1)C(=O)O		156.017	C5H4N2O4	-1.26805	P3_G	1.53	1.52	1.452	1.50067	0.0424421	2.82822
5	S-HEXYL-GLUTATHIONE	CCCCCCSCC(C(=O)NCC(=O)O)NC(=O)CCC(C(=O)O)N		391.178	C16H29N3O6S	-2.37903	P3_G	16.37	16.36	16.36	16.3633	0.0057735	0.0352832		5	S-HEXYL-GLUTATHIONE	CCCCCCSCC(C(=O)NCC(=O)O)NC(=O)CCC(C(=O)O)N		391.178	C16H29N3O6S	-2.37903	P3_G	n.d.	n.d.	n.d.	#DIV/0!	#DIV/0!	#DIV/0!
6	GLYOXYLATE	OC(=O)C=O		74.0004	C2H2O3	-0.133675	P3_G	n.d.	n.d.	n.d.	#DIV/0!	#DIV/0!	#DIV/0!		6	GLYOXYLATE	OC(=O)C=O		74.0004	C2H2O3	-0.133675	P3_G	1.46	1.49	1.48	1.47667	0.0152753	1.03444
7	GUANOSINE MONOPHOSPHATE	NC1=NC2=C(N=CN2[C@@H]2O[C@H](COP(O)(O)=O)[C@@H](O)[C@H]2O)C(=O)N1		363.058	C10H14N5O8P	-3.1267	P3_G	1.5	1.49	1.48	1.49	0.01	0.671141		7	GUANOSINE MONOPHOSPHATE	NC1=NC2=C(N=CN2[C@@H]2O[C@H](COP(O)(O)=O)[C@@H](O)[C@H]2O)C(=O)N1		363.058	C10H14N5O8P	-3.1267	P3_G	1.51	1.49	1.51	1.50333	0.011547	0.768093
8	N-ACETYLALANINE	C[C@H](NC(C)=O)C(O)=O		131.058	C5H9NO3	-0.759865	P3_G	1.98	1.97	1.97	1.97333	0.0057735	0.292576		8	N-ACETYLALANINE	C[C@H](NC(C)=O)C(O)=O		131.058	C5H9NO3	-0.759865	P3_G	1.96	1.96	1.96	1.96	0	0
9	4-GUANIDINOBUTANOATE	NC(N)=NCCCC(O)=O		145.085	C5H11N3O2	-2.65453	P3_G	1.48	1.49	1.48	1.48333	0.0057735	0.389225		9	4-GUANIDINOBUTANOATE	NC(N)=NCCCC(O)=O		145.085	C5H11N3O2	-2.65453	P3_G	1.48	1.51	1.49	1.49333	0.0152753	1.0229
10	HYDROXYPYRUVATE	OCC(=O)C(O)=O		104.011	C3H4O4	-0.751374	P3_G	n.d.	n.d.	n.d.	#DIV/0!	#DIV/0!	#DIV/0!		10	HYDROXYPYRUVATE	OCC(=O)C(O)=O		104.011	C3H4O4	-0.751374	P3_G	n.d.	n.d.	n.d.	#DIV/0!	#DIV/0!	#DIV/0!
11	D-MANNOSAMINE	C(C1C(C(C(C(O1)O)N)O)O)O		179.079	C6H13NO5	-3.03942	P3_G	1.35	1.34	1.33	1.34	0.01	0.746269		11	D-MANNOSAMINE	C(C1C(C(C(C(O1)O)N)O)O)O		179.079	C6H13NO5	-3.03942	P3_G	n.d.	n.d.	n.d.	#DIV/0!	#DIV/0!	#DIV/0!
12	CYTOCHROME C	CC1=C(C2=CC3=NC(=CC4=C(C(=C([N-]4)C=C5C(=C(C(=N5)C=C1[N-]2)C(C)SCC(C(=O)NC)N)C)C(C)SCC(C(=O)NC)N)C)C(=C3CCC(=O)O)C)CCC(=O)O.[Fe+2]		884.28	C42H52FeN8O6S2	0.760301	P3_G	n.d.	n.d.	n.d.	#DIV/0!	#DIV/0!	#DIV/0!		12	CYTOCHROME C	CC1=C(C2=CC3=NC(=CC4=C(C(=C([N-]4)C=C5C(=C(C(=N5)C=C1[N-]2)C(C)SCC(C(=O)NC)N)C)C(C)SCC(C(=O)NC)N)C)C(=C3CCC(=O)O)C)CCC(=O)O.[Fe+2]		884.28	C42H52FeN8O6S2	0.760301	P3_G	n.d.	n.d.	n.d.	#DIV/0!	#DIV/0!	#DIV/0!
1	O-ACETYLCARNITINE	CC(=O)OC(CC([O-])=O)C[N+](C)(C)C		203.116	C9H17NO4	-4.44638	P3_H	1.55	1.55	1.55	1.55	0	0		1	O-ACETYLCARNITINE	CC(=O)OC(CC([O-])=O)C[N+](C)(C)C		203.116	C9H17NO4	-4.44638	P3_H	n.d.	n.d.	n.d.	#DIV/0!	#DIV/0!	#DIV/0!
2	RIBOFLAVIN	CC1=C(C)C=C2N(C[C@H](O)[C@H](O)[C@H](O)CO)C3=NC(=O)NC(=O)C3=NC2=C1		376.138	C17H20N4O6	-0.91654	P3_H	12.32	12.3	12.32	12.3133	0.011547	0.0937764		2	RIBOFLAVIN	CC1=C(C)C=C2N(C[C@H](O)[C@H](O)[C@H](O)CO)C3=NC(=O)NC(=O)C3=NC2=C1		376.138	C17H20N4O6	-0.91654	P3_H	n.d.	n.d.	n.d.	#DIV/0!	#DIV/0!	#DIV/0!
3	METHYL GALACTOSIDE	COC1OC(CO)C(O)C(O)C1O		194.079	C7H14O6	-2.28941	P3_H	n.d.	n.d.	n.d.	#DIV/0!	#DIV/0!	#DIV/0!		3	METHYL GALACTOSIDE	COC1OC(CO)C(O)C(O)C1O		194.079	C7H14O6	-2.28941	P3_H	n.d.	n.d.	n.d.	#DIV/0!	#DIV/0!	#DIV/0!
4	GLUTARATE	OC(=O)CCCC(O)=O		132.042	C5H8O4	0.0460857	P3_H	n.d.	n.d.	n.d.	#DIV/0!	#DIV/0!	#DIV/0!		4	GLUTARATE	OC(=O)CCCC(O)=O		132.042	C5H8O4	0.0460857	P3_H	2.56	2.58	2.57	2.57	0.01	0.389105
5	DIHYDROXYFUMARATE	OC(O)=C(O)C(=O)C(O)=O		148.001	C4H4O6	-0.00882162	P3_H	n.d.	n.d.	n.d.	#DIV/0!	#DIV/0!	#DIV/0!		5	DIHYDROXYFUMARATE	OC(O)=C(O)C(=O)C(O)=O		148.001	C4H4O6	-0.00882162	P3_H	n.d.	n.d.	n.d.	#DIV/0!	#DIV/0!	#DIV/0!
6	CYTIDINE MONOPHOSPHATE	NC1=NC(=O)N(C=C1)[C@@H]1O[C@H](COP(O)(O)=O)[C@@H](O)[C@H]1O		323.052	C9H14N3O8P	-3.1532	P3_H	1.41	1.41	1.41	1.41	0	0		6	CYTIDINE MONOPHOSPHATE	NC1=NC(=O)N(C=C1)[C@@H]1O[C@H](COP(O)(O)=O)[C@@H](O)[C@H]1O		323.052	C9H14N3O8P	-3.1532	P3_H	1.42	1.42	1.42	1.42	0	0
7	GUANOSINE DIPHOSPHATE MANNOSE	NC1=NC2=C(N=CN2[C@@H]2O[C@H](COP(O)(=O)OP(O)(=O)O[C@H]3O[C@H](CO)[C@@H](O)[C@H](O)[C@@H]3O)[C@@H](O)[C@H]2O)C(=O)N1		605.077	C16H25N5O16P2	-5.28758	P3_H	n.d.	n.d.	n.d.	#DIV/0!	#DIV/0!	#DIV/0!		7	GUANOSINE DIPHOSPHATE MANNOSE	NC1=NC2=C(N=CN2[C@@H]2O[C@H](COP(O)(=O)OP(O)(=O)O[C@H]3O[C@H](CO)[C@@H](O)[C@H](O)[C@@H]3O)[C@@H](O)[C@H]2O)C(=O)N1		605.077	C16H25N5O16P2	-5.28758	P3_H	n.d.	n.d.	n.d.	#DIV/0!	#DIV/0!	#DIV/0!
8	5'-DEOXYADENOSINE	C[C@H]1O[C@H]([C@H](O)[C@@H]1O)N1C=NC2=C(N)N=CN=C12		251.102	C10H13N5O3	-1.04405	P3_H	2.37	2.37	2.37	2.37	0	0		8	5'-DEOXYADENOSINE	C[C@H]1O[C@H]([C@H](O)[C@@H]1O)N1C=NC2=C(N)N=CN=C12		251.102	C10H13N5O3	-1.04405	P3_H	2.33	2.34	2.38	2.35	0.0264575	1.12585
9	GLUTATHIONE REDUCED	N[C@@H](CCC(=O)N[C@@H](CS)C(=O)NCC(O)=O)C(O)=O		307.084	C10H17N3O6S	-4.88468	P3_H	n.d.	n.d.	n.d.	#DIV/0!	#DIV/0!	#DIV/0!		9	GLUTATHIONE REDUCED	N[C@@H](CCC(=O)N[C@@H](CS)C(=O)NCC(O)=O)C(O)=O		307.084	C10H17N3O6S	-4.88468	P3_H	n.d.	n.d.	n.d.	#DIV/0!	#DIV/0!	#DIV/0!
10	ERYTHRITOL	OC[C@H](O)[C@H](O)CO		122.058	C4H10O4	-2.46935	P3_H	n.d.	n.d.	n.d.	#DIV/0!	#DIV/0!	#DIV/0!		10	ERYTHRITOL	OC[C@H](O)[C@H](O)CO		122.058	C4H10O4	-2.46935	P3_H	n.d.	n.d.	n.d.	#DIV/0!	#DIV/0!	#DIV/0!
11	GLUCOSAMINATE	C(C(C(C(C(C(=O)O)N)O)O)O)O		195.074	C6H13NO6	-5.7774	P3_H	1.39	1.38	1.37	1.38	0.01	0.724638		11	GLUCOSAMINATE	C(C(C(C(C(C(=O)O)N)O)O)O)O		195.074	C6H13NO6	-5.7774	P3_H	1.38	1.37	1.38	1.37667	0.0057735	0.419383
12	URIDINE TRIPHOSPHATE	O[C@H]1[C@@H](O)[C@@H](O[C@@H]1COP(O)(=O)OP(O)(=O)OP(O)(O)=O)N1C=CC(=O)NC1=O		483.969	C9H15N2O15P3	-3.38241	P3_H	n.d.	n.d.	n.d.	#DIV/0!	#DIV/0!	#DIV/0!		12	URIDINE TRIPHOSPHATE	O[C@H]1[C@@H](O)[C@@H](O[C@@H]1COP(O)(=O)OP(O)(=O)OP(O)(O)=O)N1C=CC(=O)NC1=O		483.969	C9H15N2O15P3	-3.38241	P3_H	n.d.	n.d.	n.d.	#DIV/0!	#DIV/0!	#DIV/0!
post	C1-APS	C[N+]1=CC(=CC=C1)S([O-])(=O)=O	100	173.015	C6H7NO3S	-4.01	RTI	1.45	1.43	1.44	1.44	0.01	0.694444		post	C1-APS	C[N+]1=CC(=CC=C1)S([O-])(=O)=O	100	173.015	C6H7NO3S	-4.01	RTI	1.48	1.48	1.48	1.48	2.71948e-16	1.83749e-14
post	C2-APS	CC[N+]1=CC(=CC=C1)S([O-])(=O)=O	200	187.03	C7H9NO3S	-3.65	RTI	1.5	1.49	1.49	1.49333	0.0057735	0.386618		post	C2-APS	CC[N+]1=CC(=CC=C1)S([O-])(=O)=O	200	187.03	C7H9NO3S	-3.65	RTI	1.5	1.5	1.49	1.49667	0.0057735	0.385757
post	C3-APS	CCC[N+]1=CC(=CC=C1)S([O-])(=O)=O	300	201.046	C8H11NO3S	-3.13	RTI	1.68	1.68	1.68	1.68	0	0		post	C3-APS	CCC[N+]1=CC(=CC=C1)S([O-])(=O)=O	300	201.046	C8H11NO3S	-3.13	RTI	1.66	1.66	1.65	1.65667	0.0057735	0.348501
post	C4-APS	CCCC[N+]1=CC(=CC=C1)S([O-])(=O)=O	400	215.062	C9H13NO3S	-2.68	RTI	2.6	2.59	2.59	2.59333	0.0057735	0.222629		post	C4-APS	CCCC[N+]1=CC(=CC=C1)S([O-])(=O)=O	400	215.062	C9H13NO3S	-2.68	RTI	2.63	2.66	2.63	2.64	0.0173205	0.65608
post	C5-APS	CCCCC[N+]1=CC(=CC=C1)S([O-])(=O)=O	500	229.077	C10H15NO3S	-2.24	RTI	6.1	6.11	6.08	6.09667	0.0152753	0.250551		post	C5-APS	CCCCC[N+]1=CC(=CC=C1)S([O-])(=O)=O	500	229.077	C10H15NO3S	-2.24	RTI	6.05	6.1	6.09	6.08	0.0264575	0.435156
post	C6-APS	CCCCCC[N+]1=CC(=CC=C1)S([O-])(=O)=O	600	243.093	C11H17NO3S	-1.79	RTI	12.62	12.61	12.62	12.6167	0.0057735	0.0457609		post	C6-APS	CCCCCC[N+]1=CC(=CC=C1)S([O-])(=O)=O	600	243.093	C11H17NO3S	-1.79	RTI	12.6	12.61	1.62	8.94333	6.34219	70.9153
post	C7-APS	CCCCCCC[N+]1=CC(=CC=C1)S([O-])(=O)=O	700	257.109	C12H19NO3S	-1.35	RTI	15.82	15.8	15.82	15.8133	0.011547	0.0730207		post	C7-APS	CCCCCCC[N+]1=CC(=CC=C1)S([O-])(=O)=O	700	257.109	C12H19NO3S	-1.35	RTI	15.81	15.82	15.83	15.82	0.01	0.0632111
post	C8-APS	CCCCCCCC[N+]1=CC(=CC=C1)S([O-])(=O)=O	800	271.124	C13H21NO3S	-0.9	RTI	18.19	18.2	18.23	18.2067	0.0208167	0.114335		post	C8-APS	CCCCCCCC[N+]1=CC(=CC=C1)S([O-])(=O)=O	800	271.124	C13H21NO3S	-0.9	RTI	18.21	18.22	18.23	18.22	0.01	0.0548847
post	C9-APS	CCCCCCCCC[N+]1=CC(=CC=C1)S([O-])(=O)=O	900	285.14	C14H23NO3S	-0.46	RTI	20.25	20.24	20.26	20.25	0.01	0.0493827		post	C9-APS	CCCCCCCCC[N+]1=CC(=CC=C1)S([O-])(=O)=O	900	285.14	C14H23NO3S	-0.46	RTI	20.26	20.27	20.28	20.27	0.01	0.049334
post	C10-APS	CCCCCCCCCC[N+]1=CC(=CC=C1)S([O-])(=O)=O	1000	299.156	C15H25NO3S	-0.02	RTI	22.11	22.11	22.14	22.12	0.0173205	0.0783025		post	C10-APS	CCCCCCCCCC[N+]1=CC(=CC=C1)S([O-])(=O)=O	1000	299.156	C15H25NO3S	-0.02	RTI	22.14	22.13	22.14	22.1367	0.0057735	0.0260812
post	C11-APS	CCCCCCCCCCC[N+]1=CC(=CC=C1)S([O-])(=O)=O	1100	313.171	C16H27NO3S	0.43	RTI	23.9	23.9	23.92	23.9067	0.011547	0.0483004		post	C11-APS	CCCCCCCCCCC[N+]1=CC(=CC=C1)S([O-])(=O)=O	1100	313.171	C16H27NO3S	0.43	RTI	23.91	23.9	23.92	23.91	0.01	0.0418235
post	C12-APS	CCCCCCCCCCCC[N+]1=CC(=CC=C1)S([O-])(=O)=O	1200	327.187	C17H29NO3S	0.87	RTI	25.66	25.66	25.68	25.6667	0.011547	0.0449883		post	C12-APS	CCCCCCCCCCCC[N+]1=CC(=CC=C1)S([O-])(=O)=O	1200	327.187	C17H29NO3S	0.87	RTI	25.68	25.68	26.68	26.0133	0.57735	2.21944
post	C13-APS	CCCCCCCCCCCCC[N+]1=CC(=CC=C1)S([O-])(=O)=O	1300	341.202	C18H31NO3S	1.32	RTI	27.44	27.43	27.45	27.44	0.01	0.0364431		post	C13-APS	CCCCCCCCCCCCC[N+]1=CC(=CC=C1)S([O-])(=O)=O	1300	341.202	C18H31NO3S	1.32	RTI	27.45	27.43	27.46	27.4467	0.0152753	0.0556543
post	C14-APS	CCCCCCCCCCCCCC[N+]1=CC(=CC=C1)S([O-])(=O)=O	1400	355.218	C19H33NO3S	1.76	RTI	29.25	29.24	29.27	29.2533	0.0152753	0.0522171		post	C14-APS	CCCCCCCCCCCCCC[N+]1=CC(=CC=C1)S([O-])(=O)=O	1400	355.218	C19H33NO3S	1.76	RTI	29.27	29.26	29.25	29.26	0.01	0.0341763
post	C15-APS	CCCCCCCCCCCCCCC[N+]1=CC(=CC=C1)S([O-])(=O)=O	1500	369.234	C20H35NO3S	2.21	RTI	31.1	31.08	31.11	31.0967	0.0152753	0.0491218		post	C15-APS	CCCCCCCCCCCCCCC[N+]1=CC(=CC=C1)S([O-])(=O)=O	1500	369.234	C20H35NO3S	2.21	RTI	31.1	31.11	31.11	31.1067	0.0057735	0.0185603
post	C16-APS	CCCCCCCCCCCCCCCC[N+]1=CC(=CC=C1)S([O-])(=O)=O	1600	383.249	C21H37NO3S	2.65	RTI	32.99	32.97	33	32.9867	0.0152753	0.0463074		post	C16-APS	CCCCCCCCCCCCCCCC[N+]1=CC(=CC=C1)S([O-])(=O)=O	1600	383.249	C21H37NO3S	2.65	RTI	33	32.99	33	32.9967	0.0057735	0.0174972
post	C17-APS	CCCCCCCCCCCCCCCCC[N+]1=CC(=CC=C1)S([O-])(=O)=O	1700	397.265	C22H39NO3S	3.1	RTI	34.89	34.88	34.9	34.89	0.01	0.0286615		post	C17-APS	CCCCCCCCCCCCCCCCC[N+]1=CC(=CC=C1)S([O-])(=O)=O	1700	397.265	C22H39NO3S	3.1	RTI	34.9	34.92	34.92	34.9133	0.011547	0.0330733
post	C18-APS	CCCCCCCCCCCCCCCCCC[N+]1=CC(=CC=C1)S([O-])(=O)=O	1800	411.281	C23H41NO3S	3.54	RTI	36.78	36.77	36.77	36.7733	0.0057735	0.0157002		post	C18-APS	CCCCCCCCCCCCCCCCCC[N+]1=CC(=CC=C1)S([O-])(=O)=O	1800	411.281	C23H41NO3S	3.54	RTI	36.79	36.79	36.8	36.7933	0.0057735	0.0156917
post	C19-APS	CCCCCCCCCCCCCCCCCCC[N+]1=CC(=CC=C1)S([O-])(=O)=O	1900	425.296	C24H43NO3S	3.99	RTI	38.6	38.57	38.58	38.5833	0.0152753	0.0395903		post	C19-APS	CCCCCCCCCCCCCCCCCCC[N+]1=CC(=CC=C1)S([O-])(=O)=O	1900	425.296	C24H43NO3S	3.99	RTI	38.61	38.61	38.61	38.61	0	0
post	C20-APS	CCCCCCCCCCCCCCCCCCCC[N+]1=CC(=CC=C1)S([O-])(=O)=O	2000	439.312	C25H45NO3S	4.43	RTI	40.27	40.26	40.26	40.2633	0.0057735	0.0143394		post	C20-APS	CCCCCCCCCCCCCCCCCCCC[N+]1=CC(=CC=C1)S([O-])(=O)=O	2000	439.312	C25H45NO3S	4.43	RTI	40.27	40.3	40.32	40.2967	0.0251661	0.0624521

## Sheet: Plate 4
								pos mode RT															neg mode RT
No.	Name	SMILES	RTI	exact mass	formula	logP	Mix	Rep 1	Rep 2	Rep 3	mean	stdev	rel stdev		No.	Name	SMILES	RTI	exact mass	formula	logP	Mix	Rep 1	Rep 2	Rep 3	mean	stdev	rel stdev
pre	C1-APS	C[N+]1=CC(=CC=C1)S([O-])(=O)=O	100	173.015	C6H7NO3S	-4.01	RTI	1.44	1.45	1.43	1.44	0.01	0.694444		pre	C1-APS	C[N+]1=CC(=CC=C1)S([O-])(=O)=O	100	173.015	C6H7NO3S	-4.01	RTI	1.47	1.48	1.48	1.47667	0.0057735	0.390982
pre	C2-APS	CC[N+]1=CC(=CC=C1)S([O-])(=O)=O	200	187.03	C7H9NO3S	-3.65	RTI	1.49	1.5	1.49	1.49333	0.0057735	0.386618		pre	C2-APS	CC[N+]1=CC(=CC=C1)S([O-])(=O)=O	200	187.03	C7H9NO3S	-3.65	RTI	1.5	1.5	1.5	1.5	0	0
pre	C3-APS	CCC[N+]1=CC(=CC=C1)S([O-])(=O)=O	300	201.046	C8H11NO3S	-3.13	RTI	1.68	1.68	1.68	1.68	0	0		pre	C3-APS	CCC[N+]1=CC(=CC=C1)S([O-])(=O)=O	300	201.046	C8H11NO3S	-3.13	RTI	1.69	1.66	1.66	1.67	0.0173205	1.03716
pre	C4-APS	CCCC[N+]1=CC(=CC=C1)S([O-])(=O)=O	400	215.062	C9H13NO3S	-2.68	RTI	2.61	2.6	2.59	2.6	0.01	0.384615		pre	C4-APS	CCCC[N+]1=CC(=CC=C1)S([O-])(=O)=O	400	215.062	C9H13NO3S	-2.68	RTI	2.66	2.63	2.66	2.65	0.0173205	0.653604
pre	C5-APS	CCCCC[N+]1=CC(=CC=C1)S([O-])(=O)=O	500	229.077	C10H15NO3S	-2.24	RTI	6.09	6.1	6.11	6.1	0.01	0.163934		pre	C5-APS	CCCCC[N+]1=CC(=CC=C1)S([O-])(=O)=O	500	229.077	C10H15NO3S	-2.24	RTI	6.2	6.05	6.1	6.11667	0.0763763	1.24866
pre	C6-APS	CCCCCC[N+]1=CC(=CC=C1)S([O-])(=O)=O	600	243.093	C11H17NO3S	-1.79	RTI	12.64	12.62	12.61	12.6233	0.0152753	0.121008		pre	C6-APS	CCCCCC[N+]1=CC(=CC=C1)S([O-])(=O)=O	600	243.093	C11H17NO3S	-1.79	RTI	12.63	12.6	12.61	12.6133	0.0152753	0.121104
pre	C7-APS	CCCCCCC[N+]1=CC(=CC=C1)S([O-])(=O)=O	700	257.109	C12H19NO3S	-1.35	RTI	15.85	15.82	15.8	15.8233	0.0251661	0.159044		pre	C7-APS	CCCCCCC[N+]1=CC(=CC=C1)S([O-])(=O)=O	700	257.109	C12H19NO3S	-1.35	RTI	15.82	15.81	15.82	15.8167	0.0057735	0.0365027
pre	C8-APS	CCCCCCCC[N+]1=CC(=CC=C1)S([O-])(=O)=O	800	271.124	C13H21NO3S	-0.9	RTI	18.24	18.19	18.2	18.21	0.0264575	0.145291		pre	C8-APS	CCCCCCCC[N+]1=CC(=CC=C1)S([O-])(=O)=O	800	271.124	C13H21NO3S	-0.9	RTI	18.22	18.21	18.22	18.2167	0.0057735	0.0316935
pre	C9-APS	CCCCCCCCC[N+]1=CC(=CC=C1)S([O-])(=O)=O	900	285.14	C14H23NO3S	-0.46	RTI	20.3	20.25	20.24	20.2633	0.0321455	0.158639		pre	C9-APS	CCCCCCCCC[N+]1=CC(=CC=C1)S([O-])(=O)=O	900	285.14	C14H23NO3S	-0.46	RTI	20.27	20.26	20.27	20.2667	0.0057735	0.0284877
pre	C10-APS	CCCCCCCCCC[N+]1=CC(=CC=C1)S([O-])(=O)=O	1000	299.156	C15H25NO3S	-0.02	RTI	22.17	22.11	22.11	22.13	0.034641	0.156534		pre	C10-APS	CCCCCCCCCC[N+]1=CC(=CC=C1)S([O-])(=O)=O	1000	299.156	C15H25NO3S	-0.02	RTI	22.14	22.14	22.13	22.1367	0.0057735	0.0260812
pre	C11-APS	CCCCCCCCCCC[N+]1=CC(=CC=C1)S([O-])(=O)=O	1100	313.171	C16H27NO3S	0.43	RTI	23.96	23.9	23.9	23.92	0.034641	0.14482		pre	C11-APS	CCCCCCCCCCC[N+]1=CC(=CC=C1)S([O-])(=O)=O	1100	313.171	C16H27NO3S	0.43	RTI	23.92	23.91	23.9	23.91	0.01	0.0418235
pre	C12-APS	CCCCCCCCCCCC[N+]1=CC(=CC=C1)S([O-])(=O)=O	1200	327.187	C17H29NO3S	0.87	RTI	25.71	25.66	25.66	25.6767	0.0288675	0.112427		pre	C12-APS	CCCCCCCCCCCC[N+]1=CC(=CC=C1)S([O-])(=O)=O	1200	327.187	C17H29NO3S	0.87	RTI	25.68	25.68	25.68	25.68	4.35117e-15	1.69438e-14
pre	C13-APS	CCCCCCCCCCCCC[N+]1=CC(=CC=C1)S([O-])(=O)=O	1300	341.202	C18H31NO3S	1.32	RTI	27.48	27.44	27.43	27.45	0.0264575	0.0963844		pre	C13-APS	CCCCCCCCCCCCC[N+]1=CC(=CC=C1)S([O-])(=O)=O	1300	341.202	C18H31NO3S	1.32	RTI	27.46	27.45	27.43	27.4467	0.0152753	0.0556543
pre	C14-APS	CCCCCCCCCCCCCC[N+]1=CC(=CC=C1)S([O-])(=O)=O	1400	355.218	C19H33NO3S	1.76	RTI	29.27	29.25	29.24	29.2533	0.0152753	0.0522171		pre	C14-APS	CCCCCCCCCCCCCC[N+]1=CC(=CC=C1)S([O-])(=O)=O	1400	355.218	C19H33NO3S	1.76	RTI	29.26	29.27	29.26	29.2633	0.0057735	0.0197295
pre	C15-APS	CCCCCCCCCCCCCCC[N+]1=CC(=CC=C1)S([O-])(=O)=O	1500	369.234	C20H35NO3S	2.21	RTI	31.12	31.1	31.08	31.1	0.02	0.0643087		pre	C15-APS	CCCCCCCCCCCCCCC[N+]1=CC(=CC=C1)S([O-])(=O)=O	1500	369.234	C20H35NO3S	2.21	RTI	31.1	31.1	31.11	31.1033	0.0057735	0.0185623
pre	C16-APS	CCCCCCCCCCCCCCCC[N+]1=CC(=CC=C1)S([O-])(=O)=O	1600	383.249	C21H37NO3S	2.65	RTI	33.01	32.99	32.97	32.99	0.02	0.0606244		pre	C16-APS	CCCCCCCCCCCCCCCC[N+]1=CC(=CC=C1)S([O-])(=O)=O	1600	383.249	C21H37NO3S	2.65	RTI	32.99	33	32.99	32.9933	0.0057735	0.017499
pre	C17-APS	CCCCCCCCCCCCCCCCC[N+]1=CC(=CC=C1)S([O-])(=O)=O	1700	397.265	C22H39NO3S	3.1	RTI	34.9	34.89	34.88	34.89	0.01	0.0286615		pre	C17-APS	CCCCCCCCCCCCCCCCC[N+]1=CC(=CC=C1)S([O-])(=O)=O	1700	397.265	C22H39NO3S	3.1	RTI	34.9	34.9	34.92	34.9067	0.011547	0.0330797
pre	C18-APS	CCCCCCCCCCCCCCCCCC[N+]1=CC(=CC=C1)S([O-])(=O)=O	1800	411.281	C23H41NO3S	3.54	RTI	36.8	36.78	36.77	36.7833	0.0152753	0.0415276		pre	C18-APS	CCCCCCCCCCCCCCCCCC[N+]1=CC(=CC=C1)S([O-])(=O)=O	1800	411.281	C23H41NO3S	3.54	RTI	36.79	36.79	36.79	36.79	0	0
pre	C19-APS	CCCCCCCCCCCCCCCCCCC[N+]1=CC(=CC=C1)S([O-])(=O)=O	1900	425.296	C24H43NO3S	3.99	RTI	38.59	38.6	38.57	38.5867	0.0152753	0.0395869		pre	C19-APS	CCCCCCCCCCCCCCCCCCC[N+]1=CC(=CC=C1)S([O-])(=O)=O	1900	425.296	C24H43NO3S	3.99	RTI	38.59	38.61	38.61	38.6033	0.011547	0.0299119
pre	C20-APS	CCCCCCCCCCCCCCCCCCCC[N+]1=CC(=CC=C1)S([O-])(=O)=O	2000	439.312	C25H45NO3S	4.43	RTI	40.26	40.27	40.26	40.2633	0.0057735	0.0143394		pre	C20-APS	CCCCCCCCCCCCCCCCCCCC[N+]1=CC(=CC=C1)S([O-])(=O)=O	2000	439.312	C25H45NO3S	4.43	RTI	40.27	40.27	40.3	40.28	0.0173205	0.0430003
1	DEOXYADENOSINE	NC1=NC=NC2=C1N=CN2[C@H]1C[C@H](O)[C@@H](CO)O1		251.102	C10H13N5O3	-1.19033	P4_A	1.78	1.75	1.76	1.76333	0.0152753	0.866271		1	DEOXYADENOSINE	NC1=NC=NC2=C1N=CN2[C@H]1C[C@H](O)[C@@H](CO)O1		251.102	C10H13N5O3	-1.19033	P4_A	n.d.	n.d.	n.d.	#DIV/0!	#DIV/0!	#DIV/0!
2	N-ACETYLPUTRESCINE	CC(=O)NCCCCN		130.111	C6H14N2O	-1.02627	P4_A	1.41	1.41	1.43	1.41667	0.011547	0.815083		2	N-ACETYLPUTRESCINE	CC(=O)NCCCCN		130.111	C6H14N2O	-1.02627	P4_A	n.d.	n.d.	n.d.	#DIV/0!	#DIV/0!	#DIV/0!
3	N-ACETYLGALACTOSAMINE	CC(=O)N[C@H]1[C@H](O)O[C@H](CO)[C@H](O)[C@@H]1O		221.09	C8H15NO6	-3.22057	P4_A	1.45	1.44	1.47	1.45333	0.0152753	1.05105		3	N-ACETYLGALACTOSAMINE	CC(=O)N[C@H]1[C@H](O)O[C@H](CO)[C@H](O)[C@@H]1O		221.09	C8H15NO6	-3.22057	P4_A	1.48	1.5	1.48	1.48667	0.011547	0.776704
4	N-ACETYLGLUTAMATE	CC(=O)NC(CCC(O)=O)C(O)=O		189.064	C7H11NO5	-1.11302	P4_A	1.8	1.79	1.79	1.79333	0.0057735	0.321943		4	N-ACETYLGLUTAMATE	CC(=O)NC(CCC(O)=O)C(O)=O		189.064	C7H11NO5	-1.11302	P4_A	1.79	1.8	1.78	1.79	0.01	0.558659
5	2,4-DIHYDROXYPTERIDINE	C1=CN=C2C(=N1)C(=O)NC(=O)N2		164.033	C6H4N4O2	-0.0580894	P4_A	1.88	1.87	1.87	1.87333	0.0057735	0.308194		5	2,4-DIHYDROXYPTERIDINE	C1=CN=C2C(=N1)C(=O)NC(=O)N2		164.033	C6H4N4O2	-0.0580894	P4_A	1.89	1.87	1.87	1.87667	0.011547	0.615293
6	6-HYDROXYNICOTINATE	OC(=O)C1=CN=C(O)C=C1		139.027	C6H5NO3	0.704049	P4_A	2.09	2.07	2.08	2.08	0.01	0.480769		6	6-HYDROXYNICOTINATE	OC(=O)C1=CN=C(O)C=C1		139.027	C6H5NO3	0.704049	P4_A	2.08	2.09	2.09	2.08667	0.0057735	0.276685
7	N-ACETYLCYSTEINE	CC(=O)N[C@@H](CS)C(O)=O		163.03	C5H9NO3S	-0.711313	P4_A	2.49	2.46	2.47	2.47333	0.0152753	0.617598		7	N-ACETYLCYSTEINE	CC(=O)N[C@@H](CS)C(O)=O		163.03	C5H9NO3S	-0.711313	P4_A	2.47	2.48	2.46	2.47	0.01	0.404858
8	INOSINE-MONOPHOSPHATE	O[C@@H]1[C@@H](COP(O)(O)=O)O[C@H]([C@@H]1O)N1C=NC2=C1N=CNC2=O		348.047	C10H13N4O8P	-2.93011	P4_A	1.52	1.49	1.51	1.50667	0.0152753	1.01384		8	INOSINE-MONOPHOSPHATE	O[C@@H]1[C@@H](COP(O)(O)=O)O[C@H]([C@@H]1O)N1C=NC2=C1N=CNC2=O		348.047	C10H13N4O8P	-2.93011	P4_A	1.55	1.55	1.54	1.54667	0.0057735	0.373287
9	PANTOTHENATE	CC(C)(CO)C(O)C(=O)NCCC(O)=O		219.111	C9H17NO5	-1.35538	P4_A	3.59	3.51	3.54	3.54667	0.0404145	1.13951		9	PANTOTHENATE	CC(C)(CO)C(O)C(=O)NCCC(O)=O		219.111	C9H17NO5	-1.35538	P4_A	3.53	3.53	3.54	3.53333	0.0057735	0.163401
10	2-AMINOISOBUTYRATE	CC(C)(N)C(O)=O		103.063	C4H9NO2	-2.40822	P4_A	1.41	1.41	1.43	1.41667	0.011547	0.815083		10	2-AMINOISOBUTYRATE	CC(C)(N)C(O)=O		103.063	C4H9NO2	-2.40822	P4_A	n.d.	n.d.	n.d.	#DIV/0!	#DIV/0!	#DIV/0!
11	ANILINE-2-SULFONATE	C1=CC=C(C(=C1)N)S(=O)(=O)O		173.015	C6H7NO3S	0.101796	P4_A	2.15	2.15	2.16	2.15333	0.0057735	0.268119		11	ANILINE-2-SULFONATE	C1=CC=C(C(=C1)N)S(=O)(=O)O		173.015	C6H7NO3S	0.101796	P4_A	2.15	2.15	2.15	2.15	0	0
12	S-CARBOXYMETHYLCYSTEINE	NC(CSCC(O)=O)C(O)=O		179.025	C5H9NO4S	-3.29741	P4_A	1.45	1.45	1.46	1.45333	0.0057735	0.397259		12	S-CARBOXYMETHYLCYSTEINE	NC(CSCC(O)=O)C(O)=O		179.025	C5H9NO4S	-3.29741	P4_A	1.46	1.45	1.45	1.45333	0.0057735	0.397259
1	RHAMNOSE	C[C@@H]1OC(O)[C@H](O)[C@H](O)[C@H]1O		164.068	C6H12O5	-1.88563	P4_B	n.d.	n.d.	n.d.	#DIV/0!	#DIV/0!	#DIV/0!		1	RHAMNOSE	C[C@@H]1OC(O)[C@H](O)[C@H](O)[C@H]1O		164.068	C6H12O5	-1.88563	P4_B	1.51	1.51	1.48	1.5	0.0173205	1.1547
2	THIAMINE PYROPHOSPHATE	CC1=C(SC=[N+]1CC2=CN=C(N=C2N)C)CCO[P@@](O)(OP([O-])(O)=O)=O		424.037	C12H18N4O7P2S	-5.79955	P4_B	n.d.	n.d.	n.d.	#DIV/0!	#DIV/0!	#DIV/0!		2	THIAMINE PYROPHOSPHATE	CC1=C(SC=[N+]1CC2=CN=C(N=C2N)C)CCO[P@@](O)(OP([O-])(O)=O)=O		424.037	C12H18N4O7P2S	-5.79955	P4_B	n.d.	n.d.	n.d.	#DIV/0!	#DIV/0!	#DIV/0!
3	HISTIDINOL	N[C@H](CO)CC1=CN=CN1		141.09	C6H11N3O	-1.66983	P4_B	1.29	1.28	1.28	1.28333	0.0057735	0.449883		3	HISTIDINOL	N[C@H](CO)CC1=CN=CN1		141.09	C6H11N3O	-1.66983	P4_B	1.28	1.32	1.3	1.3	0.02	1.53846
4	THYMIDINE-MONOPHOSPHATE	CC1=CN([C@H]2C[C@H](O)[C@@H](COP(O)(O)=O)O2)C(=O)NC1=O		322.057	C10H15N2O8P	-1.24262	P4_B	1.69	1.67	1.68	1.68	0.01	0.595238		4	THYMIDINE-MONOPHOSPHATE	CC1=CN([C@H]2C[C@H](O)[C@@H](COP(O)(O)=O)O2)C(=O)NC1=O		322.057	C10H15N2O8P	-1.24262	P4_B	1.67	1.67	1.67	1.67	0	0
5	UREIDOPROPIONATE	NC(=O)NCCC(O)=O		132.053	C4H8N2O3	-1.42516	P4_B	n.d.	n.d.	n.d.	#DIV/0!	#DIV/0!	#DIV/0!		5	UREIDOPROPIONATE	NC(=O)NCCC(O)=O		132.053	C4H8N2O3	-1.42516	P4_B	n.d.	n.d.	n.d.	#DIV/0!	#DIV/0!	#DIV/0!
6	5-AMINOPENTANOATE	NCCCCC(O)=O		117.079	C5H11NO2	-2.44146	P4_B	1.55	1.55	1.55	1.55	0	0		6	5-AMINOPENTANOATE	NCCCCC(O)=O		117.079	C5H11NO2	-2.44146	P4_B	n.d.	n.d.	n.d.	#DIV/0!	#DIV/0!	#DIV/0!
7	NORLEUCINE	CCCC[C@H](N)C(O)=O		131.095	C6H13NO2	-1.42863	P4_B	2.12	2.1	2.1	2.10667	0.011547	0.548117		7	NORLEUCINE	CCCC[C@H](N)C(O)=O		131.095	C6H13NO2	-1.42863	P4_B	2.1	2.09	2.11	2.1	0.01	0.47619
8	N-FORMYLGLYCINE	C(C(=O)O)NC=O		103.027	C3H5NO3	-1.37733	P4_B	1.55	1.51	1.52	1.52667	0.0208167	1.36354		8	N-FORMYLGLYCINE	C(C(=O)O)NC=O		103.027	C3H5NO3	-1.37733	P4_B	1.53	1.54	1.52	1.53	0.01	0.653595
9	ADENOSINE	NC1=NC=NC2=C1N=CN2[C@@H]1O[C@H](CO)[C@@H](O)[C@H]1O		267.097	C10H13N5O4	-2.09096	P4_B	1.71	1.69	1.71	1.70333	0.011547	0.677906		9	ADENOSINE	NC1=NC=NC2=C1N=CN2[C@@H]1O[C@H](CO)[C@@H](O)[C@H]1O		267.097	C10H13N5O4	-2.09096	P4_B	1.69	1.7	1.7	1.69667	0.0057735	0.340285
10	RAFFINOSE	OC[C@H]1O[C@@](CO)(OC2O[C@H](COC3O[C@H](CO)[C@H](O)[C@H](O)[C@H]3O)[C@@H](O)[C@H](O)[C@H]2O)[C@@H](O)[C@@H]1O		504.169	C18H32O16	-6.29967	P4_B	n.d.	n.d.	n.d.	#DIV/0!	#DIV/0!	#DIV/0!		10	RAFFINOSE	OC[C@H]1O[C@@](CO)(OC2O[C@H](COC3O[C@H](CO)[C@H](O)[C@H](O)[C@H]3O)[C@@H](O)[C@H](O)[C@H]2O)[C@@H](O)[C@@H]1O		504.169	C18H32O16	-6.29967	P4_B	n.d.	n.d.	n.d.	#DIV/0!	#DIV/0!	#DIV/0!
11	MESO-TARTRATE	C(C(C(=O)O)O)(C(=O)O)O.O		168.027	C4H6O6*H2O	-1.8288	P4_B	n.d.	n.d.	n.d.	#DIV/0!	#DIV/0!	#DIV/0!		11	MESO-TARTRATE	C(C(C(=O)O)O)(C(=O)O)O.O		168.027	C4H6O6*H2O	-1.8288	P4_B	n.d.	n.d.	n.d.	#DIV/0!	#DIV/0!	#DIV/0!
12	2-ACETAMIDO-2-DEOXY-BETA-D-GLUCOSYLAMINE	CC(=O)NC1C(C(C(OC1N)CO)O)O		220.106	C8H16N2O5	-3.32746	P4_B	1.43	1.43	1.41	1.42333	0.011547	0.811265		12	2-ACETAMIDO-2-DEOXY-BETA-D-GLUCOSYLAMINE	CC(=O)NC1C(C(C(OC1N)CO)O)O		220.106	C8H16N2O5	-3.32746	P4_B	2.19	2.18	2.18	2.18333	0.0057735	0.264435
1	SACCHARATE	OC(C(O)C(O)C(O)=O)C(O)C(O)=O		210.038	C6H10O8	-3.08947	P4_C	n.d.	n.d.	n.d.	#DIV/0!	#DIV/0!	#DIV/0!		1	SACCHARATE	OC(C(O)C(O)C(O)=O)C(O)C(O)=O		210.038	C6H10O8	-3.08947	P4_C	1.44	1.44	1.44	1.44	2.71948e-16	1.88853e-14
2	ADENOSINE TRIPHOSPHATE	NC1=NC=NC2=C1N=CN2[C@@H]1O[C@H](COP(O)(=O)OP(O)(=O)OP(O)(O)=O)[C@@H](O)[C@H]1O		506.996	C10H16N5O13P3	-5.80405	P4_C	n.d.	n.d.	n.d.	#DIV/0!	#DIV/0!	#DIV/0!		2	ADENOSINE TRIPHOSPHATE	NC1=NC=NC2=C1N=CN2[C@@H]1O[C@H](COP(O)(=O)OP(O)(=O)OP(O)(O)=O)[C@@H](O)[C@H]1O		506.996	C10H16N5O13P3	-5.80405	P4_C	n.d.	n.d.	n.d.	#DIV/0!	#DIV/0!	#DIV/0!
3	3-METHOXYTYROSINE	COC1=CC(CC(N)C(O)=O)=CC=C1O		211.084	C10H13NO4	-1.64627	P4_C	2.1	2.07	2.09	2.08667	0.0152753	0.732041		3	3-METHOXYTYROSINE	COC1=CC(CC(N)C(O)=O)=CC=C1O		211.084	C10H13NO4	-1.64627	P4_C	2.06	2.11	2.07	2.08	0.0264575	1.272
4	LACTOSE	OC[C@H]1O[C@@H](O[C@H]2[C@H](O)[C@@H](O)[C@@H](O)O[C@@H]2CO)[C@H](O)[C@@H](O)[C@H]1O		342.116	C12H22O11	-4.70337	P4_C	1.41	1.4	1.4	1.40333	0.0057735	0.411413		4	LACTOSE	OC[C@H]1O[C@@H](O[C@H]2[C@H](O)[C@@H](O)[C@@H](O)O[C@@H]2CO)[C@H](O)[C@@H](O)[C@H]1O		342.116	C12H22O11	-4.70337	P4_C	1.38	1.38	1.38	1.38	0	0
5	3-HYDROXYBUTANOATE	C[C@@H](O)CC(O)=O		104.047	C4H8O3	-0.387006	P4_C	n.d.	n.d.	n.d.	#DIV/0!	#DIV/0!	#DIV/0!		5	3-HYDROXYBUTANOATE	C[C@@H](O)CC(O)=O		104.047	C4H8O3	-0.387006	P4_C	2.4	2.41	2.39	2.4	0.01	0.416667
6	4-IMIDAZOLEACETATE	OC(=O)CC1=CN=CN1		126.043	C5H6N2O2	-1.39906	P4_C	1.4	1.4	1.4	1.4	2.71948e-16	1.94249e-14		6	4-IMIDAZOLEACETATE	OC(=O)CC1=CN=CN1		126.043	C5H6N2O2	-1.39906	P4_C	1.4	1.4	1.38	1.39333	0.011547	0.828732
7	GALACTURONATE	C1(C(C(OC(C1O)O)C(=O)O)O)O		194.043	C6H10O7	-2.61226	P4_C	n.d.	n.d.	n.d.	#DIV/0!	#DIV/0!	#DIV/0!		7	GALACTURONATE	C1(C(C(OC(C1O)O)C(=O)O)O)O		194.043	C6H10O7	-2.61226	P4_C	1.42	1.43	1.41	1.42	0.01	0.704225
8	CYTIDINE TRIPHOSPHATE	NC1=NC(=O)N(C=C1)[C@@H]1O[C@H](COP(O)(=O)OP(O)(=O)OP(O)(O)=O)[C@@H](O)[C@H]1O		482.985	C9H16N3O14P3	-4.0987	P4_C	n.d.	n.d.	n.d.	#DIV/0!	#DIV/0!	#DIV/0!		8	CYTIDINE TRIPHOSPHATE	NC1=NC(=O)N(C=C1)[C@@H]1O[C@H](COP(O)(=O)OP(O)(=O)OP(O)(O)=O)[C@@H](O)[C@H]1O		482.985	C9H16N3O14P3	-4.0987	P4_C	n.d.	n.d.	n.d.	#DIV/0!	#DIV/0!	#DIV/0!
9	CYCLIC AMP	NC1=NC=NC2=C1N=CN2[C@@H]1O[C@@H]2COP(O)(=O)O[C@H]2[C@H]1O		329.053	C10H12N5O6P	-3.39248	P4_C	1.75	1.73	1.75	1.74333	0.011547	0.662352		9	CYCLIC AMP	NC1=NC=NC2=C1N=CN2[C@@H]1O[C@@H]2COP(O)(=O)O[C@H]2[C@H]1O		329.053	C10H12N5O6P	-3.39248	P4_C	1.71	1.72	1.73	1.72	0.01	0.581395
10	METHIONINE SULFOXIMINE	CS(=N)(=O)CCC(N)C(O)=O		180.057	C5H12N2O3S	-4.44653	P4_C	1.39	1.38	1.39	1.38667	0.0057735	0.416358		10	METHIONINE SULFOXIMINE	CS(=N)(=O)CCC(N)C(O)=O		180.057	C5H12N2O3S	-4.44653	P4_C	n.d.	n.d.	n.d.	#DIV/0!	#DIV/0!	#DIV/0!
11	CIS-4-HYDROXY-D-PROLINE	O[C@H]1CN[C@H](C1)C(O)=O		131.058	C5H9NO3	-3.71632	P4_C	1.39	1.38	1.39	1.38667	0.0057735	0.416358		11	CIS-4-HYDROXY-D-PROLINE	O[C@H]1CN[C@H](C1)C(O)=O		131.058	C5H9NO3	-3.71632	P4_C	1.38	1.38	1.38	1.38	0	0
12	N1-ACETYLSPERMINE	CC(=O)NCCCNCCCCNCCCN		244.226	C12H28N4O	-1.63516	P4_C	1.32	1.32	1.3	1.31333	0.011547	0.879214		12	N1-ACETYLSPERMINE	CC(=O)NCCCNCCCCNCCCN		244.226	C12H28N4O	-1.63516	P4_C	n.d.	n.d.	n.d.	#DIV/0!	#DIV/0!	#DIV/0!
1	MESOXALATE	OC(=O)C(=O)C(O)=O		117.99	C3H2O5	0.0254681	P4_D	n.d.	n.d.	n.d.	#DIV/0!	#DIV/0!	#DIV/0!		1	MESOXALATE	OC(=O)C(=O)C(O)=O		117.99	C3H2O5	0.0254681	P4_D	1.45	1.45	1.44	1.44667	0.0057735	0.39909
2	NADPH	NC(=O)C1=CN(C=CC1)[C@H]1O[C@@H](COP(O)(=O)OP(O)(=O)OC[C@@H]2O[C@@H]([C@@H](OP(O)(O)=O)[C@H]2O)N2C=NC3=C(N)N=CN=C23)[C@H](O)[C@@H]1O		745.091	C21H30N7O17P3	-6.37637	P4_D	n.d.	n.d.	n.d.	#DIV/0!	#DIV/0!	#DIV/0!		2	NADPH	NC(=O)C1=CN(C=CC1)[C@H]1O[C@@H](COP(O)(=O)OP(O)(=O)OC[C@@H]2O[C@@H]([C@@H](OP(O)(O)=O)[C@H]2O)N2C=NC3=C(N)N=CN=C23)[C@H](O)[C@@H]1O		745.091	C21H30N7O17P3	-6.37637	P4_D	n.d.	n.d.	n.d.	#DIV/0!	#DIV/0!	#DIV/0!
3	3-METHYLHISTAMINE	CN1C=NC=C1CCN		125.095	C6H11N3	-0.815819	P4_D	1.3	1.29	1.29	1.29333	0.0057735	0.446405		3	3-METHYLHISTAMINE	CN1C=NC=C1CCN		125.095	C6H11N3	-0.815819	P4_D	n.d.	n.d.	n.d.	#DIV/0!	#DIV/0!	#DIV/0!
4	MALEAMATE	C(=CC(=O)O)C(=O)N		115.027	C4H5NO3	-0.847857	P4_D	n.d.	n.d.	n.d.	#DIV/0!	#DIV/0!	#DIV/0!		4	MALEAMATE	C(=CC(=O)O)C(=O)N		115.027	C4H5NO3	-0.847857	P4_D	n.d.	n.d.	n.d.	#DIV/0!	#DIV/0!	#DIV/0!
5	CHOLINE	C[N+](C)(C)CCO		104.107	C5H14NO	-4.66227	P4_D	n.d.	n.d.	n.d.	#DIV/0!	#DIV/0!	#DIV/0!		5	CHOLINE	C[N+](C)(C)CCO		104.107	C5H14NO	-4.66227	P4_D	n.d.	n.d.	n.d.	#DIV/0!	#DIV/0!	#DIV/0!
6	METHYL 4-AMINOBUTYRATE	COC(CCCN)=O		117.079	C5H11NO2	-0.475908	P4_D	1.44	1.44	1.41	1.43	0.0173205	1.21122		6	METHYL 4-AMINOBUTYRATE	COC(CCCN)=O		117.079	C5H11NO2	-0.475908	P4_D	n.d.	n.d.	n.d.	#DIV/0!	#DIV/0!	#DIV/0!
7	N-FORMYL-L-METHIONINE	CSCC[C@@H](NC=O)C(O)=O		177.046	C6H11NO3S	-0.157135	P4_D	5.03	4.95	4.97	4.98333	0.0416333	0.835451		7	N-FORMYL-L-METHIONINE	CSCC[C@@H](NC=O)C(O)=O		177.046	C6H11NO3S	-0.157135	P4_D	4.97	4.98	5	4.98333	0.0152753	0.306527
8	ACETYLCHOLINE	CC(=O)OCC[N+](C)(C)C		146.118	C7H16NO2	-4.22114	P4_D	n.d.	n.d.	n.d.	#DIV/0!	#DIV/0!	#DIV/0!		8	ACETYLCHOLINE	CC(=O)OCC[N+](C)(C)C		146.118	C7H16NO2	-4.22114	P4_D	n.d.	n.d.	n.d.	#DIV/0!	#DIV/0!	#DIV/0!
9	OXALATE	OC(=O)C(O)=O		89.9953	C2H2O4	-0.263752	P4_D	n.d.	n.d.	n.d.	#DIV/0!	#DIV/0!	#DIV/0!		9	OXALATE	OC(=O)C(O)=O		89.9953	C2H2O4	-0.263752	P4_D	1.69	1.7	1.7	1.69667	0.0057735	0.340285
10	5-HYDROXYTRYPTOPHAN	NC(CC1=CNC2=C1C=C(O)C=C2)C(O)=O		220.085	C11H12N2O3	-1.3897	P4_D	2.21	2.18	2.2	2.19667	0.0152753	0.695383		10	5-HYDROXYTRYPTOPHAN	NC(CC1=CNC2=C1C=C(O)C=C2)C(O)=O		220.085	C11H12N2O3	-1.3897	P4_D	2.19	2.18	2.18	2.18333	0.0057735	0.264435
11	D-ALANINE	C[C@@H](N)C(O)=O		89.0477	C3H7NO2	-2.84079	P4_D	1.39	1.38	1.39	1.38667	0.0057735	0.416358		11	D-ALANINE	C[C@@H](N)C(O)=O		89.0477	C3H7NO2	-2.84079	P4_D	1.37	1.37	1.37	1.37	0	0
12	THEOBROMINE	CN1C=NC2=C1C(=O)NC(=O)N2C		180.065	C7H8N4O2	-0.769322	P4_D	n.d.	n.d.	n.d.	#DIV/0!	#DIV/0!	#DIV/0!		12	THEOBROMINE	CN1C=NC2=C1C(=O)NC(=O)N2C		180.065	C7H8N4O2	-0.769322	P4_D	n.d.	n.d.	n.d.	#DIV/0!	#DIV/0!	#DIV/0!
1	GUANIDINOSUCCINATE	NC(=N)N[C@@H](CC(O)=O)C(O)=O		175.059	C5H9N3O4	-3.2746	P4_E	1.41	1.4	1.4	1.40333	0.0057735	0.411413		1	GUANIDINOSUCCINATE	NC(=N)N[C@@H](CC(O)=O)C(O)=O		175.059	C5H9N3O4	-3.2746	P4_E	1.4	1.41	1.4	1.40333	0.0057735	0.411413
2	HISTIDINE	N[C@@H](CC1=CNC=N1)C(O)=O		155.069	C6H9N3O2	-3.29345	P4_E	1.33	1.32	1.33	1.32667	0.0057735	0.435189		2	HISTIDINE	N[C@@H](CC1=CNC=N1)C(O)=O		155.069	C6H9N3O2	-3.29345	P4_E	1.33	1.33	1.33	1.33	0	0
3	ALLOTHREONINE	C[C@H](O)[C@H](N)C(O)=O		119.058	C4H9NO3	-3.47096	P4_E	1.39	1.38	1.4	1.39	0.01	0.719424		3	ALLOTHREONINE	C[C@H](O)[C@H](N)C(O)=O		119.058	C4H9NO3	-3.47096	P4_E	1.38	1.38	1.37	1.37667	0.0057735	0.419383
4	PHOSPHOCREATINE	CN(CC(O)=O)C(=N)NP(O)(O)=O		211.036	C4H10N3O5P	-2.25054	P4_E	n.d.	n.d.	n.d.	#DIV/0!	#DIV/0!	#DIV/0!		4	PHOSPHOCREATINE	CN(CC(O)=O)C(=N)NP(O)(O)=O		211.036	C4H10N3O5P	-2.25054	P4_E	n.d.	n.d.	n.d.	#DIV/0!	#DIV/0!	#DIV/0!
5	SPERMIDINE	NCCCCNCCCN		145.158	C7H19N3	-1.14956	P4_E	1.29	1.28	1.28	1.28333	0.0057735	0.449883		5	SPERMIDINE	NCCCCNCCCN		145.158	C7H19N3	-1.14956	P4_E	n.d.	n.d.	n.d.	#DIV/0!	#DIV/0!	#DIV/0!
6	ADENOSINE DIPHOSPHATE RIBOSE	NC1=C2N=CN(C3OC(COP(O)(=O)OP(O)(=O)OCC4OC(O)C(O)C4O)C(O)C3O)C2=NC=N1		559.072	C15H23N5O14P2	-6.06672	P4_E	n.d.	n.d.	n.d.	#DIV/0!	#DIV/0!	#DIV/0!		6	ADENOSINE DIPHOSPHATE RIBOSE	NC1=C2N=CN(C3OC(COP(O)(=O)OP(O)(=O)OCC4OC(O)C(O)C4O)C(O)C3O)C2=NC=N1		559.072	C15H23N5O14P2	-6.06672	P4_E	1.45	1.44	1.43	1.44	0.01	0.694444
7	2-METHOXYETHANOL	COCCO		76.0524	C3H8O2	-0.565553	P4_E	n.d.	n.d.	n.d.	#DIV/0!	#DIV/0!	#DIV/0!		7	2-METHOXYETHANOL	COCCO		76.0524	C3H8O2	-0.565553	P4_E	n.d.	n.d.	n.d.	#DIV/0!	#DIV/0!	#DIV/0!
8	CITRAMALATE	CC(O)(CC(O)=O)C(O)=O		148.037	C5H8O5	-0.680876	P4_E	n.d.	n.d.	n.d.	#DIV/0!	#DIV/0!	#DIV/0!		8	CITRAMALATE	CC(O)(CC(O)=O)C(O)=O		148.037	C5H8O5	-0.680876	P4_E	1.96	1.97	1.94	1.95667	0.0152753	0.780677
9	ANSERINE	CN1C=NC=C1C[C@H](NC(=O)CCN)C(O)=O		240.122	C10H16N4O3	-4.27355	P4_E	1.33	1.32	1.32	1.32333	0.0057735	0.436285		9	ANSERINE	CN1C=NC=C1C[C@H](NC(=O)CCN)C(O)=O		240.122	C10H16N4O3	-4.27355	P4_E	1.31	1.3	1.31	1.30667	0.0057735	0.44185
10	BILIVERDIN	CC1=C(C=C)\C(NC1=O)=C\C1=C(C)C(CCC(O)=O)=C(N1)\C=C1/N\C(=C\C2=NC(=O)C(C=C)=C2C)C(C)=C1CCC(O)=O		582.248	C33H34N4O6	3.16737	P4_E	n.d.	n.d.	n.d.	#DIV/0!	#DIV/0!	#DIV/0!		10	BILIVERDIN	CC1=C(C=C)\C(NC1=O)=C\C1=C(C)C(CCC(O)=O)=C(N1)\C=C1/N\C(=C\C2=NC(=O)C(C=C)=C2C)C(C)=C1CCC(O)=O		582.248	C33H34N4O6	3.16737	P4_E	n.d.	n.d.	n.d.	#DIV/0!	#DIV/0!	#DIV/0!
11	5-HYDROXYLYSINE	NC[C@H](O)CC[C@H](N)C(O)=O		162.1	C6H14N2O3	-4.41421	P4_E	1.3	1.32	1.32	1.31333	0.011547	0.879214		11	5-HYDROXYLYSINE	NC[C@H](O)CC[C@H](N)C(O)=O		162.1	C6H14N2O3	-4.41421	P4_E	1.3	1.3	1.3	1.3	0	0
12	CYSTEAMINE	NCCS		77.0299	C2H7NS	-0.416613	P4_E	n.d.	n.d.	n.d.	#DIV/0!	#DIV/0!	#DIV/0!		12	CYSTEAMINE	NCCS		77.0299	C2H7NS	-0.416613	P4_E	n.d.	n.d.	n.d.	#DIV/0!	#DIV/0!	#DIV/0!
1	OPHTHALMATE	CC[C@H](NC(=O)CC[C@H](N)C(O)=O)C(=O)NCC(O)=O		289.127	C11H19N3O6	-4.40276	P4_F	1.66	1.64	1.65	1.65	0.01	0.606061		1	OPHTHALMATE	CC[C@H](NC(=O)CC[C@H](N)C(O)=O)C(=O)NCC(O)=O		289.127	C11H19N3O6	-4.40276	P4_F	1.64	1.65	1.64	1.64333	0.0057735	0.351329
2	2,3-DIAMINOPROPIONATE	NC[C@H](N)C(O)=O		104.059	C3H8N2O2	-4.02165	P4_F	1.33	1.32	1.32	1.32333	0.0057735	0.436285		2	2,3-DIAMINOPROPIONATE	NC[C@H](N)C(O)=O		104.059	C3H8N2O2	-4.02165	P4_F	2.4	2.41	2.39	2.4	0.01	0.416667
3	TRIGONELLINE	C[N+]1=CC(=CC=C1)C([O-])=O		137.048	C7H7NO2	-3.53021	P4_F	1.43	1.43	1.43	1.43	0	0		3	TRIGONELLINE	C[N+]1=CC(=CC=C1)C([O-])=O		137.048	C7H7NO2	-3.53021	P4_F	n.d.	n.d.	n.d.	#DIV/0!	#DIV/0!	#DIV/0!
4	EPINEPHRINE	CNC[C@H](O)C1=CC=C(O)C(O)=C1		183.09	C9H13NO3	-0.429529	P4_F	n.d.	n.d.	n.d.	#DIV/0!	#DIV/0!	#DIV/0!		4	EPINEPHRINE	CNC[C@H](O)C1=CC=C(O)C(O)=C1		183.09	C9H13NO3	-0.429529	P4_F	n.d.	n.d.	n.d.	#DIV/0!	#DIV/0!	#DIV/0!
5	3,4-DIHYDROXYPHENYLGLYCOL	OCC(O)C1=CC(O)=C(O)C=C1		170.058	C8H10O4	-0.0315695	P4_F	n.d.	n.d.	n.d.	#DIV/0!	#DIV/0!	#DIV/0!		5	3,4-DIHYDROXYPHENYLGLYCOL	OCC(O)C1=CC(O)=C(O)C=C1		170.058	C8H10O4	-0.0315695	P4_F	1.83	1.83	1.83	1.83	0	0
6	CADAVERINE	NCCCCCN		102.116	C5H14N2	-0.400552	P4_F	1.29	1.28	1.29	1.28667	0.0057735	0.448718		6	CADAVERINE	NCCCCCN		102.116	C5H14N2	-0.400552	P4_F	n.d.	n.d.	n.d.	#DIV/0!	#DIV/0!	#DIV/0!
7	2-HYDROXYBUTYRATE	CCC(O)C(O)=O		104.047	C4H8O3	0.0506929	P4_F	n.d.	n.d.	n.d.	#DIV/0!	#DIV/0!	#DIV/0!		7	2-HYDROXYBUTYRATE	CCC(O)C(O)=O		104.047	C4H8O3	0.0506929	P4_F	2.4	2.41	2.39	2.4	0.01	0.416667
8	COENZYME A	CC(C)(COP(O)(=O)OP(O)(=O)OC[C@H]1O[C@H]([C@H](O)[C@@H]1OP(O)(O)=O)N1C=NC2=C1N=CN=C2N)C(O)C(=O)NCCC(=O)NCCS		767.115	C21H36N7O16P3S	-5.72223	P4_F	n.d.	n.d.	n.d.	#DIV/0!	#DIV/0!	#DIV/0!		8	COENZYME A	CC(C)(COP(O)(=O)OP(O)(=O)OC[C@H]1O[C@H]([C@H](O)[C@@H]1OP(O)(O)=O)N1C=NC2=C1N=CN=C2N)C(O)C(=O)NCCC(=O)NCCS		767.115	C21H36N7O16P3S	-5.72223	P4_F	n.d.	n.d.	n.d.	#DIV/0!	#DIV/0!	#DIV/0!
9	OXALOMALATE	C(C(C(=O)O)O)(C(=O)C(=O)O)C(=O)O		206.006	C6H6O8	-1.08974	P4_F	n.d.	n.d.	n.d.	#DIV/0!	#DIV/0!	#DIV/0!		9	OXALOMALATE	C(C(C(=O)O)O)(C(=O)C(=O)O)C(=O)O		206.006	C6H6O8	-1.08974	P4_F	n.d.	n.d.	n.d.	#DIV/0!	#DIV/0!	#DIV/0!
10	INOSINE TRIPHOSPHATE	O[C@@H]1[C@@H](COP(O)(=O)OP(O)(=O)OP(O)(O)=O)O[C@H]([C@@H]1O)N1C=NC2=C1N=CN=C2O		507.98	C10H15N4O14P3	-2.6925	P4_F	n.d.	n.d.	n.d.	#DIV/0!	#DIV/0!	#DIV/0!		10	INOSINE TRIPHOSPHATE	O[C@@H]1[C@@H](COP(O)(=O)OP(O)(=O)OP(O)(O)=O)O[C@H]([C@@H]1O)N1C=NC2=C1N=CN=C2O		507.98	C10H15N4O14P3	-2.6925	P4_F	n.d.	n.d.	n.d.	#DIV/0!	#DIV/0!	#DIV/0!
11	CDP-ETHANOLAMINE	NCCOP(O)(=O)OP(O)(=O)OC[C@H]1O[C@H]([C@H](O)[C@@H]1O)N1C=CC(N)=NC1=O		446.06	C11H20N4O11P2	-4.98005	P4_F	1.39	1.37	1.39	1.38333	0.011547	0.834723		11	CDP-ETHANOLAMINE	NCCOP(O)(=O)OP(O)(=O)OC[C@H]1O[C@H]([C@H](O)[C@@H]1O)N1C=CC(N)=NC1=O		446.06	C11H20N4O11P2	-4.98005	P4_F	n.d.	n.d.	n.d.	#DIV/0!	#DIV/0!	#DIV/0!
12	2,5-DIMETHYLPYRAZINE	CC1=CN=C(C)C=N1		108.069	C6H8N2	-0.199359	P4_F	1.3	1.29	1.29	1.29333	0.0057735	0.446405		12	2,5-DIMETHYLPYRAZINE	CC1=CN=C(C)C=N1		108.069	C6H8N2	-0.199359	P4_F	n.d.	n.d.	n.d.	#DIV/0!	#DIV/0!	#DIV/0!
1	STACHYOSE	OC[C@H]1O[C@@](CO)(O[C@H]2O[C@H](CO[C@H]3O[C@H](CO[C@H]4O[C@H](CO)[C@H](O)[C@H](O)[C@H]4O)[C@H](O)[C@H](O)[C@H]3O)[C@@H](O)[C@H](O)[C@H]2O)[C@@H](O)[C@@H]1O		666.222	C24H42O21	-8.07051	P4_G	n.d.	n.d.	n.d.	#DIV/0!	#DIV/0!	#DIV/0!		1	STACHYOSE	OC[C@H]1O[C@@](CO)(O[C@H]2O[C@H](CO[C@H]3O[C@H](CO[C@H]4O[C@H](CO)[C@H](O)[C@H](O)[C@H]4O)[C@H](O)[C@H](O)[C@H]3O)[C@@H](O)[C@H](O)[C@H]2O)[C@@H](O)[C@@H]1O		666.222	C24H42O21	-8.07051	P4_G	n.d.	n.d.	n.d.	#DIV/0!	#DIV/0!	#DIV/0!
2	DEOXYCYTIDINE-DIPHOSPHATE	NC1=NC(=O)N(C=C1)[C@H]1C[C@H](O)[C@@H](COP(O)(=O)OP(O)(O)=O)O1		387.023	C9H15N3O10P2	-2.59013	P4_G	n.d.	n.d.	n.d.	#DIV/0!	#DIV/0!	#DIV/0!		2	DEOXYCYTIDINE-DIPHOSPHATE	NC1=NC(=O)N(C=C1)[C@H]1C[C@H](O)[C@@H](COP(O)(=O)OP(O)(O)=O)O1		387.023	C9H15N3O10P2	-2.59013	P4_G	n.d.	n.d.	n.d.	#DIV/0!	#DIV/0!	#DIV/0!
3	2,3-BUTANEDIOL	C[C@@H](O)[C@@H](C)O		90.0681	C4H10O2	-0.375529	P4_G	n.d.	n.d.	n.d.	#DIV/0!	#DIV/0!	#DIV/0!		3	2,3-BUTANEDIOL	C[C@@H](O)[C@@H](C)O		90.0681	C4H10O2	-0.375529	P4_G	n.d.	n.d.	n.d.	#DIV/0!	#DIV/0!	#DIV/0!
4	D-RIBOSE 5-PHOSPHATE	OC1O[C@H](COP(O)(O)=O)[C@@H](O)[C@H]1O		230.019	C5H11O8P	-2.42577	P4_G	n.d.	n.d.	n.d.	#DIV/0!	#DIV/0!	#DIV/0!		4	D-RIBOSE 5-PHOSPHATE	OC1O[C@H](COP(O)(O)=O)[C@@H](O)[C@H]1O		230.019	C5H11O8P	-2.42577	P4_G	1.42	1.41	1.43	1.42	0.01	0.704225
5	HYDROXYKYNURENINE	NC(CC(=O)C1=C(N)C(O)=CC=C1)C(O)=O		224.08	C10H12N2O4	-2.21253	P4_G	n.d.	n.d.	n.d.	#DIV/0!	#DIV/0!	#DIV/0!		5	HYDROXYKYNURENINE	NC(CC(=O)C1=C(N)C(O)=CC=C1)C(O)=O		224.08	C10H12N2O4	-2.21253	P4_G	n.d.	n.d.	n.d.	#DIV/0!	#DIV/0!	#DIV/0!
6	GALACTOSAMINE	C(C1C(C(C(C(O1)O)N)O)O)O		179.079	C6H13NO5	-3.03942	P4_G	1.34	1.34	1.32	1.33333	0.011547	0.866025		6	GALACTOSAMINE	C(C1C(C(C(C(O1)O)N)O)O)O		179.079	C6H13NO5	-3.03942	P4_G	n.d.	n.d.	n.d.	#DIV/0!	#DIV/0!	#DIV/0!
7	DEOXYADENOSINE TRIPHOSPHATE	NC1=NC=NC2=C1N=CN2[C@H]1C[C@H](O)[C@@H](COP(O)(=O)OP(O)(=O)OP(O)(O)=O)O1		491.001	C10H16N5O12P3	-4.91078	P4_G	n.d.	n.d.	n.d.	#DIV/0!	#DIV/0!	#DIV/0!		7	DEOXYADENOSINE TRIPHOSPHATE	NC1=NC=NC2=C1N=CN2[C@H]1C[C@H](O)[C@@H](COP(O)(=O)OP(O)(=O)OP(O)(O)=O)O1		491.001	C10H16N5O12P3	-4.91078	P4_G	n.d.	n.d.	n.d.	#DIV/0!	#DIV/0!	#DIV/0!
8	GLYCEROL 3-PHOSPHATE	OC[C@@H](O)COP(O)(O)=O		172.014	C3H9O6P	-1.96258	P4_G	1.44	1.41	1.43	1.42667	0.0152753	1.0707		8	GLYCEROL 3-PHOSPHATE	OC[C@@H](O)COP(O)(O)=O		172.014	C3H9O6P	-1.96258	P4_G	1.44	1.44	1.43	1.43667	0.0057735	0.401868
9	CYANOCOBALAMIN	CC1=CC2=C(C=C1C)N(C=N2)C3C(C(C(O3)CO)OP(=O)([O-])OC(C)CNC(=O)CCC4(C(C5C6(C(C(C(=C(C7=NC(=CC8=NC(=C(C4=N5)C)C(C8(C)C)CCC(=O)N)C(C7(C)CC(=O)N)CCC(=O)N)C)[N-]6)CCC(=O)N)(C)CC(=O)N)C)CC(=O)N)C)O.[C-]#N.[Co+3]		1354.57	C63H89CoN14O14P	-2.18349	P4_G	n.d.	n.d.	n.d.	#DIV/0!	#DIV/0!	#DIV/0!		9	CYANOCOBALAMIN	CC1=CC2=C(C=C1C)N(C=N2)C3C(C(C(O3)CO)OP(=O)([O-])OC(C)CNC(=O)CCC4(C(C5C6(C(C(C(=C(C7=NC(=CC8=NC(=C(C4=N5)C)C(C8(C)C)CCC(=O)N)C(C7(C)CC(=O)N)CCC(=O)N)C)[N-]6)CCC(=O)N)(C)CC(=O)N)C)CC(=O)N)C)O.[C-]#N.[Co+3]		1354.57	C63H89CoN14O14P	-2.18349	P4_G	n.d.	n.d.	n.d.	#DIV/0!	#DIV/0!	#DIV/0!
10	4-HYDROXY-L-PHENYLGLYCINE	C1=CC(=CC=C1C(C(=O)O)N)O		167.058	C8H9NO3	-1.77651	P4_G	1.47	1.45	1.44	1.45333	0.0152753	1.05105		10	4-HYDROXY-L-PHENYLGLYCINE	C1=CC(=CC=C1C(C(=O)O)N)O		167.058	C8H9NO3	-1.77651	P4_G	n.d.	n.d.	n.d.	#DIV/0!	#DIV/0!	#DIV/0!
11	N-ACETYLSERINE	CC(=O)N[C@@H](CO)C(O)=O		147.053	C5H9NO4	-1.80677	P4_G	1.56	1.55	1.54	1.55	0.01	0.645161		11	N-ACETYLSERINE	CC(=O)N[C@@H](CO)C(O)=O		147.053	C5H9NO4	-1.80677	P4_G	1.55	1.56	1.55	1.55333	0.0057735	0.371685
12	URIDINE 5'-DIPHOSPHATE	O[C@H]1[C@@H](O)[C@@H](O[C@@H]1COP(O)(=O)OP(O)(O)=O)N1C=CC(=O)NC1=O		404.002	C9H14N2O12P2	-2.96061	P4_G	n.d.	n.d.	n.d.	#DIV/0!	#DIV/0!	#DIV/0!		12	URIDINE 5'-DIPHOSPHATE	O[C@H]1[C@@H](O)[C@@H](O[C@@H]1COP(O)(=O)OP(O)(O)=O)N1C=CC(=O)NC1=O		404.002	C9H14N2O12P2	-2.96061	P4_G	n.d.	n.d.	n.d.	#DIV/0!	#DIV/0!	#DIV/0!
1	BETA-GLYCEROPHOSPHATE	OCC(CO)OP(O)(O)=O		172.014	C3H9O6P	-1.96258	P4_H	1.44	1.41	1.43	1.42667	0.0152753	1.0707		1	BETA-GLYCEROPHOSPHATE	OCC(CO)OP(O)(O)=O		172.014	C3H9O6P	-1.96258	P4_H	1.44	1.44	1.43	1.43667	0.0057735	0.401868
2	GLUCOSE 1-PHOSPHATE	OC[C@H]1OC(OP(O)(O)=O)[C@H](O)[C@@H](O)[C@@H]1O		260.03	C6H13O9P	-3.05611	P4_H	n.d.	n.d.	n.d.	#DIV/0!	#DIV/0!	#DIV/0!		2	GLUCOSE 1-PHOSPHATE	OC[C@H]1OC(OP(O)(O)=O)[C@H](O)[C@@H](O)[C@@H]1O		260.03	C6H13O9P	-3.05611	P4_H	1.41	1.41	1.41	1.41	0	0
3	GLUCOSAMINE 6-SULFATE	N[C@H]1[C@H](O)O[C@H](COS(O)(=O)=O)[C@@H](O)[C@@H]1O		259.036	C6H13NO8S	-3.99396	P4_H	1.4	1.38	1.39	1.39	0.01	0.719424		3	GLUCOSAMINE 6-SULFATE	N[C@H]1[C@H](O)O[C@H](COS(O)(=O)=O)[C@@H](O)[C@@H]1O		259.036	C6H13NO8S	-3.99396	P4_H	1.4	1.4	1.4	1.4	2.71948e-16	1.94249e-14
4															4
5															5
6															6
7															7
8															8
9															9
10															10
11															11
12															12
post	C1-APS	C[N+]1=CC(=CC=C1)S([O-])(=O)=O	100	173.015	C6H7NO3S	-4.01	RTI	1.45	1.43	1.44	1.44	0.01	0.694444		post	C1-APS	C[N+]1=CC(=CC=C1)S([O-])(=O)=O	100	173.015	C6H7NO3S	-4.01	RTI	1.48	1.48	1.48	1.48	2.71948e-16	1.83749e-14
post	C2-APS	CC[N+]1=CC(=CC=C1)S([O-])(=O)=O	200	187.03	C7H9NO3S	-3.65	RTI	1.5	1.49	1.49	1.49333	0.0057735	0.386618		post	C2-APS	CC[N+]1=CC(=CC=C1)S([O-])(=O)=O	200	187.03	C7H9NO3S	-3.65	RTI	1.5	1.5	1.49	1.49667	0.0057735	0.385757
post	C3-APS	CCC[N+]1=CC(=CC=C1)S([O-])(=O)=O	300	201.046	C8H11NO3S	-3.13	RTI	1.68	1.68	1.68	1.68	0	0		post	C3-APS	CCC[N+]1=CC(=CC=C1)S([O-])(=O)=O	300	201.046	C8H11NO3S	-3.13	RTI	1.66	1.66	1.65	1.65667	0.0057735	0.348501
post	C4-APS	CCCC[N+]1=CC(=CC=C1)S([O-])(=O)=O	400	215.062	C9H13NO3S	-2.68	RTI	2.6	2.59	2.59	2.59333	0.0057735	0.222629		post	C4-APS	CCCC[N+]1=CC(=CC=C1)S([O-])(=O)=O	400	215.062	C9H13NO3S	-2.68	RTI	2.63	2.66	2.63	2.64	0.0173205	0.65608
post	C5-APS	CCCCC[N+]1=CC(=CC=C1)S([O-])(=O)=O	500	229.077	C10H15NO3S	-2.24	RTI	6.1	6.11	6.08	6.09667	0.0152753	0.250551		post	C5-APS	CCCCC[N+]1=CC(=CC=C1)S([O-])(=O)=O	500	229.077	C10H15NO3S	-2.24	RTI	6.05	6.1	6.09	6.08	0.0264575	0.435156
post	C6-APS	CCCCCC[N+]1=CC(=CC=C1)S([O-])(=O)=O	600	243.093	C11H17NO3S	-1.79	RTI	12.62	12.61	12.62	12.6167	0.0057735	0.0457609		post	C6-APS	CCCCCC[N+]1=CC(=CC=C1)S([O-])(=O)=O	600	243.093	C11H17NO3S	-1.79	RTI	12.6	12.61	1.62	8.94333	6.34219	70.9153
post	C7-APS	CCCCCCC[N+]1=CC(=CC=C1)S([O-])(=O)=O	700	257.109	C12H19NO3S	-1.35	RTI	15.82	15.8	15.82	15.8133	0.011547	0.0730207		post	C7-APS	CCCCCCC[N+]1=CC(=CC=C1)S([O-])(=O)=O	700	257.109	C12H19NO3S	-1.35	RTI	15.81	15.82	15.83	15.82	0.01	0.0632111
post	C8-APS	CCCCCCCC[N+]1=CC(=CC=C1)S([O-])(=O)=O	800	271.124	C13H21NO3S	-0.9	RTI	18.19	18.2	18.23	18.2067	0.0208167	0.114335		post	C8-APS	CCCCCCCC[N+]1=CC(=CC=C1)S([O-])(=O)=O	800	271.124	C13H21NO3S	-0.9	RTI	18.21	18.22	18.23	18.22	0.01	0.0548847
post	C9-APS	CCCCCCCCC[N+]1=CC(=CC=C1)S([O-])(=O)=O	900	285.14	C14H23NO3S	-0.46	RTI	20.25	20.24	20.26	20.25	0.01	0.0493827		post	C9-APS	CCCCCCCCC[N+]1=CC(=CC=C1)S([O-])(=O)=O	900	285.14	C14H23NO3S	-0.46	RTI	20.26	20.27	20.28	20.27	0.01	0.049334
post	C10-APS	CCCCCCCCCC[N+]1=CC(=CC=C1)S([O-])(=O)=O	1000	299.156	C15H25NO3S	-0.02	RTI	22.11	22.11	22.14	22.12	0.0173205	0.0783025		post	C10-APS	CCCCCCCCCC[N+]1=CC(=CC=C1)S([O-])(=O)=O	1000	299.156	C15H25NO3S	-0.02	RTI	22.14	22.13	22.14	22.1367	0.0057735	0.0260812
post	C11-APS	CCCCCCCCCCC[N+]1=CC(=CC=C1)S([O-])(=O)=O	1100	313.171	C16H27NO3S	0.43	RTI	23.9	23.9	23.92	23.9067	0.011547	0.0483004		post	C11-APS	CCCCCCCCCCC[N+]1=CC(=CC=C1)S([O-])(=O)=O	1100	313.171	C16H27NO3S	0.43	RTI	23.91	23.9	23.92	23.91	0.01	0.0418235
post	C12-APS	CCCCCCCCCCCC[N+]1=CC(=CC=C1)S([O-])(=O)=O	1200	327.187	C17H29NO3S	0.87	RTI	25.66	25.66	25.68	25.6667	0.011547	0.0449883		post	C12-APS	CCCCCCCCCCCC[N+]1=CC(=CC=C1)S([O-])(=O)=O	1200	327.187	C17H29NO3S	0.87	RTI	25.68	25.68	26.68	26.0133	0.57735	2.21944
post	C13-APS	CCCCCCCCCCCCC[N+]1=CC(=CC=C1)S([O-])(=O)=O	1300	341.202	C18H31NO3S	1.32	RTI	27.44	27.43	27.45	27.44	0.01	0.0364431		post	C13-APS	CCCCCCCCCCCCC[N+]1=CC(=CC=C1)S([O-])(=O)=O	1300	341.202	C18H31NO3S	1.32	RTI	27.45	27.43	27.46	27.4467	0.0152753	0.0556543
post	C14-APS	CCCCCCCCCCCCCC[N+]1=CC(=CC=C1)S([O-])(=O)=O	1400	355.218	C19H33NO3S	1.76	RTI	29.25	29.24	29.27	29.2533	0.0152753	0.0522171		post	C14-APS	CCCCCCCCCCCCCC[N+]1=CC(=CC=C1)S([O-])(=O)=O	1400	355.218	C19H33NO3S	1.76	RTI	29.27	29.26	29.25	29.26	0.01	0.0341763
post	C15-APS	CCCCCCCCCCCCCCC[N+]1=CC(=CC=C1)S([O-])(=O)=O	1500	369.234	C20H35NO3S	2.21	RTI	31.1	31.08	31.11	31.0967	0.0152753	0.0491218		post	C15-APS	CCCCCCCCCCCCCCC[N+]1=CC(=CC=C1)S([O-])(=O)=O	1500	369.234	C20H35NO3S	2.21	RTI	31.1	31.11	31.11	31.1067	0.0057735	0.0185603
post	C16-APS	CCCCCCCCCCCCCCCC[N+]1=CC(=CC=C1)S([O-])(=O)=O	1600	383.249	C21H37NO3S	2.65	RTI	32.99	32.97	33	32.9867	0.0152753	0.0463074		post	C16-APS	CCCCCCCCCCCCCCCC[N+]1=CC(=CC=C1)S([O-])(=O)=O	1600	383.249	C21H37NO3S	2.65	RTI	33	32.99	33	32.9967	0.0057735	0.0174972
post	C17-APS	CCCCCCCCCCCCCCCCC[N+]1=CC(=CC=C1)S([O-])(=O)=O	1700	397.265	C22H39NO3S	3.1	RTI	34.89	34.88	34.9	34.89	0.01	0.0286615		post	C17-APS	CCCCCCCCCCCCCCCCC[N+]1=CC(=CC=C1)S([O-])(=O)=O	1700	397.265	C22H39NO3S	3.1	RTI	34.9	34.92	34.92	34.9133	0.011547	0.0330733
post	C18-APS	CCCCCCCCCCCCCCCCCC[N+]1=CC(=CC=C1)S([O-])(=O)=O	1800	411.281	C23H41NO3S	3.54	RTI	36.78	36.77	36.77	36.7733	0.0057735	0.0157002		post	C18-APS	CCCCCCCCCCCCCCCCCC[N+]1=CC(=CC=C1)S([O-])(=O)=O	1800	411.281	C23H41NO3S	3.54	RTI	36.79	36.79	36.8	36.7933	0.0057735	0.0156917
post	C19-APS	CCCCCCCCCCCCCCCCCCC[N+]1=CC(=CC=C1)S([O-])(=O)=O	1900	425.296	C24H43NO3S	3.99	RTI	38.6	38.57	38.58	38.5833	0.0152753	0.0395903		post	C19-APS	CCCCCCCCCCCCCCCCCCC[N+]1=CC(=CC=C1)S([O-])(=O)=O	1900	425.296	C24H43NO3S	3.99	RTI	38.61	38.61	38.61	38.61	0	0
post	C20-APS	CCCCCCCCCCCCCCCCCCCC[N+]1=CC(=CC=C1)S([O-])(=O)=O	2000	439.312	C25H45NO3S	4.43	RTI	40.27	40.26	40.26	40.2633	0.0057735	0.0143394		post	C20-APS	CCCCCCCCCCCCCCCCCCCC[N+]1=CC(=CC=C1)S([O-])(=O)=O	2000	439.312	C25H45NO3S	4.43	RTI	40.27	40.3	40.32	40.2967	0.0251661	0.0624521

## Sheet: Plate 5
								pos mode RT															neg mode RT
No.	Name	SMILES	RTI	exact mass	formula	logP	Mix	Rep 1	Rep 2	Rep 3	mean	stdev	rel stdev		No.	Name	SMILES	RTI	exact mass	formula	logP	Mix	Rep 1	Rep 2	Rep 3	mean	stdev	rel stdev
pre	C1-APS	C[N+]1=CC(=CC=C1)S([O-])(=O)=O	100	173.015	C6H7NO3S	-4.01	RTI	1.44	1.45	1.43	1.44	0.01	0.694444		pre	C1-APS	C[N+]1=CC(=CC=C1)S([O-])(=O)=O	100	173.015	C6H7NO3S	-4.01	RTI	1.47	1.48	1.48	1.47667	0.0057735	0.390982
pre	C2-APS	CC[N+]1=CC(=CC=C1)S([O-])(=O)=O	200	187.03	C7H9NO3S	-3.65	RTI	1.49	1.5	1.49	1.49333	0.0057735	0.386618		pre	C2-APS	CC[N+]1=CC(=CC=C1)S([O-])(=O)=O	200	187.03	C7H9NO3S	-3.65	RTI	1.5	1.5	1.5	1.5	0	0
pre	C3-APS	CCC[N+]1=CC(=CC=C1)S([O-])(=O)=O	300	201.046	C8H11NO3S	-3.13	RTI	1.68	1.68	1.68	1.68	0	0		pre	C3-APS	CCC[N+]1=CC(=CC=C1)S([O-])(=O)=O	300	201.046	C8H11NO3S	-3.13	RTI	1.69	1.66	1.66	1.67	0.0173205	1.03716
pre	C4-APS	CCCC[N+]1=CC(=CC=C1)S([O-])(=O)=O	400	215.062	C9H13NO3S	-2.68	RTI	2.61	2.6	2.59	2.6	0.01	0.384615		pre	C4-APS	CCCC[N+]1=CC(=CC=C1)S([O-])(=O)=O	400	215.062	C9H13NO3S	-2.68	RTI	2.66	2.63	2.66	2.65	0.0173205	0.653604
pre	C5-APS	CCCCC[N+]1=CC(=CC=C1)S([O-])(=O)=O	500	229.077	C10H15NO3S	-2.24	RTI	6.09	6.1	6.11	6.1	0.01	0.163934		pre	C5-APS	CCCCC[N+]1=CC(=CC=C1)S([O-])(=O)=O	500	229.077	C10H15NO3S	-2.24	RTI	6.2	6.05	6.1	6.11667	0.0763763	1.24866
pre	C6-APS	CCCCCC[N+]1=CC(=CC=C1)S([O-])(=O)=O	600	243.093	C11H17NO3S	-1.79	RTI	12.64	12.62	12.61	12.6233	0.0152753	0.121008		pre	C6-APS	CCCCCC[N+]1=CC(=CC=C1)S([O-])(=O)=O	600	243.093	C11H17NO3S	-1.79	RTI	12.63	12.6	12.61	12.6133	0.0152753	0.121104
pre	C7-APS	CCCCCCC[N+]1=CC(=CC=C1)S([O-])(=O)=O	700	257.109	C12H19NO3S	-1.35	RTI	15.85	15.82	15.8	15.8233	0.0251661	0.159044		pre	C7-APS	CCCCCCC[N+]1=CC(=CC=C1)S([O-])(=O)=O	700	257.109	C12H19NO3S	-1.35	RTI	15.82	15.81	15.82	15.8167	0.0057735	0.0365027
pre	C8-APS	CCCCCCCC[N+]1=CC(=CC=C1)S([O-])(=O)=O	800	271.124	C13H21NO3S	-0.9	RTI	18.24	18.19	18.2	18.21	0.0264575	0.145291		pre	C8-APS	CCCCCCCC[N+]1=CC(=CC=C1)S([O-])(=O)=O	800	271.124	C13H21NO3S	-0.9	RTI	18.22	18.21	18.22	18.2167	0.0057735	0.0316935
pre	C9-APS	CCCCCCCCC[N+]1=CC(=CC=C1)S([O-])(=O)=O	900	285.14	C14H23NO3S	-0.46	RTI	20.3	20.25	20.24	20.2633	0.0321455	0.158639		pre	C9-APS	CCCCCCCCC[N+]1=CC(=CC=C1)S([O-])(=O)=O	900	285.14	C14H23NO3S	-0.46	RTI	20.27	20.26	20.27	20.2667	0.0057735	0.0284877
pre	C10-APS	CCCCCCCCCC[N+]1=CC(=CC=C1)S([O-])(=O)=O	1000	299.156	C15H25NO3S	-0.02	RTI	22.17	22.11	22.11	22.13	0.034641	0.156534		pre	C10-APS	CCCCCCCCCC[N+]1=CC(=CC=C1)S([O-])(=O)=O	1000	299.156	C15H25NO3S	-0.02	RTI	22.14	22.14	22.13	22.1367	0.0057735	0.0260812
pre	C11-APS	CCCCCCCCCCC[N+]1=CC(=CC=C1)S([O-])(=O)=O	1100	313.171	C16H27NO3S	0.43	RTI	23.96	23.9	23.9	23.92	0.034641	0.14482		pre	C11-APS	CCCCCCCCCCC[N+]1=CC(=CC=C1)S([O-])(=O)=O	1100	313.171	C16H27NO3S	0.43	RTI	23.92	23.91	23.9	23.91	0.01	0.0418235
pre	C12-APS	CCCCCCCCCCCC[N+]1=CC(=CC=C1)S([O-])(=O)=O	1200	327.187	C17H29NO3S	0.87	RTI	25.71	25.66	25.66	25.6767	0.0288675	0.112427		pre	C12-APS	CCCCCCCCCCCC[N+]1=CC(=CC=C1)S([O-])(=O)=O	1200	327.187	C17H29NO3S	0.87	RTI	25.68	25.68	25.68	25.68	4.35117e-15	1.69438e-14
pre	C13-APS	CCCCCCCCCCCCC[N+]1=CC(=CC=C1)S([O-])(=O)=O	1300	341.202	C18H31NO3S	1.32	RTI	27.48	27.44	27.43	27.45	0.0264575	0.0963844		pre	C13-APS	CCCCCCCCCCCCC[N+]1=CC(=CC=C1)S([O-])(=O)=O	1300	341.202	C18H31NO3S	1.32	RTI	27.46	27.45	27.43	27.4467	0.0152753	0.0556543
pre	C14-APS	CCCCCCCCCCCCCC[N+]1=CC(=CC=C1)S([O-])(=O)=O	1400	355.218	C19H33NO3S	1.76	RTI	29.27	29.25	29.24	29.2533	0.0152753	0.0522171		pre	C14-APS	CCCCCCCCCCCCCC[N+]1=CC(=CC=C1)S([O-])(=O)=O	1400	355.218	C19H33NO3S	1.76	RTI	29.26	29.27	29.26	29.2633	0.0057735	0.0197295
pre	C15-APS	CCCCCCCCCCCCCCC[N+]1=CC(=CC=C1)S([O-])(=O)=O	1500	369.234	C20H35NO3S	2.21	RTI	31.12	31.1	31.08	31.1	0.02	0.0643087		pre	C15-APS	CCCCCCCCCCCCCCC[N+]1=CC(=CC=C1)S([O-])(=O)=O	1500	369.234	C20H35NO3S	2.21	RTI	31.1	31.1	31.11	31.1033	0.0057735	0.0185623
pre	C16-APS	CCCCCCCCCCCCCCCC[N+]1=CC(=CC=C1)S([O-])(=O)=O	1600	383.249	C21H37NO3S	2.65	RTI	33.01	32.99	32.97	32.99	0.02	0.0606244		pre	C16-APS	CCCCCCCCCCCCCCCC[N+]1=CC(=CC=C1)S([O-])(=O)=O	1600	383.249	C21H37NO3S	2.65	RTI	32.99	33	32.99	32.9933	0.0057735	0.017499
pre	C17-APS	CCCCCCCCCCCCCCCCC[N+]1=CC(=CC=C1)S([O-])(=O)=O	1700	397.265	C22H39NO3S	3.1	RTI	34.9	34.89	34.88	34.89	0.01	0.0286615		pre	C17-APS	CCCCCCCCCCCCCCCCC[N+]1=CC(=CC=C1)S([O-])(=O)=O	1700	397.265	C22H39NO3S	3.1	RTI	34.9	34.9	34.92	34.9067	0.011547	0.0330797
pre	C18-APS	CCCCCCCCCCCCCCCCCC[N+]1=CC(=CC=C1)S([O-])(=O)=O	1800	411.281	C23H41NO3S	3.54	RTI	36.8	36.78	36.77	36.7833	0.0152753	0.0415276		pre	C18-APS	CCCCCCCCCCCCCCCCCC[N+]1=CC(=CC=C1)S([O-])(=O)=O	1800	411.281	C23H41NO3S	3.54	RTI	36.79	36.79	36.79	36.79	0	0
pre	C19-APS	CCCCCCCCCCCCCCCCCCC[N+]1=CC(=CC=C1)S([O-])(=O)=O	1900	425.296	C24H43NO3S	3.99	RTI	38.59	38.6	38.57	38.5867	0.0152753	0.0395869		pre	C19-APS	CCCCCCCCCCCCCCCCCCC[N+]1=CC(=CC=C1)S([O-])(=O)=O	1900	425.296	C24H43NO3S	3.99	RTI	38.59	38.61	38.61	38.6033	0.011547	0.0299119
pre	C20-APS	CCCCCCCCCCCCCCCCCCCC[N+]1=CC(=CC=C1)S([O-])(=O)=O	2000	439.312	C25H45NO3S	4.43	RTI	40.26	40.27	40.26	40.2633	0.0057735	0.0143394		pre	C20-APS	CCCCCCCCCCCCCCCCCCCC[N+]1=CC(=CC=C1)S([O-])(=O)=O	2000	439.312	C25H45NO3S	4.43	RTI	40.27	40.27	40.3	40.28	0.0173205	0.0430003
1	METHYGLUTARATE	CC(CC(O)=O)CC(O)=O	0.333105	146.058	C6H10O4	0.333105	P5_A	5.21	5.21	5.12	5.18	0.0519615	1.00312		1	METHYGLUTARATE	CC(CC(O)=O)CC(O)=O	0.333105	146.058	C6H10O4	0.333105	P5_A	5.16	5.14	5.15	5.15	0.01	0.194175
2	SORBATE	CC=CC=CC(=O)O	1.4468	112.052	C6H8O2	1.4468	P5_A	15.1	15.06	15.08	15.08	0.02	0.132626		2	SORBATE	CC=CC=CC(=O)O	1.4468	112.052	C6H8O2	1.4468	P5_A	n.d.	n.d.	n.d.	#DIV/0!	#DIV/0!	#DIV/0!
3	MONOETHYLMALONATE	CCOC(=O)CC(O)=O	0.171585	132.042	C5H8O4	0.171585	P5_A	3.96	3.98	3.91	3.95	0.0360555	0.912798		3	MONOETHYLMALONATE	CCOC(=O)CC(O)=O	0.171585	132.042	C5H8O4	0.171585	P5_A	2.59	2.58	2.58	2.58333	0.0057735	0.22349
4	GLUCONOLACTONE	CSC	1.22358	178.047	C6H10O6	1.22358	P5_A	1.43	1.45	1.42	1.43333	0.0152753	1.06572		4	GLUCONOLACTONE	CSC	1.22358	178.047	C6H10O6	1.22358	P5_A	1.52	1.51	1.51	1.51333	0.0057735	0.381509
5	4-HYDROXYBENZOATE	OC(=O)C1=CC=C(O)C=C1	1.32726	138.032	C7H6O3	1.32726	P5_A	6.9	6.91	6.8	6.87	0.0608276	0.885409		5	4-HYDROXYBENZOATE	OC(=O)C1=CC=C(O)C=C1	1.32726	138.032	C7H6O3	1.32726	P5_A	6.83	6.84	6.83	6.83333	0.0057735	0.0844903
6	TYRAMINE	NCCC1=CC=C(O)C=C1	0.679713	137.084	C8H11NO	0.679713	P5_A	1.81	1.81	1.81	1.81	2.71948e-16	1.50248e-14		6	TYRAMINE	NCCC1=CC=C(O)C=C1	0.679713	137.084	C8H11NO	0.679713	P5_A	n.d.	n.d.	n.d.	#DIV/0!	#DIV/0!	#DIV/0!
7	CORTISOL	[H][C@@]12CC[C@@](O)(C(=O)CO)[C@@]1(C)C[C@H](O)[C@@]1([H])[C@@]2([H])CCC2=CC(=O)CC[C@]12C	1.27517	362.209	C21H30O5	1.27517	P5_A	18.19	18.15	18.16	18.1667	0.0208167	0.114587		7	CORTISOL	[H][C@@]12CC[C@@](O)(C(=O)CO)[C@@]1(C)C[C@H](O)[C@@]1([H])[C@@]2([H])CCC2=CC(=O)CC[C@]12C	1.27517	362.209	C21H30O5	1.27517	P5_A	n.d.	n.d.	n.d.	#DIV/0!	#DIV/0!	#DIV/0!
8	PRENOL	CC(C)=CCO	0.842669	86.0732	C5H10O	0.842669	P5_A	n.d.	n.d.	n.d.	#DIV/0!	#DIV/0!	#DIV/0!		8	PRENOL	CC(C)=CCO	0.842669	86.0732	C5H10O	0.842669	P5_A	n.d.	n.d.	n.d.	#DIV/0!	#DIV/0!	#DIV/0!
9	3-HYDROXYBENZALDEHYDE	C1=CC(=CC(=C1)O)C=O	1.38218	122.037	C7H6O2	1.38218	P5_A	5.37	5.38	5.28	5.34333	0.0550757	1.03074		9	3-HYDROXYBENZALDEHYDE	C1=CC(=CC(=C1)O)C=O	1.38218	122.037	C7H6O2	1.38218	P5_A	10.31	10.31	10.3	10.3067	0.0057735	0.0560172
10	XANTHURENATE	OC(=O)C1=NC2=C(O)C=CC=C2C(O)=C1	-0.166629	205.038	C10H7NO4	-0.166629	P5_A	5.8	5.82	5.65	5.75667	0.0929157	1.61405		10	XANTHURENATE	OC(=O)C1=NC2=C(O)C=CC=C2C(O)=C1	-0.166629	205.038	C10H7NO4	-0.166629	P5_A	5.71	5.68	5.71	5.7	0.0173205	0.303869
11	2-METHYLPROPANAL	CC(C)C=NO	0.87104	72.057	C4H8O	0.87104	P5_A	n.d.	n.d.	n.d.	#DIV/0!	#DIV/0!	#DIV/0!		11	2-METHYLPROPANAL	CC(C)C=NO	0.87104	72.057	C4H8O	0.87104	P5_A	1.74	1.73	1.73	1.73333	0.0057735	0.333087
12	PROPIONATE	CCC(O)=O	0.47719	74.0368	C3H6O2	0.47719	P5_A	n.d.	n.d.	n.d.	#DIV/0!	#DIV/0!	#DIV/0!		12	PROPIONATE	CCC(O)=O	0.47719	74.0368	C3H6O2	0.47719	P5_A	2.22	2.21	2.21	2.21333	0.0057735	0.260851
1	TRIMETHYLAMINE	CN(C)C		59.0735	C3H9N	0.190169	P5_B	1.42	1.41	1.41	1.41333	0.0057735	0.408503		1	TRIMETHYLAMINE	CN(C)C		59.0735	C3H9N	0.190169	P5_B	n.d.	n.d.	n.d.	#DIV/0!	#DIV/0!	#DIV/0!
2	MELATONIN	COC1=CC2=C(NC=C2CCNC(C)=O)C=C1		232.121	C13H16N2O2	1.14761	P5_B	15.54	15.54	15.52	15.5333	0.011547	0.0743369		2	MELATONIN	COC1=CC2=C(NC=C2CCNC(C)=O)C=C1		232.121	C13H16N2O2	1.14761	P5_B	15.57	15.55	15.56	15.56	0.01	0.0642674
3	MALEATE	OC(=O)\C=C/C(O)=O		116.011	C4H4O4	-0.0409143	P5_B	n.d.	n.d.	n.d.	#DIV/0!	#DIV/0!	#DIV/0!		3	MALEATE	OC(=O)\C=C/C(O)=O		116.011	C4H4O4	-0.0409143	P5_B	1.74	1.74	1.73	1.73667	0.0057735	0.332447
4	PENTANOATE	CCCCC(O)=O		102.068	C5H10O2	1.36633	P5_B	n.d.	n.d.	n.d.	#DIV/0!	#DIV/0!	#DIV/0!		4	PENTANOATE	CCCCC(O)=O		102.068	C5H10O2	1.36633	P5_B	5.17	5.13	5.16	5.15333	0.0208167	0.403946
5	PROPANOATE	CCC(O)=O		74.0368	C3H6O2	0.47719	P5_B	n.d.	n.d.	n.d.	#DIV/0!	#DIV/0!	#DIV/0!		5	PROPANOATE	CCC(O)=O		74.0368	C3H6O2	0.47719	P5_B	2.22	2.21	2.21	2.21333	0.0057735	0.260851
6	BILIRUBIN	CC1=C(C=C)\C(NC1=O)=C\C1=C(C)C(CCC(O)=O)=C(CC2=C(CCC(O)=O)C(C)=C(N2)\C=C2/NC(=O)C(C=C)=C2C)N1		584.263	C33H36N4O6	3.11911	P5_B	n.d.	n.d.	n.d.	#DIV/0!	#DIV/0!	#DIV/0!		6	BILIRUBIN	CC1=C(C=C)\C(NC1=O)=C\C1=C(C)C(CCC(O)=O)=C(CC2=C(CCC(O)=O)C(C)=C(N2)\C=C2/NC(=O)C(C=C)=C2C)N1		584.263	C33H36N4O6	3.11911	P5_B	n.d.	n.d.	n.d.	#DIV/0!	#DIV/0!	#DIV/0!
7	NICOTINE	CN1CCCC1C2=CN=CC=C2		162.116	C10H14N2	1.16253	P5_B	n.d.	n.d.	n.d.	#DIV/0!	#DIV/0!	#DIV/0!		7	NICOTINE	CN1CCCC1C2=CN=CC=C2		162.116	C10H14N2	1.16253	P5_B	n.d.	n.d.	n.d.	#DIV/0!	#DIV/0!	#DIV/0!
8	PREGNENOLONE SULFATE	CC(=O)C1CCC2C1(CCC3C2CC=C4C3(CCC(C4)OS(=O)(=O)O)C)C		396.197	C21H32O5S	3.63634	P5_B	23.61	23.62	23.59	23.6067	0.0152753	0.0647074		8	PREGNENOLONE SULFATE	CC(=O)C1CCC2C1(CCC3C2CC=C4C3(CCC(C4)OS(=O)(=O)O)C)C		396.197	C21H32O5S	3.63634	P5_B	23.6	23.62	23.61	23.61	0.01	0.0423549
9	KYNURENATE	OC(=O)C1=CC(=O)C2=CC=CC=C2N1		189.043	C10H7NO3	1.57756	P5_B	7.73	7.67	7.48	7.62667	0.130512	1.71126		9	KYNURENATE	OC(=O)C1=CC(=O)C2=CC=CC=C2N1		189.043	C10H7NO3	1.57756	P5_B	7.56	7.54	7.56	7.55333	0.011547	0.152873
10	ISOBUTYRATE	CC(C)C(O)=O		88.0524	C4H8O2	1.02018	P5_B	n.d.	n.d.	n.d.	#DIV/0!	#DIV/0!	#DIV/0!		10	ISOBUTYRATE	CC(C)C(O)=O		88.0524	C4H8O2	1.02018	P5_B	3.93	3.91	3.93	3.92333	0.011547	0.294316
11	3-HYDROXYBENZYL ALCOHOL	OCC1=CC=CC(O)=C1		124.052	C7H8O2	0.902331	P5_B	n.d.	n.d.	n.d.	#DIV/0!	#DIV/0!	#DIV/0!		11	3-HYDROXYBENZYL ALCOHOL	OCC1=CC=CC(O)=C1		124.052	C7H8O2	0.902331	P5_B	n.d.	n.d.	n.d.	#DIV/0!	#DIV/0!	#DIV/0!
12	ANILINE	NC1=CC=CC=C1		93.0578	C6H7N	1.14432	P5_B	3.8	3.78	3.77	3.78333	0.0152753	0.403751		12	ANILINE	NC1=CC=CC=C1		93.0578	C6H7N	1.14432	P5_B	n.d.	n.d.	n.d.	#DIV/0!	#DIV/0!	#DIV/0!
1	ACETOIN	OC(=O)CC1=CC=C(O)C=C1		88.0519	C4H8O2	1.30743	P5_C	n.d.	n.d.	n.d.	#DIV/0!	#DIV/0!	#DIV/0!		1	ACETOIN	OC(=O)CC1=CC=C(O)C=C1		88.0519	C4H8O2	1.30743	P5_C	2.59	2.58	2.58	2.58333	0.0057735	0.22349
2	3,5-DIIODO-L-TYROSINE	N[C@@H](CC1=CC(I)=C(O)C(I)=C1)C(O)=O		432.867	C9H9I2NO3	0.369012	P5_C	11.76	11.75	11.7	11.7367	0.0321455	0.27389		2	3,5-DIIODO-L-TYROSINE	N[C@@H](CC1=CC(I)=C(O)C(I)=C1)C(O)=O		432.867	C9H9I2NO3	0.369012	P5_C	11.75	11.74	11.73	11.74	0.01	0.0851789
3	MANDELATE	O[C@H](C(O)=O)C1=CC=CC=C1		152.047	C8H8O3	0.895836	P5_C	n.d.	n.d.	n.d.	#DIV/0!	#DIV/0!	#DIV/0!		3	MANDELATE	O[C@H](C(O)=O)C1=CC=CC=C1		152.047	C8H8O3	0.895836	P5_C	7.59	7.57	7.59	7.58333	0.011547	0.152268
4	TRYPTAMINE	NCCC1=CNC2=CC=CC=C12		160.1	C10H12N2	1.48644	P5_C	6.93	6.92	6.78	6.87667	0.083865	1.21956		4	TRYPTAMINE	NCCC1=CNC2=CC=CC=C12		160.1	C10H12N2	1.48644	P5_C	n.d.	n.d.	n.d.	#DIV/0!	#DIV/0!	#DIV/0!
5	BENZOATE	OC(=O)C1=CC=CC=C1		122.037	C7H6O2	1.63083	P5_C	n.d.	n.d.	n.d.	#DIV/0!	#DIV/0!	#DIV/0!		5	BENZOATE	OC(=O)C1=CC=CC=C1		122.037	C7H6O2	1.63083	P5_C	n.d.	n.d.	n.d.	#DIV/0!	#DIV/0!	#DIV/0!
6	GLUTARATE	OC(=O)CCCC(O)=O		132.042	C5H8O4	0.0460857	P5_C	2.59	2.6	2.57	2.58667	0.0152753	0.590538		6	GLUTARATE	OC(=O)CCCC(O)=O		132.042	C5H8O4	0.0460857	P5_C	2.59	2.58	2.58	2.58333	0.0057735	0.22349
7	INDOLE-3-ACETATE	OC(=O)CC1=CNC2=C1C=CC=C2		175.063	C10H9NO2	1.70976	P5_C	15.83	15.81	15.8	15.8133	0.0152753	0.0965973		7	INDOLE-3-ACETATE	OC(=O)CC1=CNC2=C1C=CC=C2		175.063	C10H9NO2	1.70976	P5_C	15.83	15.82	15.83	15.8267	0.0057735	0.0364796
8	CAFFEATE	OC(=O)\C=C/C1=CC=C(O)C(O)=C1		180.042	C9H8O4	1.52896	P5_C	10.52	10.52	10.43	10.49	0.0519615	0.495343		8	CAFFEATE	OC(=O)\C=C/C1=CC=C(O)C(O)=C1		180.042	C9H8O4	1.52896	P5_C	10.48	10.47	10.48	10.4767	0.0057735	0.0551082
9	LUMICHROME	CC1=CC2=C(C=C1C)N=C3C(=N2)C(=O)NC(=O)N3		242.08	C12H10N4O2	2.72993	P5_C	15.53	15.51	15.5	15.5133	0.0152753	0.0984653		9	LUMICHROME	CC1=CC2=C(C=C1C)N=C3C(=N2)C(=O)NC(=O)N3		242.08	C12H10N4O2	2.72993	P5_C	n.d.	n.d.	n.d.	#DIV/0!	#DIV/0!	#DIV/0!
10	BETA-ALANINE	C(CN)C(=O)O		89.0477	C3H7NO2	-3.17359	P5_C	1.38	1.37	1.36	1.37	0.01	0.729927		10	BETA-ALANINE	C(CN)C(=O)O		89.0477	C3H7NO2	-3.17359	P5_C	1.37	1.36	1.36	1.36333	0.0057735	0.423484
11	N-ACETYLPHENYLALANINE	CC(=O)N[C@@H](CC1=CC=CC=C1)C(O)=O		207.09	C11H13NO3	0.896462	P5_C	13.82	13.81	13.78	13.8033	0.0208167	0.150809		11	N-ACETYLPHENYLALANINE	CC(=O)N[C@@H](CC1=CC=CC=C1)C(O)=O		207.09	C11H13NO3	0.896462	P5_C	13.84	13.82	13.82	13.8267	0.011547	0.0835126
12	N-ACETYLPROLINE	CC(=O)N1CCCC1C(=O)O		157.074	C7H11NO3	-0.487199	P5_C	3.57	3.6	3.55	3.57333	0.0251661	0.704276		12	N-ACETYLPROLINE	CC(=O)N1CCCC1C(=O)O		157.074	C7H11NO3	-0.487199	P5_C	3.56	3.52	3.52	3.53333	0.023094	0.653604
1	L-TRYPTOPHANAMIDE	NC(CC1=CNC2=CC=CC=C12)C(N)=O		203.106	C11H13N3O	0.369434	P5_D	3.87	3.87	3.81	3.85	0.034641	0.899767		1	L-TRYPTOPHANAMIDE	NC(CC1=CNC2=CC=CC=C12)C(N)=O		203.106	C11H13N3O	0.369434	P5_D	3.81	3.79	3.8	3.8	0.01	0.263158
2	PHENOL	OC1=CC=CC=C1		94.0419	C6H6O	1.66968	P5_D	15.09	15.08	15.08	15.0833	0.0057735	0.0382774		2	PHENOL	OC1=CC=CC=C1		94.0419	C6H6O	1.66968	P5_D	6.82	6.82	6.84	6.82667	0.011547	0.169146
3	N-METHYLTRYPTAMINE	CNCCC1=CNC2=CC=CC=C12		174.116	C11H14N2	1.91902	P5_D	8.76	8.74	8.53	8.67667	0.12741	1.46842		3	N-METHYLTRYPTAMINE	CNCCC1=CNC2=CC=CC=C12		174.116	C11H14N2	1.91902	P5_D	n.d.	n.d.	n.d.	#DIV/0!	#DIV/0!	#DIV/0!
4	OXALOACETATE	OC(=O)CC(=O)C(O)=O		132.006	C4H4O5	-0.0418976	P5_D	n.d.	n.d.	n.d.	#DIV/0!	#DIV/0!	#DIV/0!		4	OXALOACETATE	OC(=O)CC(=O)C(O)=O		132.006	C4H4O5	-0.0418976	P5_D	n.d.	n.d.	n.d.	#DIV/0!	#DIV/0!	#DIV/0!
5	2,3-DIHYDROXYBENZOATE	OC(=O)C1=CC=CC(O)=C1O		154.027	C7H6O4	1.6737	P5_D	10.16	10.18	10.06	10.1333	0.064291	0.634451		5	2,3-DIHYDROXYBENZOATE	OC(=O)C1=CC=CC(O)=C1O		154.027	C7H6O4	1.6737	P5_D	10.11	10.12	10.1	10.11	0.01	0.098912
6	2-PROPENOATE	OC(=O)C=C		72.0211	C3H4O2	0.532947	P5_D	n.d.	n.d.	n.d.	#DIV/0!	#DIV/0!	#DIV/0!		6	2-PROPENOATE	OC(=O)C=C		72.0211	C3H4O2	0.532947	P5_D	1.74	1.73	1.73	1.73333	0.0057735	0.333087
7	INDOLE-3-ETHANOL	OCCC1=CNC2=CC=CC=C12		161.084	C10H11NO	1.59332	P5_D	15.78	15.77	15.75	15.7667	0.0152753	0.0968832		7	INDOLE-3-ETHANOL	OCCC1=CNC2=CC=CC=C12		161.084	C10H11NO	1.59332	P5_D	n.d.	n.d.	n.d.	#DIV/0!	#DIV/0!	#DIV/0!
8	FERULATE	COC1=C(O)C=CC(\C=C\C(O)=O)=C1		194.058	C10H10O4	1.67485	P5_D	13.9	13.89	13.86	13.8833	0.0208167	0.14994		8	FERULATE	COC1=C(O)C=CC(\C=C\C(O)=O)=C1		194.058	C10H10O4	1.67485	P5_D	14.55	14.54	14.52	14.5367	0.0152753	0.105081
9	GLYCOCHOLATE	[H][C@@]12CC[C@H]([C@H](C)CCC(=O)NCC(O)=O)[C@@]1(C)[C@@H](O)C[C@@]1([H])[C@@]2([H])[C@H](O)CC2C[C@H](O)CC[C@]12C		465.309	C26H43NO6	1.37721	P5_D	21.07	21.04	21.05	21.0533	0.0152753	0.072555		9	GLYCOCHOLATE	[H][C@@]12CC[C@H]([C@H](C)CCC(=O)NCC(O)=O)[C@@]1(C)[C@@H](O)C[C@@]1([H])[C@@]2([H])[C@H](O)CC2C[C@H](O)CC[C@]12C		465.309	C26H43NO6	1.37721	P5_D	21.09	21.08	21.06	21.0767	0.0152753	0.0724747
10	PHENYLETHANOLAMINE	NCC(O)C1=CC=CC=C1		137.084	C8H11NO	0.468679	P5_D	1.81	1.81	1.81	1.81	2.71948e-16	1.50248e-14		10	PHENYLETHANOLAMINE	NCC(O)C1=CC=CC=C1		137.084	C8H11NO	0.468679	P5_D	n.d.	n.d.	n.d.	#DIV/0!	#DIV/0!	#DIV/0!
11	THIOPURINE S-METHYLETHER	CSC1=NC=NC2=C1NC=N2		166.031	C6H6N4S	0.883673	P5_D	9.57	9.55	9.39	9.50333	0.0986577	1.03814		11	THIOPURINE S-METHYLETHER	CSC1=NC=NC2=C1NC=N2		166.031	C6H6N4S	0.883673	P5_D	9.46	9.48	9.47	9.47	0.01	0.105597
12	2-HYDROXY-4-(METHYLTHIO)BUTANOATE	CSCCC(O)C(O)=O		150.035	C5H10O3S	0.179599	P5_D	4.96	4.97	4.91	4.94667	0.0321455	0.649842		12	2-HYDROXY-4-(METHYLTHIO)BUTANOATE	CSCCC(O)C(O)=O		150.035	C5H10O3S	0.179599	P5_D	4.93	4.91	4.93	4.92333	0.011547	0.234536
1	GLYCOCHENODEOXYCHOLATE	CC(CCC(=O)NCC(=O)O)C1CCC2C1(CCC3C2C(CC4C3(CCC(C4)O)C)O)C		449.314	C26H43NO5	2.60802	P5_E	23.68	23.68	23.65	23.67	0.0173205	0.0731749		1	GLYCOCHENODEOXYCHOLATE	CC(CCC(=O)NCC(=O)O)C1CCC2C1(CCC3C2C(CC4C3(CCC(C4)O)C)O)C		449.314	C26H43NO5	2.60802	P5_E	23.71	23.69	23.69	23.6967	0.011547	0.0487284
2	BENZOATE	OC(=O)C1=CC=CC=C1		122.037	C7H6O2	1.63083	P5_E	n.d.	n.d.	n.d.	#DIV/0!	#DIV/0!	#DIV/0!		2	BENZOATE	OC(=O)C1=CC=CC=C1		122.037	C7H6O2	1.63083	P5_E	n.d.	n.d.	n.d.	#DIV/0!	#DIV/0!	#DIV/0!
3	3-AMINO-5-HYDROXYBENZOATE	C1=C(C=C(C=C1N)O)C(=O)O		153.043	C7H7NO3	0.343332	P5_E	1.71	1.71	1.7	1.70667	0.0057735	0.338291		3	3-AMINO-5-HYDROXYBENZOATE	C1=C(C=C(C=C1N)O)C(=O)O		153.043	C7H7NO3	0.343332	P5_E	1.73	1.72	1.71	1.72	0.01	0.581395
4	PYROCATECHOL	OC1=CC=CC=C1O		110.037	C6H6O2	1.36612	P5_E	n.d.	n.d.	n.d.	#DIV/0!	#DIV/0!	#DIV/0!		4	PYROCATECHOL	OC1=CC=CC=C1O		110.037	C6H6O2	1.36612	P5_E	n.d.	n.d.	n.d.	#DIV/0!	#DIV/0!	#DIV/0!
5	3,4-DIHYDROXYBENZOATE	OC(=O)C1=CC(O)=C(O)C=C1		154.027	C7H6O4	1.0237	P5_E	n.d.	n.d.	n.d.	#DIV/0!	#DIV/0!	#DIV/0!		5	3,4-DIHYDROXYBENZOATE	OC(=O)C1=CC(O)=C(O)C=C1		154.027	C7H6O4	1.0237	P5_E	n.d.	n.d.	n.d.	#DIV/0!	#DIV/0!	#DIV/0!
6	CYCLOPENTANONE	O=C1CCCC1		84.0575	C5H8O	1.04363	P5_E	n.d.	n.d.	n.d.	#DIV/0!	#DIV/0!	#DIV/0!		6	CYCLOPENTANONE	O=C1CCCC1		84.0575	C5H8O	1.04363	P5_E	5.16	5.14	5.16	5.15333	0.011547	0.224069
7	PANTOLACTONE	CC1(C)COC(=O)C1O		130.063	C6H10O3	0.177367	P5_E	n.d.	n.d.	n.d.	#DIV/0!	#DIV/0!	#DIV/0!		7	PANTOLACTONE	CC1(C)COC(=O)C1O		130.063	C6H10O3	0.177367	P5_E	n.d.	n.d.	n.d.	#DIV/0!	#DIV/0!	#DIV/0!
8	GUAIACOL	COC1=CC=CC=C1O		124.052	C7H8O2	1.51201	P5_E	n.d.	n.d.	n.d.	#DIV/0!	#DIV/0!	#DIV/0!		8	GUAIACOL	COC1=CC=CC=C1O		124.052	C7H8O2	1.51201	P5_E	5.33	5.31	5.33	5.32333	0.011547	0.216913
9	2-HYDROXYPHENYLACETATE	OC(=O)CC1=CC=CC=C1O		152.047	C8H8O3	1.30743	P5_E	n.d.	n.d.	n.d.	#DIV/0!	#DIV/0!	#DIV/0!		9	2-HYDROXYPHENYLACETATE	OC(=O)CC1=CC=CC=C1O		152.047	C8H8O3	1.30743	P5_E	7.59	7.57	7.59	7.58333	0.011547	0.152268
10	10-HYDROXYDECANOATE	C(CCCCC(=O)O)CCCCO		188.141	C10H20O3	2.15249	P5_E	18.13	18.11	18.12	18.12	0.01	0.0551876		10	10-HYDROXYDECANOATE	C(CCCCC(=O)O)CCCCO		188.141	C10H20O3	2.15249	P5_E	18.14	18.13	18.14	18.1367	0.0057735	0.0318333
11	DIDECANOYL-GLYCEROPHOSPHOCHOLINE	CCCCCCCCCC(=O)OCC(COP(=O)([O-])OCC[N+](C)(C)C)OC(=O)CCCCCCCCC		565.374	C28H56NO8P	2.77897	P5_E	n.d.	n.d.	n.d.	#DIV/0!	#DIV/0!	#DIV/0!		11	DIDECANOYL-GLYCEROPHOSPHOCHOLINE	CCCCCCCCCC(=O)OCC(COP(=O)([O-])OCC[N+](C)(C)C)OC(=O)CCCCCCCCC		565.374	C28H56NO8P	2.77897	P5_E	n.d.	n.d.	n.d.	#DIV/0!	#DIV/0!	#DIV/0!
12	2-HYDROXYPYRIDINE	OC1=CC=CC=N1		95.0371	C5H5NO	1.04647	P5_E	n.d.	n.d.	n.d.	#DIV/0!	#DIV/0!	#DIV/0!		12	2-HYDROXYPYRIDINE	OC1=CC=CC=N1		95.0371	C5H5NO	1.04647	P5_E	n.d.	n.d.	n.d.	#DIV/0!	#DIV/0!	#DIV/0!
1	3,4-DIHYDROXYPHENYLACETATE	OC(=O)CC1=CC=C(O)C(O)=C1		168.042	C8H8O4	1.00386	P5_F	n.d.	n.d.	n.d.	#DIV/0!	#DIV/0!	#DIV/0!		1	3,4-DIHYDROXYPHENYLACETATE	OC(=O)CC1=CC=C(O)C(O)=C1		168.042	C8H8O4	1.00386	P5_F	5.35	5.32	5.34	5.33667	0.0152753	0.286232
2	N6-(DELTA2-ISOPENTENYL)-ADENINE	CC(=CCNC1=NC=NC2=C1NC=N2)C		203.117	C10H13N5	1.08948	P5_F	n.d.	n.d.	n.d.	#DIV/0!	#DIV/0!	#DIV/0!		2	N6-(DELTA2-ISOPENTENYL)-ADENINE	CC(=CCNC1=NC=NC2=C1NC=N2)C		203.117	C10H13N5	1.08948	P5_F	n.d.	n.d.	n.d.	#DIV/0!	#DIV/0!	#DIV/0!
3	METHYL VANILLATE	COC1=C(C=CC(=C1)C(=O)OC)O		182.058	C9H10O4	1.51549	P5_F	n.d.	n.d.	n.d.	#DIV/0!	#DIV/0!	#DIV/0!		3	METHYL VANILLATE	COC1=C(C=CC(=C1)C(=O)OC)O		182.058	C9H10O4	1.51549	P5_F	n.d.	n.d.	n.d.	#DIV/0!	#DIV/0!	#DIV/0!
4	2-OXOBUTANOATE	CCC(=O)C(O)=O		102.032	C4H6O3	0.76641	P5_F	n.d.	n.d.	n.d.	#DIV/0!	#DIV/0!	#DIV/0!		4	2-OXOBUTANOATE	CCC(=O)C(O)=O		102.032	C4H6O3	0.76641	P5_F	5.17	5.13	5.16	5.15333	0.0208167	0.403946
5	LIPOAMIDE	NC(=O)CCCCC1CCSS1		205.06	C8H15NOS2	1.30684	P5_F	16.92	16.91	16.91	16.9133	0.0057735	0.0341358		5	LIPOAMIDE	NC(=O)CCCCC1CCSS1		205.06	C8H15NOS2	1.30684	P5_F	n.d.	n.d.	n.d.	#DIV/0!	#DIV/0!	#DIV/0!
6	3-HYDROXYANTHRANILATE	NC1=C(O)C=CC=C1C(O)=O		153.043	C7H7NO3	1.14834	P5_F	4.01	4	3.97	3.99333	0.0208167	0.521285		6	3-HYDROXYANTHRANILATE	NC1=C(O)C=CC=C1C(O)=O		153.043	C7H7NO3	1.14834	P5_F	n.d.	n.d.	n.d.	#DIV/0!	#DIV/0!	#DIV/0!
7	3-(4-HYDROXYPHENYL)PYRUVATE	OC(=O)C(=O)CC1=CC=C(O)C=C1		180.042	C9H8O4	1.59665	P5_F	n.d.	n.d.	n.d.	#DIV/0!	#DIV/0!	#DIV/0!		7	3-(4-HYDROXYPHENYL)PYRUVATE	OC(=O)C(=O)CC1=CC=C(O)C=C1		180.042	C9H8O4	1.59665	P5_F	10.6	10.47	10.48	10.5167	0.0723418	0.687877
8	HEXANOATE	CCCCCC(O)=O		116.084	C6H12O2	1.8109	P5_F	n.d.	n.d.	n.d.	#DIV/0!	#DIV/0!	#DIV/0!		8	HEXANOATE	CCCCCC(O)=O		116.084	C6H12O2	1.8109	P5_F	10.7	10.73	10.71	10.7133	0.0152753	0.142582
9	METHYLMALONATE	CC(C(O)=O)C(O)=O		118.027	C4H6O4	0.211869	P5_F	n.d.	n.d.	n.d.	#DIV/0!	#DIV/0!	#DIV/0!		9	METHYLMALONATE	CC(C(O)=O)C(O)=O		118.027	C4H6O4	0.211869	P5_F	2.22	2.21	2.21	2.21333	0.0057735	0.260851
10	SEROTONIN	C1=CC2=C(C=C1O)C(=CN2)CCN		176.095	C10H12N2O	0.481548	P5_F	2.16	2.16	2.15	2.15667	0.0057735	0.267705		10	SEROTONIN	C1=CC2=C(C=C1O)C(=CN2)CCN		176.095	C10H12N2O	0.481548	P5_F	n.d.	n.d.	n.d.	#DIV/0!	#DIV/0!	#DIV/0!
11	CORTISOL 21-ACETATE	CC(=O)OCC(=O)C1(CCC2C1(CC(C3C2CCC4=CC(=O)CCC34C)O)C)O		404.22	C23H32O6	1.71629	P5_F	21.61	21.59	21.6	21.6	0.01	0.0462963		11	CORTISOL 21-ACETATE	CC(=O)OCC(=O)C1(CCC2C1(CC(C3C2CCC4=CC(=O)CCC34C)O)C)O		404.22	C23H32O6	1.71629	P5_F	n.d.	n.d.	n.d.	#DIV/0!	#DIV/0!	#DIV/0!
12	INDOLE-3-ACETAMIDE	OC(=N)CC1=CNC2=CC=CC=C12		174.079	C10H10N2O	-0.922503	P5_F	12.28	12.25	12.23	12.2533	0.0251661	0.205382		12	INDOLE-3-ACETAMIDE	OC(=N)CC1=CNC2=CC=CC=C12		174.079	C10H10N2O	-0.922503	P5_F	12.28	12.26	12.25	12.2633	0.0152753	0.12456
1	HIPPURATE	OC(=O)CNC(=O)C1=CC=CC=C1		179.058	C9H9NO3	0.525545	P5_G	9.59	9.57	9.47	9.54333	0.064291	0.673675		1	HIPPURATE	OC(=O)CNC(=O)C1=CC=CC=C1		179.058	C9H9NO3	0.525545	P5_G	9.51	9.51	9.52	9.51333	0.0057735	0.0606885
2	ETHYLMALONATE	CCC(C(O)=O)C(O)=O		132.042	C5H8O4	0.656438	P5_G	n.d.	n.d.	n.d.	#DIV/0!	#DIV/0!	#DIV/0!		2	ETHYLMALONATE	CCC(C(O)=O)C(O)=O		132.042	C5H8O4	0.656438	P5_G	n.d.	n.d.	n.d.	#DIV/0!	#DIV/0!	#DIV/0!
3	3,5-DIIODO-L-THYRONINE	NC(CC1=CC(I)=C(OC2=CC=C(O)C=C2)C(I)=C1)C(O)=O		524.893	C15H13I2NO4	1.86961	P5_G	16.61	16.6	16.59	16.6	0.01	0.060241		3	3,5-DIIODO-L-THYRONINE	NC(CC1=CC(I)=C(OC2=CC=C(O)C=C2)C(I)=C1)C(O)=O		524.893	C15H13I2NO4	1.86961	P5_G	16.63	16.61	16.62	16.62	0.01	0.0601685
4	FUMARATE	OC(=O)\C=C\C(O)=O		116.011	C4H4O4	-0.0409143	P5_G	n.d.	n.d.	n.d.	#DIV/0!	#DIV/0!	#DIV/0!		4	FUMARATE	OC(=O)\C=C\C(O)=O		116.011	C4H4O4	-0.0409143	P5_G	2.06	1.74	1.73	1.84333	0.187705	10.1829
5	BENZALDEHYDE	O=CC1=CC=CC=C1		106.042	C7H6O	1.68575	P5_G	5.54	5.52	5.46	5.50667	0.0416333	0.756053		5	BENZALDEHYDE	O=CC1=CC=CC=C1		106.042	C7H6O	1.68575	P5_G	n.d.	n.d.	n.d.	#DIV/0!	#DIV/0!	#DIV/0!
6	4-HYDROXYBENZALDEHYDE	OC1=CC=C(C=O)C=C1		122.037	C7H6O2	1.38218	P5_G	n.d.	n.d.	n.d.	#DIV/0!	#DIV/0!	#DIV/0!		6	4-HYDROXYBENZALDEHYDE	OC1=CC=C(C=O)C=C1		122.037	C7H6O2	1.38218	P5_G	n.d.	n.d.	n.d.	#DIV/0!	#DIV/0!	#DIV/0!
7	3-(2-HYDROXYPHENYL)PROPANOATE	OC(=O)CCC1=CC=CC=C1O		166.063	C9H10O3	1.752	P5_G	n.d.	n.d.	n.d.	#DIV/0!	#DIV/0!	#DIV/0!		7	3-(2-HYDROXYPHENYL)PROPANOATE	OC(=O)CCC1=CC=CC=C1O		166.063	C9H10O3	1.752	P5_G	n.d.	n.d.	n.d.	#DIV/0!	#DIV/0!	#DIV/0!
8	3-METHOXYTYRAMINE	COC1=C(O)C=CC(CCN)=C1		167.095	C9H13NO2	0.527048	P5_G	2.19	2.19	2.18	2.18667	0.0057735	0.264032		8	3-METHOXYTYRAMINE	COC1=C(O)C=CC(CCN)=C1		167.095	C9H13NO2	0.527048	P5_G	n.d.	n.d.	n.d.	#DIV/0!	#DIV/0!	#DIV/0!
9	BENZYLAMINE	NCC1=CC=CC=C1		107.073	C7H9N	1.09901	P5_G	n.d.	n.d.	n.d.	#DIV/0!	#DIV/0!	#DIV/0!		9	BENZYLAMINE	NCC1=CC=CC=C1		107.073	C7H9N	1.09901	P5_G	n.d.	n.d.	n.d.	#DIV/0!	#DIV/0!	#DIV/0!
10	2-QUINOLINECARBOXYLATE	OC(=O)C1=NC2=CC=CC=C2C=C1		173.048	C10H7NO2	0.786247	P5_G	7.44	7.43	7.27	7.38	0.0953939	1.2926		10	2-QUINOLINECARBOXYLATE	OC(=O)C1=NC2=CC=CC=C2C=C1		173.048	C10H7NO2	0.786247	P5_G	n.d.	n.d.	n.d.	#DIV/0!	#DIV/0!	#DIV/0!
11	SEROTONIN	NCCC1=CNC2=CC=C(O)C=C12		176.095	C10H12N2O	0.481548	P5_G	2.16	2.16	2.15	2.15667	0.0057735	0.267705		11	SEROTONIN	NCCC1=CNC2=CC=C(O)C=C12		176.095	C10H12N2O	0.481548	P5_G	n.d.	n.d.	n.d.	#DIV/0!	#DIV/0!	#DIV/0!
12	PTERIN	NC1=NC2=NC=CN=C2C(=O)N1		163.049	C6H5N5O	-0.957975	P5_G	1.75	1.74	1.73	1.74	0.01	0.574713		12	PTERIN	NC1=NC2=NC=CN=C2C(=O)N1		163.049	C6H5N5O	-0.957975	P5_G	1.76	1.74	1.75	1.75	0.01	0.571429
1	4-AMINOBENZOATE	NC1=CC=C(C=C1)C(O)=O		137.048	C7H7NO2	0.801903	P5_H	n.d.	n.d.	n.d.	#DIV/0!	#DIV/0!	#DIV/0!		1	4-AMINOBENZOATE	NC1=CC=C(C=C1)C(O)=O		137.048	C7H7NO2	0.801903	P5_H	n.d.	n.d.	n.d.	#DIV/0!	#DIV/0!	#DIV/0!
2	2-AMINOPHENOL	C1=CC=C(C(=C1)N)O		109.053	C6H7NO	0.840755	P5_H	1.71	1.71	1.7	1.70667	0.0057735	0.338291		2	2-AMINOPHENOL	C1=CC=C(C(=C1)N)O		109.053	C6H7NO	0.840755	P5_H	4.01	3.99	4	4	0.01	0.25
3	6-CARBOXYHEXANOATE	C(CCC(=O)O)CCC(=O)O		160.074	C7H12O4	0.935223	P5_H	n.d.	n.d.	n.d.	#DIV/0!	#DIV/0!	#DIV/0!		3	6-CARBOXYHEXANOATE	C(CCC(=O)O)CCC(=O)O		160.074	C7H12O4	0.935223	P5_H	n.d.	n.d.	n.d.	#DIV/0!	#DIV/0!	#DIV/0!
4	INDOLE-3-PYRUVATE	OC(=O)C(=O)CC1=CNC2=CC=CC=C12		203.058	C11H9NO3	1.99898	P5_H	n.d.	n.d.	n.d.	#DIV/0!	#DIV/0!	#DIV/0!		4	INDOLE-3-PYRUVATE	OC(=O)C(=O)CC1=CNC2=CC=CC=C12		203.058	C11H9NO3	1.99898	P5_H	n.d.	n.d.	n.d.	#DIV/0!	#DIV/0!	#DIV/0!
5	DEHYDROASCORBATE	C([C@@H]([C@@H]1C(=O)C(=O)C(=O)O1)O)O		174.016	C6H6O6	-0.672831	P5_H	n.d.	n.d.	n.d.	#DIV/0!	#DIV/0!	#DIV/0!		5	DEHYDROASCORBATE	C([C@@H]([C@@H]1C(=O)C(=O)C(=O)O1)O)O		174.016	C6H6O6	-0.672831	P5_H	n.d.	n.d.	n.d.	#DIV/0!	#DIV/0!	#DIV/0!
6	3-AMINO-4-HYDROXYBENZOATE	C1=CC(=C(C=C1C(=O)O)N)O		153.043	C7H7NO3	0.354563	P5_H	1.71	1.71	1.7	1.70667	0.0057735	0.338291		6	3-AMINO-4-HYDROXYBENZOATE	C1=CC(=C(C=C1C(=O)O)N)O		153.043	C7H7NO3	0.354563	P5_H	1.73	1.72	1.71	1.72	0.01	0.581395
7	3,4 DIHYDROXYMANDELATE	OC(C(O)=O)C1=CC=C(O)C(O)=C1		184.037	C8H8O5	0.288705	P5_H	n.d.	n.d.	n.d.	#DIV/0!	#DIV/0!	#DIV/0!		7	3,4 DIHYDROXYMANDELATE	OC(C(O)=O)C1=CC=C(O)C(O)=C1		184.037	C8H8O5	0.288705	P5_H	1.87	1.84	1.84	1.85	0.0173205	0.936244
8	ANTHRANILATE	NC1=CC=CC=C1C(O)=O		137.048	C7H7NO2	1.4519	P5_H	n.d.	n.d.	n.d.	#DIV/0!	#DIV/0!	#DIV/0!		8	ANTHRANILATE	NC1=CC=CC=C1C(O)=O		137.048	C7H7NO2	1.4519	P5_H	n.d.	n.d.	n.d.	#DIV/0!	#DIV/0!	#DIV/0!
9	DIHYDROBIOPTERIN	CC(C(C1=NC2=C(NC1)NC(=NC2=O)N)O)O		239.102	C9H13N5O3	-2.2885	P5_H	n.d.	n.d.	n.d.	#DIV/0!	#DIV/0!	#DIV/0!		9	DIHYDROBIOPTERIN	CC(C(C1=NC2=C(NC1)NC(=NC2=O)N)O)O		239.102	C9H13N5O3	-2.2885	P5_H	n.d.	n.d.	n.d.	#DIV/0!	#DIV/0!	#DIV/0!
10	BUTANOATE	CCCC(O)=O		88.0524	C4H8O2	0.921759	P5_H	n.d.	n.d.	n.d.	#DIV/0!	#DIV/0!	#DIV/0!		10	BUTANOATE	CCCC(O)=O		88.0524	C4H8O2	0.921759	P5_H	3.93	3.91	3.93	3.92333	0.011547	0.294316
11	INDOLE-3-ACETATE	OC(=O)CC1=CNC2=C1C=CC=C2		175.063	C10H9NO2	1.70976	P5_H	n.d.	n.d.	n.d.	#DIV/0!	#DIV/0!	#DIV/0!		11	INDOLE-3-ACETATE	OC(=O)CC1=CNC2=C1C=CC=C2		175.063	C10H9NO2	1.70976	P5_H	n.d.	n.d.	n.d.	#DIV/0!	#DIV/0!	#DIV/0!
12	5-VALEROLACTONE	C1CCOC(=O)C1		100.052	C5H8O2	0.59412	P5_H	5.24	5.23	5.12	5.19667	0.0665833	1.28127		12	5-VALEROLACTONE	C1CCOC(=O)C1		100.052	C5H8O2	0.59412	P5_H	n.d.	n.d.	n.d.	#DIV/0!	#DIV/0!	#DIV/0!
post	C1-APS	C[N+]1=CC(=CC=C1)S([O-])(=O)=O	100	173.015	C6H7NO3S	-4.01	RTI	1.45	1.43	1.44	1.44	0.01	0.694444		post	C1-APS	C[N+]1=CC(=CC=C1)S([O-])(=O)=O	100	173.015	C6H7NO3S	-4.01	RTI	1.48	1.48	1.48	1.48	2.71948e-16	1.83749e-14
post	C2-APS	CC[N+]1=CC(=CC=C1)S([O-])(=O)=O	200	187.03	C7H9NO3S	-3.65	RTI	1.5	1.49	1.49	1.49333	0.0057735	0.386618		post	C2-APS	CC[N+]1=CC(=CC=C1)S([O-])(=O)=O	200	187.03	C7H9NO3S	-3.65	RTI	1.5	1.5	1.49	1.49667	0.0057735	0.385757
post	C3-APS	CCC[N+]1=CC(=CC=C1)S([O-])(=O)=O	300	201.046	C8H11NO3S	-3.13	RTI	1.68	1.68	1.68	1.68	0	0		post	C3-APS	CCC[N+]1=CC(=CC=C1)S([O-])(=O)=O	300	201.046	C8H11NO3S	-3.13	RTI	1.66	1.66	1.65	1.65667	0.0057735	0.348501
post	C4-APS	CCCC[N+]1=CC(=CC=C1)S([O-])(=O)=O	400	215.062	C9H13NO3S	-2.68	RTI	2.6	2.59	2.59	2.59333	0.0057735	0.222629		post	C4-APS	CCCC[N+]1=CC(=CC=C1)S([O-])(=O)=O	400	215.062	C9H13NO3S	-2.68	RTI	2.63	2.66	2.63	2.64	0.0173205	0.65608
post	C5-APS	CCCCC[N+]1=CC(=CC=C1)S([O-])(=O)=O	500	229.077	C10H15NO3S	-2.24	RTI	6.1	6.11	6.08	6.09667	0.0152753	0.250551		post	C5-APS	CCCCC[N+]1=CC(=CC=C1)S([O-])(=O)=O	500	229.077	C10H15NO3S	-2.24	RTI	6.05	6.1	6.09	6.08	0.0264575	0.435156
post	C6-APS	CCCCCC[N+]1=CC(=CC=C1)S([O-])(=O)=O	600	243.093	C11H17NO3S	-1.79	RTI	12.62	12.61	12.62	12.6167	0.0057735	0.0457609		post	C6-APS	CCCCCC[N+]1=CC(=CC=C1)S([O-])(=O)=O	600	243.093	C11H17NO3S	-1.79	RTI	12.6	12.61	1.62	8.94333	6.34219	70.9153
post	C7-APS	CCCCCCC[N+]1=CC(=CC=C1)S([O-])(=O)=O	700	257.109	C12H19NO3S	-1.35	RTI	15.82	15.8	15.82	15.8133	0.011547	0.0730207		post	C7-APS	CCCCCCC[N+]1=CC(=CC=C1)S([O-])(=O)=O	700	257.109	C12H19NO3S	-1.35	RTI	15.81	15.82	15.83	15.82	0.01	0.0632111
post	C8-APS	CCCCCCCC[N+]1=CC(=CC=C1)S([O-])(=O)=O	800	271.124	C13H21NO3S	-0.9	RTI	18.19	18.2	18.23	18.2067	0.0208167	0.114335		post	C8-APS	CCCCCCCC[N+]1=CC(=CC=C1)S([O-])(=O)=O	800	271.124	C13H21NO3S	-0.9	RTI	18.21	18.22	18.23	18.22	0.01	0.0548847
post	C9-APS	CCCCCCCCC[N+]1=CC(=CC=C1)S([O-])(=O)=O	900	285.14	C14H23NO3S	-0.46	RTI	20.25	20.24	20.26	20.25	0.01	0.0493827		post	C9-APS	CCCCCCCCC[N+]1=CC(=CC=C1)S([O-])(=O)=O	900	285.14	C14H23NO3S	-0.46	RTI	20.26	20.27	20.28	20.27	0.01	0.049334
post	C10-APS	CCCCCCCCCC[N+]1=CC(=CC=C1)S([O-])(=O)=O	1000	299.156	C15H25NO3S	-0.02	RTI	22.11	22.11	22.14	22.12	0.0173205	0.0783025		post	C10-APS	CCCCCCCCCC[N+]1=CC(=CC=C1)S([O-])(=O)=O	1000	299.156	C15H25NO3S	-0.02	RTI	22.14	22.13	22.14	22.1367	0.0057735	0.0260812
post	C11-APS	CCCCCCCCCCC[N+]1=CC(=CC=C1)S([O-])(=O)=O	1100	313.171	C16H27NO3S	0.43	RTI	23.9	23.9	23.92	23.9067	0.011547	0.0483004		post	C11-APS	CCCCCCCCCCC[N+]1=CC(=CC=C1)S([O-])(=O)=O	1100	313.171	C16H27NO3S	0.43	RTI	23.91	23.9	23.92	23.91	0.01	0.0418235
post	C12-APS	CCCCCCCCCCCC[N+]1=CC(=CC=C1)S([O-])(=O)=O	1200	327.187	C17H29NO3S	0.87	RTI	25.66	25.66	25.68	25.6667	0.011547	0.0449883		post	C12-APS	CCCCCCCCCCCC[N+]1=CC(=CC=C1)S([O-])(=O)=O	1200	327.187	C17H29NO3S	0.87	RTI	25.68	25.68	26.68	26.0133	0.57735	2.21944
post	C13-APS	CCCCCCCCCCCCC[N+]1=CC(=CC=C1)S([O-])(=O)=O	1300	341.202	C18H31NO3S	1.32	RTI	27.44	27.43	27.45	27.44	0.01	0.0364431		post	C13-APS	CCCCCCCCCCCCC[N+]1=CC(=CC=C1)S([O-])(=O)=O	1300	341.202	C18H31NO3S	1.32	RTI	27.45	27.43	27.46	27.4467	0.0152753	0.0556543
post	C14-APS	CCCCCCCCCCCCCC[N+]1=CC(=CC=C1)S([O-])(=O)=O	1400	355.218	C19H33NO3S	1.76	RTI	29.25	29.24	29.27	29.2533	0.0152753	0.0522171		post	C14-APS	CCCCCCCCCCCCCC[N+]1=CC(=CC=C1)S([O-])(=O)=O	1400	355.218	C19H33NO3S	1.76	RTI	29.27	29.26	29.25	29.26	0.01	0.0341763
post	C15-APS	CCCCCCCCCCCCCCC[N+]1=CC(=CC=C1)S([O-])(=O)=O	1500	369.234	C20H35NO3S	2.21	RTI	31.1	31.08	31.11	31.0967	0.0152753	0.0491218		post	C15-APS	CCCCCCCCCCCCCCC[N+]1=CC(=CC=C1)S([O-])(=O)=O	1500	369.234	C20H35NO3S	2.21	RTI	31.1	31.11	31.11	31.1067	0.0057735	0.0185603
post	C16-APS	CCCCCCCCCCCCCCCC[N+]1=CC(=CC=C1)S([O-])(=O)=O	1600	383.249	C21H37NO3S	2.65	RTI	32.99	32.97	33	32.9867	0.0152753	0.0463074		post	C16-APS	CCCCCCCCCCCCCCCC[N+]1=CC(=CC=C1)S([O-])(=O)=O	1600	383.249	C21H37NO3S	2.65	RTI	33	32.99	33	32.9967	0.0057735	0.0174972
post	C17-APS	CCCCCCCCCCCCCCCCC[N+]1=CC(=CC=C1)S([O-])(=O)=O	1700	397.265	C22H39NO3S	3.1	RTI	34.89	34.88	34.9	34.89	0.01	0.0286615		post	C17-APS	CCCCCCCCCCCCCCCCC[N+]1=CC(=CC=C1)S([O-])(=O)=O	1700	397.265	C22H39NO3S	3.1	RTI	34.9	34.92	34.92	34.9133	0.011547	0.0330733
post	C18-APS	CCCCCCCCCCCCCCCCCC[N+]1=CC(=CC=C1)S([O-])(=O)=O	1800	411.281	C23H41NO3S	3.54	RTI	36.78	36.77	36.77	36.7733	0.0057735	0.0157002		post	C18-APS	CCCCCCCCCCCCCCCCCC[N+]1=CC(=CC=C1)S([O-])(=O)=O	1800	411.281	C23H41NO3S	3.54	RTI	36.79	36.79	36.8	36.7933	0.0057735	0.0156917
post	C19-APS	CCCCCCCCCCCCCCCCCCC[N+]1=CC(=CC=C1)S([O-])(=O)=O	1900	425.296	C24H43NO3S	3.99	RTI	38.6	38.57	38.58	38.5833	0.0152753	0.0395903		post	C19-APS	CCCCCCCCCCCCCCCCCCC[N+]1=CC(=CC=C1)S([O-])(=O)=O	1900	425.296	C24H43NO3S	3.99	RTI	38.61	38.61	38.61	38.61	0	0
post	C20-APS	CCCCCCCCCCCCCCCCCCCC[N+]1=CC(=CC=C1)S([O-])(=O)=O	2000	439.312	C25H45NO3S	4.43	RTI	40.27	40.26	40.26	40.2633	0.0057735	0.0143394		post	C20-APS	CCCCCCCCCCCCCCCCCCCC[N+]1=CC(=CC=C1)S([O-])(=O)=O	2000	439.312	C25H45NO3S	4.43	RTI	40.27	40.3	40.32	40.2967	0.0251661	0.0624521

## Sheet: Plate 6
								pos mode RT															neg mode RT
No.	Name	SMILES	RTI	exact mass	formula	logP	Mix	Rep 1	Rep 2	Rep 3	mean	stdev	rel stdev		No.	Name	SMILES	RTI	exact mass	formula	logP	Mix	Rep 1	Rep 2	Rep 3	mean	stdev	rel stdev
pre	C1-APS	C[N+]1=CC(=CC=C1)S([O-])(=O)=O	100	173.015	C6H7NO3S	-4.01	RTI	1.44	1.45	1.43	1.44	0.01	0.694444		pre	C1-APS	C[N+]1=CC(=CC=C1)S([O-])(=O)=O	100	173.015	C6H7NO3S	-4.01	RTI	1.47	1.48	1.48	1.47667	0.0057735	0.390982
pre	C2-APS	CC[N+]1=CC(=CC=C1)S([O-])(=O)=O	200	187.03	C7H9NO3S	-3.65	RTI	1.49	1.5	1.49	1.49333	0.0057735	0.386618		pre	C2-APS	CC[N+]1=CC(=CC=C1)S([O-])(=O)=O	200	187.03	C7H9NO3S	-3.65	RTI	1.5	1.5	1.5	1.5	0	0
pre	C3-APS	CCC[N+]1=CC(=CC=C1)S([O-])(=O)=O	300	201.046	C8H11NO3S	-3.13	RTI	1.68	1.68	1.68	1.68	0	0		pre	C3-APS	CCC[N+]1=CC(=CC=C1)S([O-])(=O)=O	300	201.046	C8H11NO3S	-3.13	RTI	1.69	1.66	1.66	1.67	0.0173205	1.03716
pre	C4-APS	CCCC[N+]1=CC(=CC=C1)S([O-])(=O)=O	400	215.062	C9H13NO3S	-2.68	RTI	2.61	2.6	2.59	2.6	0.01	0.384615		pre	C4-APS	CCCC[N+]1=CC(=CC=C1)S([O-])(=O)=O	400	215.062	C9H13NO3S	-2.68	RTI	2.66	2.63	2.66	2.65	0.0173205	0.653604
pre	C5-APS	CCCCC[N+]1=CC(=CC=C1)S([O-])(=O)=O	500	229.077	C10H15NO3S	-2.24	RTI	6.09	6.1	6.11	6.1	0.01	0.163934		pre	C5-APS	CCCCC[N+]1=CC(=CC=C1)S([O-])(=O)=O	500	229.077	C10H15NO3S	-2.24	RTI	6.2	6.05	6.1	6.11667	0.0763763	1.24866
pre	C6-APS	CCCCCC[N+]1=CC(=CC=C1)S([O-])(=O)=O	600	243.093	C11H17NO3S	-1.79	RTI	12.64	12.62	12.61	12.6233	0.0152753	0.121008		pre	C6-APS	CCCCCC[N+]1=CC(=CC=C1)S([O-])(=O)=O	600	243.093	C11H17NO3S	-1.79	RTI	12.63	12.6	12.61	12.6133	0.0152753	0.121104
pre	C7-APS	CCCCCCC[N+]1=CC(=CC=C1)S([O-])(=O)=O	700	257.109	C12H19NO3S	-1.35	RTI	15.85	15.82	15.8	15.8233	0.0251661	0.159044		pre	C7-APS	CCCCCCC[N+]1=CC(=CC=C1)S([O-])(=O)=O	700	257.109	C12H19NO3S	-1.35	RTI	15.82	15.81	15.82	15.8167	0.0057735	0.0365027
pre	C8-APS	CCCCCCCC[N+]1=CC(=CC=C1)S([O-])(=O)=O	800	271.124	C13H21NO3S	-0.9	RTI	18.24	18.19	18.2	18.21	0.0264575	0.145291		pre	C8-APS	CCCCCCCC[N+]1=CC(=CC=C1)S([O-])(=O)=O	800	271.124	C13H21NO3S	-0.9	RTI	18.22	18.21	18.22	18.2167	0.0057735	0.0316935
pre	C9-APS	CCCCCCCCC[N+]1=CC(=CC=C1)S([O-])(=O)=O	900	285.14	C14H23NO3S	-0.46	RTI	20.3	20.25	20.24	20.2633	0.0321455	0.158639		pre	C9-APS	CCCCCCCCC[N+]1=CC(=CC=C1)S([O-])(=O)=O	900	285.14	C14H23NO3S	-0.46	RTI	20.27	20.26	20.27	20.2667	0.0057735	0.0284877
pre	C10-APS	CCCCCCCCCC[N+]1=CC(=CC=C1)S([O-])(=O)=O	1000	299.156	C15H25NO3S	-0.02	RTI	22.17	22.11	22.11	22.13	0.034641	0.156534		pre	C10-APS	CCCCCCCCCC[N+]1=CC(=CC=C1)S([O-])(=O)=O	1000	299.156	C15H25NO3S	-0.02	RTI	22.14	22.14	22.13	22.1367	0.0057735	0.0260812
pre	C11-APS	CCCCCCCCCCC[N+]1=CC(=CC=C1)S([O-])(=O)=O	1100	313.171	C16H27NO3S	0.43	RTI	23.96	23.9	23.9	23.92	0.034641	0.14482		pre	C11-APS	CCCCCCCCCCC[N+]1=CC(=CC=C1)S([O-])(=O)=O	1100	313.171	C16H27NO3S	0.43	RTI	23.92	23.91	23.9	23.91	0.01	0.0418235
pre	C12-APS	CCCCCCCCCCCC[N+]1=CC(=CC=C1)S([O-])(=O)=O	1200	327.187	C17H29NO3S	0.87	RTI	25.71	25.66	25.66	25.6767	0.0288675	0.112427		pre	C12-APS	CCCCCCCCCCCC[N+]1=CC(=CC=C1)S([O-])(=O)=O	1200	327.187	C17H29NO3S	0.87	RTI	25.68	25.68	25.68	25.68	4.35117e-15	1.69438e-14
pre	C13-APS	CCCCCCCCCCCCC[N+]1=CC(=CC=C1)S([O-])(=O)=O	1300	341.202	C18H31NO3S	1.32	RTI	27.48	27.44	27.43	27.45	0.0264575	0.0963844		pre	C13-APS	CCCCCCCCCCCCC[N+]1=CC(=CC=C1)S([O-])(=O)=O	1300	341.202	C18H31NO3S	1.32	RTI	27.46	27.45	27.43	27.4467	0.0152753	0.0556543
pre	C14-APS	CCCCCCCCCCCCCC[N+]1=CC(=CC=C1)S([O-])(=O)=O	1400	355.218	C19H33NO3S	1.76	RTI	29.27	29.25	29.24	29.2533	0.0152753	0.0522171		pre	C14-APS	CCCCCCCCCCCCCC[N+]1=CC(=CC=C1)S([O-])(=O)=O	1400	355.218	C19H33NO3S	1.76	RTI	29.26	29.27	29.26	29.2633	0.0057735	0.0197295
pre	C15-APS	CCCCCCCCCCCCCCC[N+]1=CC(=CC=C1)S([O-])(=O)=O	1500	369.234	C20H35NO3S	2.21	RTI	31.12	31.1	31.08	31.1	0.02	0.0643087		pre	C15-APS	CCCCCCCCCCCCCCC[N+]1=CC(=CC=C1)S([O-])(=O)=O	1500	369.234	C20H35NO3S	2.21	RTI	31.1	31.1	31.11	31.1033	0.0057735	0.0185623
pre	C16-APS	CCCCCCCCCCCCCCCC[N+]1=CC(=CC=C1)S([O-])(=O)=O	1600	383.249	C21H37NO3S	2.65	RTI	33.01	32.99	32.97	32.99	0.02	0.0606244		pre	C16-APS	CCCCCCCCCCCCCCCC[N+]1=CC(=CC=C1)S([O-])(=O)=O	1600	383.249	C21H37NO3S	2.65	RTI	32.99	33	32.99	32.9933	0.0057735	0.017499
pre	C17-APS	CCCCCCCCCCCCCCCCC[N+]1=CC(=CC=C1)S([O-])(=O)=O	1700	397.265	C22H39NO3S	3.1	RTI	34.9	34.89	34.88	34.89	0.01	0.0286615		pre	C17-APS	CCCCCCCCCCCCCCCCC[N+]1=CC(=CC=C1)S([O-])(=O)=O	1700	397.265	C22H39NO3S	3.1	RTI	34.9	34.9	34.92	34.9067	0.011547	0.0330797
pre	C18-APS	CCCCCCCCCCCCCCCCCC[N+]1=CC(=CC=C1)S([O-])(=O)=O	1800	411.281	C23H41NO3S	3.54	RTI	36.8	36.78	36.77	36.7833	0.0152753	0.0415276		pre	C18-APS	CCCCCCCCCCCCCCCCCC[N+]1=CC(=CC=C1)S([O-])(=O)=O	1800	411.281	C23H41NO3S	3.54	RTI	36.79	36.79	36.79	36.79	0	0
pre	C19-APS	CCCCCCCCCCCCCCCCCCC[N+]1=CC(=CC=C1)S([O-])(=O)=O	1900	425.296	C24H43NO3S	3.99	RTI	38.59	38.6	38.57	38.5867	0.0152753	0.0395869		pre	C19-APS	CCCCCCCCCCCCCCCCCCC[N+]1=CC(=CC=C1)S([O-])(=O)=O	1900	425.296	C24H43NO3S	3.99	RTI	38.59	38.61	38.61	38.6033	0.011547	0.0299119
pre	C20-APS	CCCCCCCCCCCCCCCCCCCC[N+]1=CC(=CC=C1)S([O-])(=O)=O	2000	439.312	C25H45NO3S	4.43	RTI	40.26	40.27	40.26	40.2633	0.0057735	0.0143394		pre	C20-APS	CCCCCCCCCCCCCCCCCCCC[N+]1=CC(=CC=C1)S([O-])(=O)=O	2000	439.312	C25H45NO3S	4.43	RTI	40.27	40.27	40.3	40.28	0.0173205	0.0430003
1	2,5-DIHYDROXYBENZOATE	OC(=O)C1=CC(O)=CC=C1O		154.027	C7H6O4	1.6737	P6_A	6.53	6.39	6.37	6.43	0.087178	1.3558		1	2,5-DIHYDROXYBENZOATE	OC(=O)C1=CC(O)=CC=C1O		154.027	C7H6O4	1.6737	P6_A	6.03	6	6.07	6.03333	0.0351188	0.58208
2	4-QUINOLINECARBOXYLATE	C1=CC=C2C(=C1)C(=CC=N2)C(=O)O		173.048	C10H7NO2	1.62916	P6_A	1.95	1.94	1.94	1.94333	0.0057735	0.297093		2	4-QUINOLINECARBOXYLATE	C1=CC=C2C(=C1)C(=CC=N2)C(=O)O		173.048	C10H7NO2	1.62916	P6_A	1.9	1.91	1.91	1.90667	0.0057735	0.302806
3	HYDROQUINONE	OC1=CC=C(O)C=C1		110.037	C6H6O2	1.36612	P6_A	n.d.	n.d.	n.d.	#DIV/0!	#DIV/0!	#DIV/0!		3	HYDROQUINONE	OC1=CC=C(O)C=C1		110.037	C6H6O2	1.36612	P6_A	6.04	6.04	6.06	6.04667	0.011547	0.190965
4	DETHIOBIOTIN	C[C@@H]1NC(=O)N[C@@H]1CCCCCC(O)=O		214.132	C10H18N2O3	0.725699	P6_A	13.18	13.17	13.17	13.1733	0.0057735	0.0438272		4	DETHIOBIOTIN	C[C@@H]1NC(=O)N[C@@H]1CCCCCC(O)=O		214.132	C10H18N2O3	0.725699	P6_A	13.02	13.01	13.01	13.0133	0.0057735	0.0443661
5	3-METHYL-2-OXOVALERATE	CCC(C)C(=O)C(O)=O		130.063	C6H10O3	1.75396	P6_A	1.89	1.88	1.89	1.88667	0.0057735	0.306016		5	3-METHYL-2-OXOVALERATE	CCC(C)C(=O)C(O)=O		130.063	C6H10O3	1.75396	P6_A	5.94	5.92	5.96	5.94	0.02	0.3367
6	OXOGLUTARATE	OC(=O)CCC(=O)C(O)=O		146.022	C5H6O5	-0.109263	P6_A	n.d.	n.d.	n.d.	#DIV/0!	#DIV/0!	#DIV/0!		6	OXOGLUTARATE	OC(=O)CCC(=O)C(O)=O		146.022	C5H6O5	-0.109263	P6_A	1.77	1.79	1.78	1.78	0.01	0.561798
7	N-ACETYLSEROTONIN	CC(=O)NCCC1=CNC2=C1C=C(O)C=C2		218.106	C12H14N2O2	1.00172	P6_A	9.5	9.34	9.3	9.38	0.10583	1.12825		7	N-ACETYLSEROTONIN	CC(=O)NCCC1=CNC2=C1C=C(O)C=C2		218.106	C12H14N2O2	1.00172	P6_A	8.82	8.82	8.89	8.84333	0.0404145	0.457005
8	ALLYL ISOTHIOCYANATE	CC(C)CC=O		99.0137	C4H5NS	1.05016	P6_A	n.d.	n.d.	n.d.	#DIV/0!	#DIV/0!	#DIV/0!		8	ALLYL ISOTHIOCYANATE	CC(C)CC=O		99.0137	C4H5NS	1.05016	P6_A	n.d.	n.d.	n.d.	#DIV/0!	#DIV/0!	#DIV/0!
9	ITACONATE	OC(=O)CC(=C)C(O)=O		130.027	C5H6O4	0.0528247	P6_A	2.95	2.92	2.91	2.92667	0.0208167	0.711275		9	ITACONATE	OC(=O)CC(=C)C(O)=O		130.027	C5H6O4	0.0528247	P6_A	2.82	2.83	2.83	2.82667	0.0057735	0.204251
10	AZELATE	OC(=O)CCCCCCCC(O)=O		188.105	C9H16O4	1.82436	P6_A	15.68	15.69	15.66	15.6767	0.0152753	0.0974394		10	AZELATE	OC(=O)CCCCCCCC(O)=O		188.105	C9H16O4	1.82436	P6_A	15.5	15.53	15.58	15.5367	0.0404145	0.260123
11	OXOADIPATE	C(CC(=O)C(=O)O)CC(=O)O		160.037	C6H8O5	0.335305	P6_A	n.d.	n.d.	n.d.	#DIV/0!	#DIV/0!	#DIV/0!		11	OXOADIPATE	C(CC(=O)C(=O)O)CC(=O)O		160.037	C6H8O5	0.335305	P6_A	1.8	1.8	1.8	1.8	0	0
12	2-METHYLGLUTARATE	CC(CCC(O)=O)C(O)=O		146.058	C6H10O4	0.589072	P6_A	n.d.	n.d.	n.d.	#DIV/0!	#DIV/0!	#DIV/0!		12	2-METHYLGLUTARATE	CC(CCC(O)=O)C(O)=O		146.058	C6H10O4	0.589072	P6_A	4.71	4.7	4.74	4.71667	0.0208167	0.441343
1	PHENYLACETALDEHYDE	O=CCC1=CC=CC=C1		120.058	C8H8O	1.45238	P6_B	n.d.	n.d.	n.d.	#DIV/0!	#DIV/0!	#DIV/0!		1	PHENYLACETALDEHYDE	O=CCC1=CC=CC=C1		120.058	C8H8O	1.45238	P6_B	n.d.	n.d.	n.d.	#DIV/0!	#DIV/0!	#DIV/0!
2	2-METHYLBUTANAL	CCC(C)C=O		86.0732	C5H10O	1.30613	P6_B	18.37	18.39	18.35	18.37	0.02	0.108873		2	2-METHYLBUTANAL	CCC(C)C=O		86.0732	C5H10O	1.30613	P6_B	n.d.	n.d.	n.d.	#DIV/0!	#DIV/0!	#DIV/0!
3	PHENYL ACETATE	CC(=O)OC1=CC=CC=C1		136.052	C8H8O2	1.58051	P6_B	11.15	11.09	11.05	11.0967	0.0503322	0.45358		3	PHENYL ACETATE	CC(=O)OC1=CC=CC=C1		136.052	C8H8O2	1.58051	P6_B	n.d.	n.d.	n.d.	#DIV/0!	#DIV/0!	#DIV/0!
4	DIACETYL	CC(=O)C(C)=O		86.0368	C4H6O2	0.395499	P6_B	n.d.	n.d.	n.d.	#DIV/0!	#DIV/0!	#DIV/0!		4	DIACETYL	CC(=O)C(C)=O		86.0368	C4H6O2	0.395499	P6_B	2.83	2.83	2.83	2.83	0	0
5	PYRUVATE	CC(=O)C(O)=O		88.016	C3H4O3	0.065874	P6_B	n.d.	n.d.	n.d.	#DIV/0!	#DIV/0!	#DIV/0!		5	PYRUVATE	CC(=O)C(O)=O		88.016	C3H4O3	0.065874	P6_B	1.78	1.8	1.8	1.79333	0.011547	0.643885
6	TRANS-CINNAMALDEHYDE	O=C\C=C\C1=CC=CC=C1		132.058	C9H8O	1.97747	P6_B	26.37	26.39	26.37	26.3767	0.011547	0.0437773		6	TRANS-CINNAMALDEHYDE	O=C\C=C\C1=CC=CC=C1		132.058	C9H8O	1.97747	P6_B	n.d.	n.d.	n.d.	#DIV/0!	#DIV/0!	#DIV/0!
7	2,6-DIHYDROXYPYRIDINE	C1=CC(=O)NC(=C1)O		111.032	C5H5NO2	0.152843	P6_B	1.88	1.87	1.87	1.87333	0.0057735	0.308194		7	2,6-DIHYDROXYPYRIDINE	C1=CC(=O)NC(=C1)O		111.032	C5H5NO2	0.152843	P6_B	n.d.	n.d.	n.d.	#DIV/0!	#DIV/0!	#DIV/0!
8	PHENETHYLAMINE	NCCC1=CC=CC=C1		121.089	C8H11N	1.38768	P6_B	n.d.	n.d.	n.d.	#DIV/0!	#DIV/0!	#DIV/0!		8	PHENETHYLAMINE	NCCC1=CC=CC=C1		121.089	C8H11N	1.38768	P6_B	n.d.	n.d.	n.d.	#DIV/0!	#DIV/0!	#DIV/0!
9	METHYL ACETOACETATE	COC(=O)CC(C)=O		116.047	C5H8O3	0.144402	P6_B	1.39	1.39	1.39	1.39	0	0		9	METHYL ACETOACETATE	COC(=O)CC(C)=O		116.047	C5H8O3	0.144402	P6_B	1.8	1.8	1.8	1.8	0	0
10	SUBERATE	OC(=O)CCCCCCC(O)=O		174.089	C8H14O4	1.37979	P6_B	n.d.	n.d.	n.d.	#DIV/0!	#DIV/0!	#DIV/0!		10	SUBERATE	OC(=O)CCCCCCC(O)=O		174.089	C8H14O4	1.37979	P6_B	13.13	13.13	13.14	13.1333	0.0057735	0.0439607
11	ADIPATE	OC(=O)CCCCC(O)=O		146.058	C6H10O4	0.490654	P6_B	n.d.	n.d.	n.d.	#DIV/0!	#DIV/0!	#DIV/0!		11	ADIPATE	OC(=O)CCCCC(O)=O		146.058	C6H10O4	0.490654	P6_B	4.71	4.7	4.74	4.71667	0.0208167	0.441343
12	GERANYL-PP	CC(C)=CCC\C(C)=C\COP(O)(=O)OP(O)(O)=O		314.068	C10H20O7P2	1.95702	P6_B	n.d.	n.d.	n.d.	#DIV/0!	#DIV/0!	#DIV/0!		12	GERANYL-PP	CC(C)=CCC\C(C)=C\COP(O)(=O)OP(O)(O)=O		314.068	C10H20O7P2	1.95702	P6_B	n.d.	n.d.	n.d.	#DIV/0!	#DIV/0!	#DIV/0!
1	N-ACETYLLEUCINE	CC(C)C[C@H](NC(C)=O)C(O)=O		173.105	C8H15NO3	0.494245	P6_C	12.44	12.4	12.38	12.4067	0.0305505	0.246243		1	N-ACETYLLEUCINE	CC(C)C[C@H](NC(C)=O)C(O)=O		173.105	C8H15NO3	0.494245	P6_C	12.15	12.16	12.17	12.16	0.01	0.0822368
2	2',4'-DIHYDROXYACETOPHENONE	CC(=O)C1=C(O)C=C(O)C=C1		152.047	C8H8O3	1.57376	P6_C	14.7	14.71	14.67	14.6933	0.0208167	0.141674		2	2',4'-DIHYDROXYACETOPHENONE	CC(=O)C1=C(O)C=C(O)C=C1		152.047	C8H8O3	1.57376	P6_C	14.46	14.46	14.47	14.4633	0.0057735	0.0399182
3	BENZYL ALCOHOL	OCC1=CC=CC=C1		108.058	C7H8O	1.2059	P6_C	n.d.	n.d.	n.d.	#DIV/0!	#DIV/0!	#DIV/0!		3	BENZYL ALCOHOL	OCC1=CC=CC=C1		108.058	C7H8O	1.2059	P6_C	10.14	10.15	10.2	10.1633	0.0321455	0.316289
4	MONOMETHYLGLUTARATE	COC(=O)CCCC(=O)O		146.058	C6H10O4	0.19198	P6_C	n.d.	n.d.	n.d.	#DIV/0!	#DIV/0!	#DIV/0!		4	MONOMETHYLGLUTARATE	COC(=O)CCCC(=O)O		146.058	C6H10O4	0.19198	P6_C	4.71	4.7	4.74	4.71667	0.0208167	0.441343
5	INDOLE-3-METHYL ACETATE	COC(=O)CC1=CNC2=C1C=CC=C2		189.079	C11H11NO2	1.85565	P6_C	20.47	20.47	20.45	20.4633	0.011547	0.0564278		5	INDOLE-3-METHYL ACETATE	COC(=O)CC1=CNC2=C1C=CC=C2		189.079	C11H11NO2	1.85565	P6_C	n.d.	n.d.	n.d.	#DIV/0!	#DIV/0!	#DIV/0!
6	MEVALONATE	OC(=O)C#C		148.073	C6H12O4	0.18197	P6_C	n.d.	n.d.	n.d.	#DIV/0!	#DIV/0!	#DIV/0!		6	MEVALONATE	OC(=O)C#C		148.073	C6H12O4	0.18197	P6_C	1.87	1.86	1.86	1.86333	0.0057735	0.309848
7	3-METHOXY-4-HYDROXYMANDELATE	COC1=C(O)C=CC(=C1)[C@H](O)C(O)=O		198.053	C9H10O5	0.434599	P6_C	n.d.	n.d.	n.d.	#DIV/0!	#DIV/0!	#DIV/0!		7	3-METHOXY-4-HYDROXYMANDELATE	COC1=C(O)C=CC(=C1)[C@H](O)C(O)=O		198.053	C9H10O5	0.434599	P6_C	2.47	2.45	2.46	2.46	0.01	0.406504
8	HOMOVANILLATE	COC1=CC(CC(O)=O)=CC=C1O		182.058	C9H10O4	1.14976	P6_C	n.d.	n.d.	n.d.	#DIV/0!	#DIV/0!	#DIV/0!		8	HOMOVANILLATE	COC1=CC(CC(O)=O)=CC=C1O		182.058	C9H10O4	1.14976	P6_C	n.d.	n.d.	n.d.	#DIV/0!	#DIV/0!	#DIV/0!
9	2-METHYLMALEATE	CC(=CC(=O)O)C(=O)O		130.027	C5H6O4	0.354636	P6_C	n.d.	n.d.	n.d.	#DIV/0!	#DIV/0!	#DIV/0!		9	2-METHYLMALEATE	CC(=CC(=O)O)C(=O)O		130.027	C5H6O4	0.354636	P6_C	2.82	2.83	2.83	2.82667	0.0057735	0.204251
10	1-PHENYLETHANOL	CC(O)C1=CC=CC=C1		122.073	C8H10O	1.62247	P6_C	n.d.	n.d.	n.d.	#DIV/0!	#DIV/0!	#DIV/0!		10	1-PHENYLETHANOL	CC(O)C1=CC=CC=C1		122.073	C8H10O	1.62247	P6_C	n.d.	n.d.	n.d.	#DIV/0!	#DIV/0!	#DIV/0!
11	SALSOLINOL	CC1C2=CC(=C(C=C2CCN1)O)O		179.095	C10H13NO2	1.06713	P6_C	1.78	1.77	1.78	1.77667	0.0057735	0.324963		11	SALSOLINOL	CC1C2=CC(=C(C=C2CCN1)O)O		179.095	C10H13NO2	1.06713	P6_C	1.43	1.43	1.43	1.43	0	0
12	SALICYLAMIDE	NC(=O)C1=CC=CC=C1O		137.048	C7H7NO2	1.17032	P6_C	11.12	11.09	11.04	11.0833	0.0404145	0.364642		12	SALICYLAMIDE	NC(=O)C1=CC=CC=C1O		137.048	C7H7NO2	1.17032	P6_C	10.65	10.68	10.72	10.6833	0.0351188	0.328726
1	3-HYDROXYBENZOATE	OC(=O)C1=CC(O)=CC=C1		138.032	C7H6O3	1.32726	P6_D	9.9	9.84	9.73	9.82333	0.0862168	0.877673		1	3-HYDROXYBENZOATE	OC(=O)C1=CC(O)=CC=C1		138.032	C7H6O3	1.32726	P6_D	9.22	9.25	9.32	9.26333	0.051316	0.553969
2	KETOLEUCINE	CC(C)CC(=O)C(O)=O		130.063	C6H10O3	1.498	P6_D	1.89	1.88	1.89	1.88667	0.0057735	0.306016		2	KETOLEUCINE	CC(C)CC(=O)C(O)=O		130.063	C6H10O3	1.498	P6_D	5.94	5.92	5.96	5.94	0.02	0.3367
3	3-ALPHA,11-BETA,17-ALPHA,21-TETRAHYDROXY- 5-ALPHA-PREGNAN-20-ONE 3,21-DIACETATE	CC12CCC(CC1CCC3C2C(CC4(C3CCC4(C(=O)CO)O)C)O)O		366.241	C21H34O5	1.1135	P6_D	n.d.	n.d.	n.d.	#DIV/0!	#DIV/0!	#DIV/0!		3	3-ALPHA,11-BETA,17-ALPHA,21-TETRAHYDROXY- 5-ALPHA-PREGNAN-20-ONE 3,21-DIACETATE	CC12CCC(CC1CCC3C2C(CC4(C3CCC4(C(=O)CO)O)C)O)O		366.241	C21H34O5	1.1135	P6_D	n.d.	n.d.	n.d.	#DIV/0!	#DIV/0!	#DIV/0!
4	N,N-DIMETHYL-1,4-PHENYLENEDIAMINE	CN(C)C1=CC=C(C=C1)N		136.1	C8H12N2	1.25236	P6_D	n.d.	n.d.	n.d.	#DIV/0!	#DIV/0!	#DIV/0!		4	N,N-DIMETHYL-1,4-PHENYLENEDIAMINE	CN(C)C1=CC=C(C=C1)N		136.1	C8H12N2	1.25236	P6_D	n.d.	n.d.	n.d.	#DIV/0!	#DIV/0!	#DIV/0!
5	HOMOGENTISATE	OC(=O)CC1=C(O)C=CC(O)=C1		168.042	C8H8O4	1.00386	P6_D	n.d.	n.d.	n.d.	#DIV/0!	#DIV/0!	#DIV/0!		5	HOMOGENTISATE	OC(=O)CC1=C(O)C=CC(O)=C1		168.042	C8H8O4	1.00386	P6_D	2.78	2.8	2.81	2.79667	0.0152753	0.546195
6	INDOLEACETALDEHYDE	O=CCC1=CNC2=CC=CC=C12		159.068	C10H9NO	1.55114	P6_D	5.22	5.15	5.14	5.17	0.043589	0.843114		6	INDOLEACETALDEHYDE	O=CCC1=CNC2=CC=CC=C12		159.068	C10H9NO	1.55114	P6_D	4.93	4.92	4.95	4.93333	0.0152753	0.309633
7	4-HYDROXY-3-METHOXYPHENYLGLYCOL	COC1=C(C=CC(=C1)C(CO)O)O		184.074	C9H12O4	0.114325	P6_D	n.d.	n.d.	n.d.	#DIV/0!	#DIV/0!	#DIV/0!		7	4-HYDROXY-3-METHOXYPHENYLGLYCOL	COC1=C(C=CC(=C1)C(CO)O)O		184.074	C9H12O4	0.114325	P6_D	n.d.	n.d.	n.d.	#DIV/0!	#DIV/0!	#DIV/0!
8	3-HYDROXYPHENYLACETATE	OC(=O)CC1=CC=CC(O)=C1		152.047	C8H8O3	1.30743	P6_D	14.7	14.71	14.67	14.6933	0.0208167	0.141674		8	3-HYDROXYPHENYLACETATE	OC(=O)CC1=CC=CC(O)=C1		152.047	C8H8O3	1.30743	P6_D	14.46	14.45	14.47	14.46	0.01	0.0691563
9	4-METHYLCATECHOL	CC1=CC(O)=C(O)C=C1		124.052	C7H8O2	1.87954	P6_D	3.02	2.98	2.94	2.98	0.04	1.34228		9	4-METHYLCATECHOL	CC1=CC(O)=C(O)C=C1		124.052	C7H8O2	1.87954	P6_D	n.d.	n.d.	n.d.	#DIV/0!	#DIV/0!	#DIV/0!
10	PYRIDOXAL	CC1=C(O)C(C=O)=C(CO)C=N1		167.058	C8H9NO3	0.178531	P6_D	1.46	1.46	1.45	1.45667	0.0057735	0.39635		10	PYRIDOXAL	CC1=C(O)C(C=O)=C(CO)C=N1		167.058	C8H9NO3	0.178531	P6_D	1.41	1.41	1.41	1.41	0	0
11	SALICYLATE	OC(=O)C1=CC=CC=C1O		138.032	C7H6O3	1.97726	P6_D	9.9	9.77	9.73	9.8	0.0888819	0.906959		11	SALICYLATE	OC(=O)C1=CC=CC=C1O		138.032	C7H6O3	1.97726	P6_D	9.22	9.28	9.32	9.27333	0.0503322	0.542763
12	SEBACATE	C(CCCCC(=O)O)CCCC(=O)O		202.121	C10H18O4	2.26893	P6_D	17.69	17.71	17.68	17.6933	0.0152753	0.0863334		12	SEBACATE	C(CCCCC(=O)O)CCCC(=O)O		202.121	C10H18O4	2.26893	P6_D	17.65	17.66	17.67	17.66	0.01	0.0566251
1	3-METHYL-2-OXINDOLE	CC1C2=CC=CC=C2NC1=O		147.068	C9H9NO	1.61504	P6_E	n.d.	n.d.	n.d.	#DIV/0!	#DIV/0!	#DIV/0!		1	3-METHYL-2-OXINDOLE	CC1C2=CC=CC=C2NC1=O		147.068	C9H9NO	1.61504	P6_E	n.d.	n.d.	n.d.	#DIV/0!	#DIV/0!	#DIV/0!
2	3-METHYLADENINE	CN1C=NC(N)=C2N=CN=C12		149.07	C6H7N5	-0.307337	P6_E	1.44	1.43	1.44	1.43667	0.0057735	0.401868		2	3-METHYLADENINE	CN1C=NC(N)=C2N=CN=C12		149.07	C6H7N5	-0.307337	P6_E	n.d.	n.d.	n.d.	#DIV/0!	#DIV/0!	#DIV/0!
3	HYDROXYPHENYLLACTATE	OC(CC1=CC=C(O)C=C1)C(O)=O		182.058	C9H10O4	0.880932	P6_E	n.d.	n.d.	n.d.	#DIV/0!	#DIV/0!	#DIV/0!		3	HYDROXYPHENYLLACTATE	OC(CC1=CC=C(O)C=C1)C(O)=O		182.058	C9H10O4	0.880932	P6_E	4.88	4.85	4.91	4.88	0.03	0.614754
4	BIOTIN	[H][C@]12CS[C@@H](CCCCC(O)=O)[C@@]1([H])NC(=O)N2		244.088	C10H16N2O3S	0.319424	P6_E	11.86	11.84	11.81	11.8367	0.0251661	0.212612		4	BIOTIN	[H][C@]12CS[C@@H](CCCCC(O)=O)[C@@]1([H])NC(=O)N2		244.088	C10H16N2O3S	0.319424	P6_E	11.63	11.63	11.65	11.6367	0.011547	0.0992295
5	MERCAPTOPYRUVATE	OC(=O)C(=O)CS		119.988	C3H4O3S	0.292439	P6_E	n.d.	n.d.	n.d.	#DIV/0!	#DIV/0!	#DIV/0!		5	MERCAPTOPYRUVATE	OC(=O)C(=O)CS		119.988	C3H4O3S	0.292439	P6_E	n.d.	n.d.	n.d.	#DIV/0!	#DIV/0!	#DIV/0!
6	PYRUVIC ALDEHYDE	CC(=O)C=O		72.0211	C3H4O2	0.19595	P6_E	n.d.	n.d.	n.d.	#DIV/0!	#DIV/0!	#DIV/0!		6	PYRUVIC ALDEHYDE	CC(=O)C=O		72.0211	C3H4O2	0.19595	P6_E	1.41	1.41	1.4	1.40667	0.0057735	0.410439
7	PYRROLE-2-CARBOXYLATE	OC(=O)C1=CC=CN1		111.032	C5H5NO2	0.630714	P6_E	1.88	1.87	1.87	1.87333	0.0057735	0.308194		7	PYRROLE-2-CARBOXYLATE	OC(=O)C1=CC=CN1		111.032	C5H5NO2	0.630714	P6_E	1.85	1.84	1.84	1.84333	0.0057735	0.31321
8	5-HYDROXYINDOLEACETATE	OC(=O)CC1=CNC2=CC=C(O)C=C12		191.058	C10H9NO3	1.40619	P6_E	7.92	7.74	7.7	7.78667	0.117189	1.505		8	5-HYDROXYINDOLEACETATE	OC(=O)CC1=CNC2=CC=C(O)C=C12		191.058	C10H9NO3	1.40619	P6_E	7.21	7.24	7.32	7.25667	0.0568624	0.783589
9	PHENYLACETATE	OC(=O)CC1=CC=CC=C1		136.052	C8H8O2	1.61099	P6_E	11.15	11.09	11.05	11.0967	0.0503322	0.45358		9	PHENYLACETATE	OC(=O)CC1=CC=CC=C1		136.052	C8H8O2	1.61099	P6_E	4.9	4.84	4.9	4.88	0.034641	0.709857
10	RESORCINOL MONOACETATE	CC(=O)OC1=CC=CC(=C1)O		152.047	C8H8O3	1.27694	P6_E	14.7	14.71	14.67	14.6933	0.0208167	0.141674		10	RESORCINOL MONOACETATE	CC(=O)OC1=CC=CC(=C1)O		152.047	C8H8O3	1.27694	P6_E	14.46	14.46	14.47	14.4633	0.0057735	0.0399182
11	ACETOACETATE	CC(=O)CC(O)=O		102.032	C4H6O3	-0.00149175	P6_E	n.d.	n.d.	n.d.	#DIV/0!	#DIV/0!	#DIV/0!		11	ACETOACETATE	CC(=O)CC(O)=O		102.032	C4H6O3	-0.00149175	P6_E	1.78	1.78	1.78	1.78	0	0
12	ACETYLPHOSPHATE	CC(=O)OP(O)(O)=O		139.987	C2H5O5P	-0.877211	P6_E	n.d.	n.d.	n.d.	#DIV/0!	#DIV/0!	#DIV/0!		12	ACETYLPHOSPHATE	CC(=O)OP(O)(O)=O		139.987	C2H5O5P	-0.877211	P6_E	n.d.	n.d.	n.d.	#DIV/0!	#DIV/0!	#DIV/0!
1	ETHYL 3-INDOLEACETATE	CCOC(=O)CC1=CNC2=CC=CC=C21		203.095	C12H13NO2	2.21246	P6_F	22.82	22.82	22.79	22.81	0.0173205	0.0759338		1	ETHYL 3-INDOLEACETATE	CCOC(=O)CC1=CNC2=CC=CC=C21		203.095	C12H13NO2	2.21246	P6_F	n.d.	n.d.	n.d.	#DIV/0!	#DIV/0!	#DIV/0!
2	DEHYDROASCORBATE	[H][C@@]1(OC(=O)C(=O)C1=O)[C@H](O)CO		174.016	C6H6O6	-0.672831	P6_F	n.d.	n.d.	n.d.	#DIV/0!	#DIV/0!	#DIV/0!		2	DEHYDROASCORBATE	[H][C@@]1(OC(=O)C(=O)C1=O)[C@H](O)CO		174.016	C6H6O6	-0.672831	P6_F	n.d.	n.d.	n.d.	#DIV/0!	#DIV/0!	#DIV/0!
3	FRUCTOSE	OC[C@H]1O[C@](O)(CO)[C@@H](O)[C@@H]1O		180.063	C6H12O6	-2.758	P6_F	1.37	1.38	1.38	1.37667	0.0057735	0.419383		3	FRUCTOSE	OC[C@H]1O[C@](O)(CO)[C@@H](O)[C@@H]1O		180.063	C6H12O6	-2.758	P6_F	1.37	1.37	1.36	1.36667	0.0057735	0.422451
4	SORBOSE	OC[C@@]1(O)OC[C@H](O)[C@@H](O)[C@@H]1O		180.063	C6H12O6	-2.758	P6_F	1.37	1.38	1.38	1.37667	0.0057735	0.419383		4	SORBOSE	OC[C@@]1(O)OC[C@H](O)[C@@H](O)[C@@H]1O		180.063	C6H12O6	-2.758	P6_F	1.37	1.37	1.36	1.36667	0.0057735	0.422451
5	XYLITOL	OC[C@H](O)C(O)[C@H](O)CO		152.068	C5H12O5	-3.09968	P6_F	1.41	1.4	1.41	1.40667	0.0057735	0.410439		5	XYLITOL	OC[C@H](O)C(O)[C@H](O)CO		152.068	C5H12O5	-3.09968	P6_F	1.38	1.41	1.4	1.39667	0.0152753	1.09369
6	RIBITOL	OC[C@H](O)[C@H](O)[C@H](O)CO		152.068	C5H12O5	-3.09968	P6_F	1.41	1.4	1.41	1.40667	0.0057735	0.410439		6	RIBITOL	OC[C@H](O)[C@H](O)[C@H](O)CO		152.068	C5H12O5	-3.09968	P6_F	1.38	1.41	1.4	1.39667	0.0152753	1.09369
7	MYOINOSITOL	O[C@H]1[C@H](O)[C@@H](O)[C@H](O)[C@H](O)[C@@H]1O		180.063	C6H12O6	-3.78201	P6_F	1.37	1.38	1.38	1.37667	0.0057735	0.419383		7	MYOINOSITOL	O[C@H]1[C@H](O)[C@@H](O)[C@H](O)[C@H](O)[C@@H]1O		180.063	C6H12O6	-3.78201	P6_F	1.38	1.37	1.36	1.37	0.01	0.729927
8	MANNOSE	OC[C@H]1OC(O)[C@@H](O)[C@@H](O)[C@@H]1O		180.063	C6H12O6	-2.93254	P6_F	1.37	1.38	1.38	1.37667	0.0057735	0.419383		8	MANNOSE	OC[C@H]1OC(O)[C@@H](O)[C@@H](O)[C@@H]1O		180.063	C6H12O6	-2.93254	P6_F	1.38	1.37	1.36	1.37	0.01	0.729927
9	ARABINOSE	O[C@H]1COC(O)[C@H](O)[C@H]1O		150.053	C5H10O5	-2.3022	P6_F	n.d.	n.d.	n.d.	#DIV/0!	#DIV/0!	#DIV/0!		9	ARABINOSE	O[C@H]1COC(O)[C@H](O)[C@H]1O		150.053	C5H10O5	-2.3022	P6_F	n.d.	n.d.	n.d.	#DIV/0!	#DIV/0!	#DIV/0!
10	XYLOSE	O[C@@H]1COC(O)[C@H](O)[C@H]1O		150.053	C5H10O5	-2.3022	P6_G	n.d.	n.d.	n.d.	#DIV/0!	#DIV/0!	#DIV/0!		10	XYLOSE	O[C@@H]1COC(O)[C@H](O)[C@H]1O		150.053	C5H10O5	-2.3022	P6_G	n.d.	n.d.	n.d.	#DIV/0!	#DIV/0!	#DIV/0!
11	SUCROSE	OC[C@H]1O[C@@](CO)(O[C@H]2O[C@H](CO)[C@@H](O)[C@H](O)[C@H]2O)[C@@H](O)[C@@H]1O		342.116	C12H22O11	-4.52883	P6_G	1.39	1.38	1.39	1.38667	0.0057735	0.416358		11	SUCROSE	OC[C@H]1O[C@@](CO)(O[C@H]2O[C@H](CO)[C@@H](O)[C@H](O)[C@H]2O)[C@@H](O)[C@@H]1O		342.116	C12H22O11	-4.52883	P6_G	1.37	1.37	1.36	1.36667	0.0057735	0.422451
12	GALACTOSE	OC[C@H]1O[C@H](O)[C@H](O)[C@@H](O)[C@H]1O		180.063	C6H12O6	-2.93254	P6_G	1.37	1.38	1.37	1.37333	0.0057735	0.420401		12	GALACTOSE	OC[C@H]1O[C@H](O)[C@H](O)[C@@H](O)[C@H]1O		180.063	C6H12O6	-2.93254	P6_G	1.37	1.37	1.36	1.36667	0.0057735	0.422451
1	ALPHA-D-GLUCOSE	OC[C@H]1O[C@H](O)[C@H](O)[C@@H](O)[C@@H]1O		180.063	C6H12O6	-2.93254	P6_G	1.37	1.38	1.37	1.37333	0.0057735	0.420401		1	ALPHA-D-GLUCOSE	OC[C@H]1O[C@H](O)[C@H](O)[C@@H](O)[C@@H]1O		180.063	C6H12O6	-2.93254	P6_G	1.37	1.37	1.36	1.36667	0.0057735	0.422451
2	ALLOSE	[H][C@@]1(CO)OC(O)[C@@]([H])(O)[C@@]([H])(O)[C@@]1([H])O		180.063	C6H12O6	-2.93254	P6_G	1.37	1.38	1.37	1.37333	0.0057735	0.420401		2	ALLOSE	[H][C@@]1(CO)OC(O)[C@@]([H])(O)[C@@]([H])(O)[C@@]1([H])O		180.063	C6H12O6	-2.93254	P6_G	1.37	1.37	1.36	1.36667	0.0057735	0.422451
3	MANNITOL	OC[C@@H](O)[C@@H](O)[C@H](O)[C@H](O)CO		182.079	C6H14O6	-3.73002	P6_G	1.41	1.4	1.41	1.40667	0.0057735	0.410439		3	MANNITOL	OC[C@@H](O)[C@@H](O)[C@H](O)[C@H](O)CO		182.079	C6H14O6	-3.73002	P6_G	1.36	1.37	1.36	1.36333	0.0057735	0.423484
4	MELIBIOSE	OC[C@H]1O[C@H](OC[C@H]2OC(O)[C@H](O)[C@@H](O)[C@@H]2O)[C@H](O)[C@@H](O)[C@H]1O		342.116	C12H22O11	-4.70337	P6_G	1.39	1.38	1.39	1.38667	0.0057735	0.416358		4	MELIBIOSE	OC[C@H]1O[C@H](OC[C@H]2OC(O)[C@H](O)[C@@H](O)[C@@H]2O)[C@H](O)[C@@H](O)[C@H]1O		342.116	C12H22O11	-4.70337	P6_G	1.37	1.37	1.36	1.36667	0.0057735	0.422451
5	SORBITOL	OC[C@H](O)[C@@H](O)[C@H](O)[C@H](O)CO		182.079	C6H14O6	-3.73002	P6_G	1.41	1.4	1.41	1.40667	0.0057735	0.410439		5	SORBITOL	OC[C@H](O)[C@@H](O)[C@H](O)[C@H](O)CO		182.079	C6H14O6	-3.73002	P6_G	1.36	1.37	1.36	1.36333	0.0057735	0.423484
6	MALTOSE	OC[C@H]1O[C@H](O[C@H]2[C@H](O)[C@H](O)[C@@H](O)O[C@@H]2CO)[C@H](O)[C@@H](O)[C@@H]1O		342.116	C12H22O11	-4.70337	P6_G	1.39	1.38	1.39	1.38667	0.0057735	0.416358		6	MALTOSE	OC[C@H]1O[C@H](O[C@H]2[C@H](O)[C@H](O)[C@@H](O)O[C@@H]2CO)[C@H](O)[C@@H](O)[C@@H]1O		342.116	C12H22O11	-4.70337	P6_G	1.37	1.37	1.36	1.36667	0.0057735	0.422451
7	TAGATOSE	OC[C@@H](O)[C@H](O)[C@H](O)C(=O)CO		180.063	C6H12O6	-3.26703	P6_G	1.37	1.38	1.38	1.37667	0.0057735	0.419383		7	TAGATOSE	OC[C@@H](O)[C@H](O)[C@H](O)C(=O)CO		180.063	C6H12O6	-3.26703	P6_G	1.37	1.37	1.36	1.36667	0.0057735	0.422451
8	L-GULONOLACTONE	C(C(C1C(C(C(=O)O1)O)O)O)O		178.048	C6H10O6	-2.74527	P6_G	1.42	1.42	1.42	1.42	0	0		8	L-GULONOLACTONE	C(C(C1C(C(C(=O)O1)O)O)O)O		178.048	C6H10O6	-2.74527	P6_G	1.41	1.41	1.4	1.40667	0.0057735	0.410439
9	ARABINOSE	O=C[C@@H](O)[C@H](O)[C@H](O)CO		150.053	C5H10O5	-2.93803	P6_G	n.d.	n.d.	n.d.	#DIV/0!	#DIV/0!	#DIV/0!		9	ARABINOSE	O=C[C@@H](O)[C@H](O)[C@H](O)CO		150.053	C5H10O5	-2.93803	P6_G	n.d.	n.d.	n.d.	#DIV/0!	#DIV/0!	#DIV/0!
10	CELLOBIOSE	OC[C@H]1O[C@@H](O[C@H]2[C@H](O)[C@@H](O)[C@H](O)O[C@@H]2CO)[C@H](O)[C@@H](O)[C@@H]1O		342.116	C12H22O11	-4.70337	P6_H	1.39	1.38	1.39	1.38667	0.0057735	0.416358		10	CELLOBIOSE	OC[C@H]1O[C@@H](O[C@H]2[C@H](O)[C@@H](O)[C@H](O)O[C@@H]2CO)[C@H](O)[C@@H](O)[C@@H]1O		342.116	C12H22O11	-4.70337	P6_H	1.37	1.37	1.36	1.36667	0.0057735	0.422451
11	PSICOSE	C1C(C(C(C(O1)(CO)O)O)O)O		180.063	C6H12O6	-2.758	P6_H	1.37	1.38	1.38	1.37667	0.0057735	0.419383		11	PSICOSE	C1C(C(C(C(O1)(CO)O)O)O)O		180.063	C6H12O6	-2.758	P6_H	1.37	1.37	1.36	1.36667	0.0057735	0.422451
12	ARABITOL	OC[C@H](O)C(O)[C@@H](O)CO		152.068	C5H12O5	-3.09968	P6_H	1.41	1.4	1.41	1.40667	0.0057735	0.410439		12	ARABITOL	OC[C@H](O)C(O)[C@@H](O)CO		152.068	C5H12O5	-3.09968	P6_H	1.38	1.41	1.4	1.39667	0.0152753	1.09369
1	LYXOSE	O[C@@H]1O[C@@H]([C@H](O)[C@H](O)[C@H]1O)C(O)=O		150.052	C5H10O5	-2.61226	P6_H	n.d.	n.d.	n.d.	#DIV/0!	#DIV/0!	#DIV/0!		1	LYXOSE	O[C@@H]1O[C@@H]([C@H](O)[C@H](O)[C@H]1O)C(O)=O		150.052	C5H10O5	-2.61226	P6_H	n.d.	n.d.	n.d.	#DIV/0!	#DIV/0!	#DIV/0!
2	RIBOSE	OC[C@H]1OC(O)[C@H](O)[C@@H]1O		150.053	C5H10O5	-2.3022	P6_H	n.d.	n.d.	n.d.	#DIV/0!	#DIV/0!	#DIV/0!		2	RIBOSE	OC[C@H]1OC(O)[C@H](O)[C@@H]1O		150.053	C5H10O5	-2.3022	P6_H	n.d.	n.d.	n.d.	#DIV/0!	#DIV/0!	#DIV/0!
3	PALATINOSE	C(C1C(C(C(C(O1)OCC2C(C(C(O2)(CO)O)O)O)O)O)O)O		342.116	C12H22O11	-4.52883	P6_H	1.39	1.38	1.39	1.38667	0.0057735	0.416358		3	PALATINOSE	C(C1C(C(C(C(O1)OCC2C(C(C(O2)(CO)O)O)O)O)O)O)O		342.116	C12H22O11	-4.52883	P6_H	1.37	1.37	1.36	1.36667	0.0057735	0.422451
4															4
5															5
6															6
7															7
8															8
9															9
10															10
11															11
12															12
post	C1-APS	C[N+]1=CC(=CC=C1)S([O-])(=O)=O	100	173.015	C6H7NO3S	-4.01	RTI	1.45	1.43	1.44	1.44	0.01	0.694444		post	C1-APS	C[N+]1=CC(=CC=C1)S([O-])(=O)=O	100	173.015	C6H7NO3S	-4.01	RTI	1.48	1.48	1.48	1.48	2.71948e-16	1.83749e-14
post	C2-APS	CC[N+]1=CC(=CC=C1)S([O-])(=O)=O	200	187.03	C7H9NO3S	-3.65	RTI	1.5	1.49	1.49	1.49333	0.0057735	0.386618		post	C2-APS	CC[N+]1=CC(=CC=C1)S([O-])(=O)=O	200	187.03	C7H9NO3S	-3.65	RTI	1.5	1.5	1.49	1.49667	0.0057735	0.385757
post	C3-APS	CCC[N+]1=CC(=CC=C1)S([O-])(=O)=O	300	201.046	C8H11NO3S	-3.13	RTI	1.68	1.68	1.68	1.68	0	0		post	C3-APS	CCC[N+]1=CC(=CC=C1)S([O-])(=O)=O	300	201.046	C8H11NO3S	-3.13	RTI	1.66	1.66	1.65	1.65667	0.0057735	0.348501
post	C4-APS	CCCC[N+]1=CC(=CC=C1)S([O-])(=O)=O	400	215.062	C9H13NO3S	-2.68	RTI	2.6	2.59	2.59	2.59333	0.0057735	0.222629		post	C4-APS	CCCC[N+]1=CC(=CC=C1)S([O-])(=O)=O	400	215.062	C9H13NO3S	-2.68	RTI	2.63	2.66	2.63	2.64	0.0173205	0.65608
post	C5-APS	CCCCC[N+]1=CC(=CC=C1)S([O-])(=O)=O	500	229.077	C10H15NO3S	-2.24	RTI	6.1	6.11	6.08	6.09667	0.0152753	0.250551		post	C5-APS	CCCCC[N+]1=CC(=CC=C1)S([O-])(=O)=O	500	229.077	C10H15NO3S	-2.24	RTI	6.05	6.1	6.09	6.08	0.0264575	0.435156
post	C6-APS	CCCCCC[N+]1=CC(=CC=C1)S([O-])(=O)=O	600	243.093	C11H17NO3S	-1.79	RTI	12.62	12.61	12.62	12.6167	0.0057735	0.0457609		post	C6-APS	CCCCCC[N+]1=CC(=CC=C1)S([O-])(=O)=O	600	243.093	C11H17NO3S	-1.79	RTI	12.6	12.61	1.62	8.94333	6.34219	70.9153
post	C7-APS	CCCCCCC[N+]1=CC(=CC=C1)S([O-])(=O)=O	700	257.109	C12H19NO3S	-1.35	RTI	15.82	15.8	15.82	15.8133	0.011547	0.0730207		post	C7-APS	CCCCCCC[N+]1=CC(=CC=C1)S([O-])(=O)=O	700	257.109	C12H19NO3S	-1.35	RTI	15.81	15.82	15.83	15.82	0.01	0.0632111
post	C8-APS	CCCCCCCC[N+]1=CC(=CC=C1)S([O-])(=O)=O	800	271.124	C13H21NO3S	-0.9	RTI	18.19	18.2	18.23	18.2067	0.0208167	0.114335		post	C8-APS	CCCCCCCC[N+]1=CC(=CC=C1)S([O-])(=O)=O	800	271.124	C13H21NO3S	-0.9	RTI	18.21	18.22	18.23	18.22	0.01	0.0548847
post	C9-APS	CCCCCCCCC[N+]1=CC(=CC=C1)S([O-])(=O)=O	900	285.14	C14H23NO3S	-0.46	RTI	20.25	20.24	20.26	20.25	0.01	0.0493827		post	C9-APS	CCCCCCCCC[N+]1=CC(=CC=C1)S([O-])(=O)=O	900	285.14	C14H23NO3S	-0.46	RTI	20.26	20.27	20.28	20.27	0.01	0.049334
post	C10-APS	CCCCCCCCCC[N+]1=CC(=CC=C1)S([O-])(=O)=O	1000	299.156	C15H25NO3S	-0.02	RTI	22.11	22.11	22.14	22.12	0.0173205	0.0783025		post	C10-APS	CCCCCCCCCC[N+]1=CC(=CC=C1)S([O-])(=O)=O	1000	299.156	C15H25NO3S	-0.02	RTI	22.14	22.13	22.14	22.1367	0.0057735	0.0260812
post	C11-APS	CCCCCCCCCCC[N+]1=CC(=CC=C1)S([O-])(=O)=O	1100	313.171	C16H27NO3S	0.43	RTI	23.9	23.9	23.92	23.9067	0.011547	0.0483004		post	C11-APS	CCCCCCCCCCC[N+]1=CC(=CC=C1)S([O-])(=O)=O	1100	313.171	C16H27NO3S	0.43	RTI	23.91	23.9	23.92	23.91	0.01	0.0418235
post	C12-APS	CCCCCCCCCCCC[N+]1=CC(=CC=C1)S([O-])(=O)=O	1200	327.187	C17H29NO3S	0.87	RTI	25.66	25.66	25.68	25.6667	0.011547	0.0449883		post	C12-APS	CCCCCCCCCCCC[N+]1=CC(=CC=C1)S([O-])(=O)=O	1200	327.187	C17H29NO3S	0.87	RTI	25.68	25.68	26.68	26.0133	0.57735	2.21944
post	C13-APS	CCCCCCCCCCCCC[N+]1=CC(=CC=C1)S([O-])(=O)=O	1300	341.202	C18H31NO3S	1.32	RTI	27.44	27.43	27.45	27.44	0.01	0.0364431		post	C13-APS	CCCCCCCCCCCCC[N+]1=CC(=CC=C1)S([O-])(=O)=O	1300	341.202	C18H31NO3S	1.32	RTI	27.45	27.43	27.46	27.4467	0.0152753	0.0556543
post	C14-APS	CCCCCCCCCCCCCC[N+]1=CC(=CC=C1)S([O-])(=O)=O	1400	355.218	C19H33NO3S	1.76	RTI	29.25	29.24	29.27	29.2533	0.0152753	0.0522171		post	C14-APS	CCCCCCCCCCCCCC[N+]1=CC(=CC=C1)S([O-])(=O)=O	1400	355.218	C19H33NO3S	1.76	RTI	29.27	29.26	29.25	29.26	0.01	0.0341763
post	C15-APS	CCCCCCCCCCCCCCC[N+]1=CC(=CC=C1)S([O-])(=O)=O	1500	369.234	C20H35NO3S	2.21	RTI	31.1	31.08	31.11	31.0967	0.0152753	0.0491218		post	C15-APS	CCCCCCCCCCCCCCC[N+]1=CC(=CC=C1)S([O-])(=O)=O	1500	369.234	C20H35NO3S	2.21	RTI	31.1	31.11	31.11	31.1067	0.0057735	0.0185603
post	C16-APS	CCCCCCCCCCCCCCCC[N+]1=CC(=CC=C1)S([O-])(=O)=O	1600	383.249	C21H37NO3S	2.65	RTI	32.99	32.97	33	32.9867	0.0152753	0.0463074		post	C16-APS	CCCCCCCCCCCCCCCC[N+]1=CC(=CC=C1)S([O-])(=O)=O	1600	383.249	C21H37NO3S	2.65	RTI	33	32.99	33	32.9967	0.0057735	0.0174972
post	C17-APS	CCCCCCCCCCCCCCCCC[N+]1=CC(=CC=C1)S([O-])(=O)=O	1700	397.265	C22H39NO3S	3.1	RTI	34.89	34.88	34.9	34.89	0.01	0.0286615		post	C17-APS	CCCCCCCCCCCCCCCCC[N+]1=CC(=CC=C1)S([O-])(=O)=O	1700	397.265	C22H39NO3S	3.1	RTI	34.9	34.92	34.92	34.9133	0.011547	0.0330733
post	C18-APS	CCCCCCCCCCCCCCCCCC[N+]1=CC(=CC=C1)S([O-])(=O)=O	1800	411.281	C23H41NO3S	3.54	RTI	36.78	36.77	36.77	36.7733	0.0057735	0.0157002		post	C18-APS	CCCCCCCCCCCCCCCCCC[N+]1=CC(=CC=C1)S([O-])(=O)=O	1800	411.281	C23H41NO3S	3.54	RTI	36.79	36.79	36.8	36.7933	0.0057735	0.0156917
post	C19-APS	CCCCCCCCCCCCCCCCCCC[N+]1=CC(=CC=C1)S([O-])(=O)=O	1900	425.296	C24H43NO3S	3.99	RTI	38.6	38.57	38.58	38.5833	0.0152753	0.0395903		post	C19-APS	CCCCCCCCCCCCCCCCCCC[N+]1=CC(=CC=C1)S([O-])(=O)=O	1900	425.296	C24H43NO3S	3.99	RTI	38.61	38.61	38.61	38.61	0	0
post	C20-APS	CCCCCCCCCCCCCCCCCCCC[N+]1=CC(=CC=C1)S([O-])(=O)=O	2000	439.312	C25H45NO3S	4.43	RTI	40.27	40.26	40.26	40.2633	0.0057735	0.0143394		post	C20-APS	CCCCCCCCCCCCCCCCCCCC[N+]1=CC(=CC=C1)S([O-])(=O)=O	2000	439.312	C25H45NO3S	4.43	RTI	40.27	40.3	40.32	40.2967	0.0251661	0.0624521

## Sheet: Plate 7
								pos mode RT															neg mode RT
No.	Name	SMILES	RTI	exact mass	formula	logP	Mix	Rep 1	Rep 2	Rep 3	mean	stdev	rel stdev		No.	Name	SMILES	RTI	exact mass	formula	logP	Mix	Rep 1	Rep 2	Rep 3	mean	stdev	rel stdev
pre	C1-APS	C[N+]1=CC(=CC=C1)S([O-])(=O)=O	100	173.015	C6H7NO3S	-4.01	RTI	1.44	1.45	1.43	1.44	0.01	0.694444		pre	C1-APS	C[N+]1=CC(=CC=C1)S([O-])(=O)=O	100	173.015	C6H7NO3S	-4.01	RTI	1.47	1.48	1.48	1.47667	0.0057735	0.390982
pre	C2-APS	CC[N+]1=CC(=CC=C1)S([O-])(=O)=O	200	187.03	C7H9NO3S	-3.65	RTI	1.49	1.5	1.49	1.49333	0.0057735	0.386618		pre	C2-APS	CC[N+]1=CC(=CC=C1)S([O-])(=O)=O	200	187.03	C7H9NO3S	-3.65	RTI	1.5	1.5	1.5	1.5	0	0
pre	C3-APS	CCC[N+]1=CC(=CC=C1)S([O-])(=O)=O	300	201.046	C8H11NO3S	-3.13	RTI	1.68	1.68	1.68	1.68	0	0		pre	C3-APS	CCC[N+]1=CC(=CC=C1)S([O-])(=O)=O	300	201.046	C8H11NO3S	-3.13	RTI	1.69	1.66	1.66	1.67	0.0173205	1.03716
pre	C4-APS	CCCC[N+]1=CC(=CC=C1)S([O-])(=O)=O	400	215.062	C9H13NO3S	-2.68	RTI	2.61	2.6	2.59	2.6	0.01	0.384615		pre	C4-APS	CCCC[N+]1=CC(=CC=C1)S([O-])(=O)=O	400	215.062	C9H13NO3S	-2.68	RTI	2.66	2.63	2.66	2.65	0.0173205	0.653604
pre	C5-APS	CCCCC[N+]1=CC(=CC=C1)S([O-])(=O)=O	500	229.077	C10H15NO3S	-2.24	RTI	6.09	6.1	6.11	6.1	0.01	0.163934		pre	C5-APS	CCCCC[N+]1=CC(=CC=C1)S([O-])(=O)=O	500	229.077	C10H15NO3S	-2.24	RTI	6.2	6.05	6.1	6.11667	0.0763763	1.24866
pre	C6-APS	CCCCCC[N+]1=CC(=CC=C1)S([O-])(=O)=O	600	243.093	C11H17NO3S	-1.79	RTI	12.64	12.62	12.61	12.6233	0.0152753	0.121008		pre	C6-APS	CCCCCC[N+]1=CC(=CC=C1)S([O-])(=O)=O	600	243.093	C11H17NO3S	-1.79	RTI	12.63	12.6	12.61	12.6133	0.0152753	0.121104
pre	C7-APS	CCCCCCC[N+]1=CC(=CC=C1)S([O-])(=O)=O	700	257.109	C12H19NO3S	-1.35	RTI	15.85	15.82	15.8	15.8233	0.0251661	0.159044		pre	C7-APS	CCCCCCC[N+]1=CC(=CC=C1)S([O-])(=O)=O	700	257.109	C12H19NO3S	-1.35	RTI	15.82	15.81	15.82	15.8167	0.0057735	0.0365027
pre	C8-APS	CCCCCCCC[N+]1=CC(=CC=C1)S([O-])(=O)=O	800	271.124	C13H21NO3S	-0.9	RTI	18.24	18.19	18.2	18.21	0.0264575	0.145291		pre	C8-APS	CCCCCCCC[N+]1=CC(=CC=C1)S([O-])(=O)=O	800	271.124	C13H21NO3S	-0.9	RTI	18.22	18.21	18.22	18.2167	0.0057735	0.0316935
pre	C9-APS	CCCCCCCCC[N+]1=CC(=CC=C1)S([O-])(=O)=O	900	285.14	C14H23NO3S	-0.46	RTI	20.3	20.25	20.24	20.2633	0.0321455	0.158639		pre	C9-APS	CCCCCCCCC[N+]1=CC(=CC=C1)S([O-])(=O)=O	900	285.14	C14H23NO3S	-0.46	RTI	20.27	20.26	20.27	20.2667	0.0057735	0.0284877
pre	C10-APS	CCCCCCCCCC[N+]1=CC(=CC=C1)S([O-])(=O)=O	1000	299.156	C15H25NO3S	-0.02	RTI	22.17	22.11	22.11	22.13	0.034641	0.156534		pre	C10-APS	CCCCCCCCCC[N+]1=CC(=CC=C1)S([O-])(=O)=O	1000	299.156	C15H25NO3S	-0.02	RTI	22.14	22.14	22.13	22.1367	0.0057735	0.0260812
pre	C11-APS	CCCCCCCCCCC[N+]1=CC(=CC=C1)S([O-])(=O)=O	1100	313.171	C16H27NO3S	0.43	RTI	23.96	23.9	23.9	23.92	0.034641	0.14482		pre	C11-APS	CCCCCCCCCCC[N+]1=CC(=CC=C1)S([O-])(=O)=O	1100	313.171	C16H27NO3S	0.43	RTI	23.92	23.91	23.9	23.91	0.01	0.0418235
pre	C12-APS	CCCCCCCCCCCC[N+]1=CC(=CC=C1)S([O-])(=O)=O	1200	327.187	C17H29NO3S	0.87	RTI	25.71	25.66	25.66	25.6767	0.0288675	0.112427		pre	C12-APS	CCCCCCCCCCCC[N+]1=CC(=CC=C1)S([O-])(=O)=O	1200	327.187	C17H29NO3S	0.87	RTI	25.68	25.68	25.68	25.68	4.35117e-15	1.69438e-14
pre	C13-APS	CCCCCCCCCCCCC[N+]1=CC(=CC=C1)S([O-])(=O)=O	1300	341.202	C18H31NO3S	1.32	RTI	27.48	27.44	27.43	27.45	0.0264575	0.0963844		pre	C13-APS	CCCCCCCCCCCCC[N+]1=CC(=CC=C1)S([O-])(=O)=O	1300	341.202	C18H31NO3S	1.32	RTI	27.46	27.45	27.43	27.4467	0.0152753	0.0556543
pre	C14-APS	CCCCCCCCCCCCCC[N+]1=CC(=CC=C1)S([O-])(=O)=O	1400	355.218	C19H33NO3S	1.76	RTI	29.27	29.25	29.24	29.2533	0.0152753	0.0522171		pre	C14-APS	CCCCCCCCCCCCCC[N+]1=CC(=CC=C1)S([O-])(=O)=O	1400	355.218	C19H33NO3S	1.76	RTI	29.26	29.27	29.26	29.2633	0.0057735	0.0197295
pre	C15-APS	CCCCCCCCCCCCCCC[N+]1=CC(=CC=C1)S([O-])(=O)=O	1500	369.234	C20H35NO3S	2.21	RTI	31.12	31.1	31.08	31.1	0.02	0.0643087		pre	C15-APS	CCCCCCCCCCCCCCC[N+]1=CC(=CC=C1)S([O-])(=O)=O	1500	369.234	C20H35NO3S	2.21	RTI	31.1	31.1	31.11	31.1033	0.0057735	0.0185623
pre	C16-APS	CCCCCCCCCCCCCCCC[N+]1=CC(=CC=C1)S([O-])(=O)=O	1600	383.249	C21H37NO3S	2.65	RTI	33.01	32.99	32.97	32.99	0.02	0.0606244		pre	C16-APS	CCCCCCCCCCCCCCCC[N+]1=CC(=CC=C1)S([O-])(=O)=O	1600	383.249	C21H37NO3S	2.65	RTI	32.99	33	32.99	32.9933	0.0057735	0.017499
pre	C17-APS	CCCCCCCCCCCCCCCCC[N+]1=CC(=CC=C1)S([O-])(=O)=O	1700	397.265	C22H39NO3S	3.1	RTI	34.9	34.89	34.88	34.89	0.01	0.0286615		pre	C17-APS	CCCCCCCCCCCCCCCCC[N+]1=CC(=CC=C1)S([O-])(=O)=O	1700	397.265	C22H39NO3S	3.1	RTI	34.9	34.9	34.92	34.9067	0.011547	0.0330797
pre	C18-APS	CCCCCCCCCCCCCCCCCC[N+]1=CC(=CC=C1)S([O-])(=O)=O	1800	411.281	C23H41NO3S	3.54	RTI	36.8	36.78	36.77	36.7833	0.0152753	0.0415276		pre	C18-APS	CCCCCCCCCCCCCCCCCC[N+]1=CC(=CC=C1)S([O-])(=O)=O	1800	411.281	C23H41NO3S	3.54	RTI	36.79	36.79	36.79	36.79	0	0
pre	C19-APS	CCCCCCCCCCCCCCCCCCC[N+]1=CC(=CC=C1)S([O-])(=O)=O	1900	425.296	C24H43NO3S	3.99	RTI	38.59	38.6	38.57	38.5867	0.0152753	0.0395869		pre	C19-APS	CCCCCCCCCCCCCCCCCCC[N+]1=CC(=CC=C1)S([O-])(=O)=O	1900	425.296	C24H43NO3S	3.99	RTI	38.59	38.61	38.61	38.6033	0.011547	0.0299119
pre	C20-APS	CCCCCCCCCCCCCCCCCCCC[N+]1=CC(=CC=C1)S([O-])(=O)=O	2000	439.312	C25H45NO3S	4.43	RTI	40.26	40.27	40.26	40.2633	0.0057735	0.0143394		pre	C20-APS	CCCCCCCCCCCCCCCCCCCC[N+]1=CC(=CC=C1)S([O-])(=O)=O	2000	439.312	C25H45NO3S	4.43	RTI	40.27	40.27	40.3	40.28	0.0173205	0.0430003
1	VITAMIN D2	CC(C)[C@@H](C)\C=C\[C@@H](C)[C@H]1CC[C@@]2([H])\C(CCC[C@]12C)=C\C=C1\C[C@@H](O)CCC1=C		396.339	C28H44O	7.05056	P7_A	n.d.	n.d.	n.d.	#DIV/0!	#DIV/0!	#DIV/0!		1	VITAMIN D2	CC(C)[C@@H](C)\C=C\[C@@H](C)[C@H]1CC[C@@]2([H])\C(CCC[C@]12C)=C\C=C1\C[C@@H](O)CCC1=C		396.339	C28H44O	7.05056	P7_A	n.d.	n.d.	n.d.	#DIV/0!	#DIV/0!	#DIV/0!
2	SQUALENE	CC(C)=CCC\C(C)=C/CC\C(C)=C\CC\C=C(/C)CC\C=C(/C)CCC=C(C)C		410.391	C30H50	10.422	P7_A	n.d.	n.d.	n.d.	#DIV/0!	#DIV/0!	#DIV/0!		2	SQUALENE	CC(C)=CCC\C(C)=C/CC\C(C)=C\CC\C=C(/C)CC\C=C(/C)CCC=C(C)C		410.391	C30H50	10.422	P7_A	n.d.	n.d.	n.d.	#DIV/0!	#DIV/0!	#DIV/0!
3	4-COUMARATE	OC(=O)\C=C\C1=CC=C(O)C=C1		164.047	C9H8O3	1.83252	P7_A	12.5	12.49	12.46	12.4833	0.0208167	0.166756		3	4-COUMARATE	OC(=O)\C=C\C1=CC=C(O)C=C1		164.047	C9H8O3	1.83252	P7_A	12.2	12.23	12.25	12.2267	0.0251661	0.20583
4	NONANOATE	CCCCCCCCC(O)=O		158.131	C9H18O2	3.1446	P7_A	n.d.	n.d.	n.d.	#DIV/0!	#DIV/0!	#DIV/0!		4	NONANOATE	CCCCCCCCC(O)=O		158.131	C9H18O2	3.1446	P7_A	n.d.	n.d.	n.d.	#DIV/0!	#DIV/0!	#DIV/0!
5	ESTRADIOL-17ALPHA	CC12CCC3C(C1CCC2O)CCC4=C3C=CC(=C4)O		272.178	C18H24O2	3.7455	P7_A	22.94	22.96	22.95	22.95	0.01	0.043573		5	ESTRADIOL-17ALPHA	CC12CCC3C(C1CCC2O)CCC4=C3C=CC(=C4)O		272.178	C18H24O2	3.7455	P7_A	n.d.	n.d.	n.d.	#DIV/0!	#DIV/0!	#DIV/0!
6	CAPRYLATE	CCCCCCCC(O)=O		144.115	C8H16O2	2.70003	P7_A	n.d.	n.d.	n.d.	#DIV/0!	#DIV/0!	#DIV/0!		6	CAPRYLATE	CCCCCCCC(O)=O		144.115	C8H16O2	2.70003	P7_A	n.d.	n.d.	n.d.	#DIV/0!	#DIV/0!	#DIV/0!
7	URSODEOXYCHOLATE	CC(CCC(=O)O)C1CCC2C1(CCC3C2C(CC4C3(CCC(C4)O)C)O)C		392.293	C24H40O4	3.71331	P7_A	26.78	26.76	26.8	26.78	0.02	0.0746826		7	URSODEOXYCHOLATE	CC(CCC(=O)O)C1CCC2C1(CCC3C2C(CC4C3(CCC(C4)O)C)O)C		392.293	C24H40O4	3.71331	P7_A	n.d.	n.d.	n.d.	#DIV/0!	#DIV/0!	#DIV/0!
8	PETROSELINATE	CCCCCCCCCCC/C=C\CCCCC(O)=O		282.256	C18H34O2	6.7838	P7_A	n.d.	n.d.	n.d.	#DIV/0!	#DIV/0!	#DIV/0!		8	PETROSELINATE	CCCCCCCCCCC/C=C\CCCCC(O)=O		282.256	C18H34O2	6.7838	P7_A	40.73	40.74	40.75	40.74	0.01	0.0245459
9	DIPALMITOYLGLYCEROL	CCCCCCCCCCCCCCCC(=O)OCC(CO)OC(=O)CCCCCCCCCCCCCCC		568.507	C35H68O5	12.0031	P7_A	n.d.	n.d.	n.d.	#DIV/0!	#DIV/0!	#DIV/0!		9	DIPALMITOYLGLYCEROL	CCCCCCCCCCCCCCCC(=O)OCC(CO)OC(=O)CCCCCCCCCCCCCCC		568.507	C35H68O5	12.0031	P7_A	n.d.	n.d.	n.d.	#DIV/0!	#DIV/0!	#DIV/0!
10	DEOXYCHOLATE	[H][C@@]12CC[C@H]([C@H](C)CCC(O)=O)[C@@]1(C)[C@@H](O)C[C@@]1([H])[C@@]2([H])CC[C@]2([H])C[C@H](O)CC[C@]12C		392.293	C24H40O4	3.79126	P7_A	27.28	27.78	27.25	27.4367	0.297714	1.08509		10	DEOXYCHOLATE	[H][C@@]12CC[C@H]([C@H](C)CCC(O)=O)[C@@]1(C)[C@@H](O)C[C@@]1([H])[C@@]2([H])CC[C@]2([H])C[C@H](O)CC[C@]12C		392.293	C24H40O4	3.79126	P7_A	n.d.	n.d.	n.d.	#DIV/0!	#DIV/0!	#DIV/0!
11	LITHOCHOLATE	[H][C@@]12CC[C@H]([C@H](C)CCC(O)=O)[C@@]1(C)CC[C@@]1([H])[C@@]2([H])CCC2C[C@H](O)CC[C@]12C		376.298	C24H40O3	5.02207	P7_A	n.d.	n.d.	n.d.	#DIV/0!	#DIV/0!	#DIV/0!		11	LITHOCHOLATE	[H][C@@]12CC[C@H]([C@H](C)CCC(O)=O)[C@@]1(C)CC[C@@]1([H])[C@@]2([H])CCC2C[C@H](O)CC[C@]12C		376.298	C24H40O3	5.02207	P7_A	31.96	31.94	34.22	32.7067	1.31062	4.00721
12	PROTOPORPHYRIN	CC1=C(CCC(O)=O)/C2=C/C3=N/C(=C\C4=C(C)C(C=C)=C(N4)/C=C4\N=C(\C=C\1/N\2)C(C=C)=C4C)/C(C)=C3CCC(O)=O		562.258	C34H34N4O4	6.58492	P7_A	n.d.	n.d.	n.d.	#DIV/0!	#DIV/0!	#DIV/0!		12	PROTOPORPHYRIN	CC1=C(CCC(O)=O)/C2=C/C3=N/C(=C\C4=C(C)C(C=C)=C(N4)/C=C4\N=C(\C=C\1/N\2)C(C=C)=C4C)/C(C)=C3CCC(O)=O		562.258	C34H34N4O4	6.58492	P7_A	n.d.	n.d.	n.d.	#DIV/0!	#DIV/0!	#DIV/0!
1	HEPTANOATE	CCCCCCC(O)=O		130.099	C7H14O2	2.25546	P7_B	n.d.	n.d.	n.d.	#DIV/0!	#DIV/0!	#DIV/0!		1	HEPTANOATE	CCCCCCC(O)=O		130.099	C7H14O2	2.25546	P7_B	13.12	13.11	13.11	13.1133	0.0057735	0.0440277
2	RETINOL	C\C(=C/CO)\C=C\C=C(/C)\C=C\C1=C(C)CCCC1(C)C		286.23	C20H30O	4.69409	P7_B	n.d.	n.d.	n.d.	#DIV/0!	#DIV/0!	#DIV/0!		2	RETINOL	C\C(=C/CO)\C=C\C=C(/C)\C=C\C1=C(C)CCCC1(C)C		286.23	C20H30O	4.69409	P7_B	n.d.	n.d.	n.d.	#DIV/0!	#DIV/0!	#DIV/0!
3	MENAQUINONE	CC(C)=CCC\C(C)=C\CC\C(C)=C\CC\C(C)=C\CC\C(C)=C\CC\C(C)=C\CC1=C(C)C(=O)C2=CC=CC=C2C1=O		580.428	C41H56O2	11.7991	P7_B	n.d.	n.d.	n.d.	#DIV/0!	#DIV/0!	#DIV/0!		3	MENAQUINONE	CC(C)=CCC\C(C)=C\CC\C(C)=C\CC\C(C)=C\CC\C(C)=C\CC\C(C)=C\CC1=C(C)C(=O)C2=CC=CC=C2C1=O		580.428	C41H56O2	11.7991	P7_B	n.d.	n.d.	n.d.	#DIV/0!	#DIV/0!	#DIV/0!
4	ELAIDATE	CCCCCCCC\C=C\CCCCCCCC(O)=O		282.256	C18H34O2	6.7838	P7_B	n.d.	n.d.	n.d.	#DIV/0!	#DIV/0!	#DIV/0!		4	ELAIDATE	CCCCCCCC\C=C\CCCCCCCC(O)=O		282.256	C18H34O2	6.7838	P7_B	41.1	41.12	41.13	41.1167	0.0152753	0.037151
5	CHENODEOXYCHOLATE	CC(CCC(=O)O)C1CCC2C1(CCC3C2C(CC4C3(CCC(C4)O)C)O)C		392.293	C24H40O4	3.71331	P7_B	26.78	26.76	26.8	26.78	0.02	0.0746826		5	CHENODEOXYCHOLATE	CC(CCC(=O)O)C1CCC2C1(CCC3C2C(CC4C3(CCC(C4)O)C)O)C		392.293	C24H40O4	3.71331	P7_B	n.d.	n.d.	n.d.	#DIV/0!	#DIV/0!	#DIV/0!
6	MYRISTATE	CCCCCCCCCCCCCC(O)=O		228.209	C14H28O2	5.36745	P7_B	n.d.	n.d.	n.d.	#DIV/0!	#DIV/0!	#DIV/0!		6	MYRISTATE	CCCCCCCCCCCCCC(O)=O		228.209	C14H28O2	5.36745	P7_B	36.81	36.81	36.84	36.82	0.0173205	0.047041
7	CHOLESTERYL OLEATE	CCCCCCCC\C=C/CCCCCCCC(=O)O[C@H]1CC[C@@]2(C)C(=CC[C@@]3([H])[C@]4([H])CC[C@]([H])([C@H](C)CCCC(C)C)[C@@]4(C)CC[C@]23[H])C1		650.6	C45H78O2	14.5612	P7_B	n.d.	n.d.	n.d.	#DIV/0!	#DIV/0!	#DIV/0!		7	CHOLESTERYL OLEATE	CCCCCCCC\C=C/CCCCCCCC(=O)O[C@H]1CC[C@@]2(C)C(=CC[C@@]3([H])[C@]4([H])CC[C@]([H])([C@H](C)CCCC(C)C)[C@@]4(C)CC[C@]23[H])C1		650.6	C45H78O2	14.5612	P7_B	n.d.	n.d.	n.d.	#DIV/0!	#DIV/0!	#DIV/0!
8	ROSMARINATE	OC(=O)[C@@H](CC1=CC(O)=C(O)C=C1)OC(=O)\C=C\C1=CC(O)=C(O)C=C1		360.085	C18H16O8	3.00413	P7_B	15.72	15.73	15.72	15.7233	0.0057735	0.0367193		8	ROSMARINATE	OC(=O)[C@@H](CC1=CC(O)=C(O)C=C1)OC(=O)\C=C\C1=CC(O)=C(O)C=C1		360.085	C18H16O8	3.00413	P7_B	15.56	15.58	15.61	15.5833	0.0251661	0.161494
9	GLYCERYL TRIPALMITATE	CCCCCCCCCCCCCCCC(=O)OCC(COC(=O)CCCCCCCCCCCCCCC)OC(=O)CCCCCCCCCCCCCCC		806.736	C51H98O6	18.9241	P7_B	n.d.	n.d.	n.d.	#DIV/0!	#DIV/0!	#DIV/0!		9	GLYCERYL TRIPALMITATE	CCCCCCCCCCCCCCCC(=O)OCC(COC(=O)CCCCCCCCCCCCCCC)OC(=O)CCCCCCCCCCCCCCC		806.736	C51H98O6	18.9241	P7_B	n.d.	n.d.	n.d.	#DIV/0!	#DIV/0!	#DIV/0!
10	CORTEXOLONE	[H]C12CC[C@](O)(C(=O)CO)[C@@]1(C)CCC1([H])[C@@]2([H])CCC2=CC(=O)CC[C@]12C		346.214	C21H30O4	2.58393	P7_B	20.7	20.7	20.7	20.7	0	0		10	CORTEXOLONE	[H]C12CC[C@](O)(C(=O)CO)[C@@]1(C)CCC1([H])[C@@]2([H])CCC2=CC(=O)CC[C@]12C		346.214	C21H30O4	2.58393	P7_B	20.69	20.71	20.72	20.7067	0.0152753	0.0737697
11	LITHOCHOLYLTAURINE	C[C@H](CCC(=O)NCCS(O)(=O)=O)C1CCC2C3CCC4C[C@H](O)CC[C@]4(C)C3CC[C@]12C		483.302	C26H45NO5S	2.48117	P7_B	n.d.	n.d.	n.d.	#DIV/0!	#DIV/0!	#DIV/0!		11	LITHOCHOLYLTAURINE	C[C@H](CCC(=O)NCCS(O)(=O)=O)C1CCC2C3CCC4C[C@H](O)CC[C@]4(C)C3CC[C@]12C		483.302	C26H45NO5S	2.48117	P7_B	n.d.	n.d.	n.d.	#DIV/0!	#DIV/0!	#DIV/0!
12	PALMITOLEATE	CCCCCC\C=C/CCCCCCCC(O)=O		254.225	C16H30O2	5.89466	P7_B	n.d.	n.d.	n.d.	#DIV/0!	#DIV/0!	#DIV/0!		12	PALMITOLEATE	CCCCCC\C=C/CCCCCCCC(O)=O		254.225	C16H30O2	5.89466	P7_B	37.46	37.46	37.5	37.4733	0.023094	0.0616279
1	PALMITATE	CCCCCCCCCCCCCCCC(O)=O		256.24	C16H32O2	6.25658	P7_C	n.d.	n.d.	n.d.	#DIV/0!	#DIV/0!	#DIV/0!		1	PALMITATE	CCCCCCCCCCCCCCCC(O)=O		256.24	C16H32O2	6.25658	P7_C	40.37	40.37	40.4	40.38	0.0173205	0.0428938
2	LIOTHYRONINE	N[C@@H](CC1=CC(I)=C(OC2=CC=C(O)C(I)=C2)C(I)=C1)C(O)=O		650.79	C15H12I3NO4	2.7985	P7_C	18.86	18.88	18.88	18.8733	0.011547	0.0611816		2	LIOTHYRONINE	N[C@@H](CC1=CC(I)=C(OC2=CC=C(O)C(I)=C2)C(I)=C1)C(O)=O		650.79	C15H12I3NO4	2.7985	P7_C	n.d.	n.d.	n.d.	#DIV/0!	#DIV/0!	#DIV/0!
3	SPHINGANINE	CCCCCCCCCCCCCCC[C@@H](O)[C@@H](N)CO		301.298	C18H39NO2	4.77259	P7_C	26.44	26.44	26.43	26.4367	0.0057735	0.021839		3	SPHINGANINE	CCCCCCCCCCCCCCC[C@@H](O)[C@@H](N)CO		301.298	C18H39NO2	4.77259	P7_C	n.d.	n.d.	n.d.	#DIV/0!	#DIV/0!	#DIV/0!
4	LANOSTEROL	[H][C@@]1(CC[C@@]2(C)C3=C(CC[C@]12C)[C@@]1(C)CC[C@H](O)C(C)(C)[C@]1([H])CC3)[C@H](C)CCC=C(C)C		426.386	C30H50O	7.70667	P7_C	n.d.	n.d.	n.d.	#DIV/0!	#DIV/0!	#DIV/0!		4	LANOSTEROL	[H][C@@]1(CC[C@@]2(C)C3=C(CC[C@]12C)[C@@]1(C)CC[C@H](O)C(C)(C)[C@]1([H])CC3)[C@H](C)CCC=C(C)C		426.386	C30H50O	7.70667	P7_C	n.d.	n.d.	n.d.	#DIV/0!	#DIV/0!	#DIV/0!
5	LAURATE	CCCCCCCCCCCC(O)=O		200.178	C12H24O2	4.47831	P7_C	n.d.	n.d.	n.d.	#DIV/0!	#DIV/0!	#DIV/0!		5	LAURATE	CCCCCCCCCCCC(O)=O		200.178	C12H24O2	4.47831	P7_C	32.73	32.72	32.73	32.7267	0.0057735	0.0176416
6	ARACHIDATE	CCCCCCCCCCCCCCCCCCCC(O)=O		312.303	C20H40O2	8.03486	P7_C	n.d.	n.d.	n.d.	#DIV/0!	#DIV/0!	#DIV/0!		6	ARACHIDATE	CCCCCCCCCCCCCCCCCCCC(O)=O		312.303	C20H40O2	8.03486	P7_C	45.8	45.82	45.84	45.82	0.02	0.0436491
7	ERUCATE	CCCCCCCC\C=C/CCCCCCCCCCCC(O)=O		338.318	C22H42O2	8.56207	P7_C	n.d.	n.d.	n.d.	#DIV/0!	#DIV/0!	#DIV/0!		7	ERUCATE	CCCCCCCC\C=C/CCCCCCCCCCCC(O)=O		338.318	C22H42O2	8.56207	P7_C	45.65	45.66	45.68	45.6633	0.0152753	0.0334519
8	DEOXYCHOLATE	[H][C@@]12CC[C@H]([C@H](C)CCC(O)=O)[C@@]1(C)[C@@H](O)C[C@@]1([H])[C@@]2([H])CC[C@]2([H])C[C@H](O)CC[C@]12C		392.293	C24H40O4	3.79126	P7_C	27.28	27.28	27.25	27.27	0.0173205	0.0635149		8	DEOXYCHOLATE	[H][C@@]12CC[C@H]([C@H](C)CCC(O)=O)[C@@]1(C)[C@@H](O)C[C@@]1([H])[C@@]2([H])CC[C@]2([H])C[C@H](O)CC[C@]12C		392.293	C24H40O4	3.79126	P7_C	n.d.	n.d.	n.d.	#DIV/0!	#DIV/0!	#DIV/0!
9	KETOLEUCINE	CC(C)CC(=O)C(=O)O		130.063	C6H10O3	1.498	P7_C	n.d.	n.d.	n.d.	#DIV/0!	#DIV/0!	#DIV/0!		9	KETOLEUCINE	CC(C)CC(=O)C(=O)O		130.063	C6H10O3	1.498	P7_C	n.d.	n.d.	n.d.	#DIV/0!	#DIV/0!	#DIV/0!
10	EICOSAPENTAENOATE	CC/C=C\C/C=C\C/C=C\C/C=C\C/C=C\CCCC(=O)O		302.225	C20H30O2	6.22525	P7_C	35.92	35.91	35.92	35.9167	0.0057735	0.0160747		10	EICOSAPENTAENOATE	CC/C=C\C/C=C\C/C=C\C/C=C\C/C=C\CCCC(=O)O		302.225	C20H30O2	6.22525	P7_C	35.92	35.91	35.94	35.9233	0.0152753	0.0425218
11	HEPTADECANOATE	CCCCCCCCCCCCCCCCC(O)=O		270.256	C17H34O2	6.70115	P7_C	n.d.	n.d.	n.d.	#DIV/0!	#DIV/0!	#DIV/0!		11	HEPTADECANOATE	CCCCCCCCCCCCCCCCC(O)=O		270.256	C17H34O2	6.70115	P7_C	41.89	41.9	41.9	41.8967	0.0057735	0.0137803
12	GLYCERYL TRIMYRISTATE	CCCCCCCCCCCCCC(=O)OCC(COC(=O)CCCCCCCCCCCCC)OC(=O)CCCCCCCCCCCCC		722.642	C45H86O6	16.2567	P7_C	n.d.	n.d.	n.d.	#DIV/0!	#DIV/0!	#DIV/0!		12	GLYCERYL TRIMYRISTATE	CCCCCCCCCCCCCC(=O)OCC(COC(=O)CCCCCCCCCCCCC)OC(=O)CCCCCCCCCCCCC		722.642	C45H86O6	16.2567	P7_C	n.d.	n.d.	n.d.	#DIV/0!	#DIV/0!	#DIV/0!
1	LINOLEATE	CCCCC\C=C/C\C=C/CCCCCCCC(O)=O		280.24	C18H32O2	6.42188	P7_D	n.d.	n.d.	n.d.	#DIV/0!	#DIV/0!	#DIV/0!		1	LINOLEATE	CCCCC\C=C/C\C=C/CCCCCCCC(O)=O		280.24	C18H32O2	6.42188	P7_D	38.39	38.38	38.4	38.39	0.01	0.0260485
2	SPHINGOMYELIN	CCCCCCCCCCCCCCCCCC(N[C@@](COP([O-])(OCC[N+](C)(C)C)=O)([C@](O)(/C=C/CCCCCCCCCCCCC)[H])[H])=O		730.599	C41H83N2O6P	7.8652	P7_D	n.d.	n.d.	n.d.	#DIV/0!	#DIV/0!	#DIV/0!		2	SPHINGOMYELIN	CCCCCCCCCCCCCCCCCC(N[C@@](COP([O-])(OCC[N+](C)(C)C)=O)([C@](O)(/C=C/CCCCCCCCCCCCC)[H])[H])=O		730.599	C41H83N2O6P	7.8652	P7_D	n.d.	n.d.	n.d.	#DIV/0!	#DIV/0!	#DIV/0!
3	7-DEHYDROCHOLESTEROL	[H][C@@]12CC[C@H]([C@H](C)CCCC(C)C)[C@@]1(C)CC[C@@]1([H])C2=CC=C2C[C@@H](O)CC[C@]12C		384.339	C27H44O	6.70731	P7_D	n.d.	n.d.	n.d.	#DIV/0!	#DIV/0!	#DIV/0!		3	7-DEHYDROCHOLESTEROL	[H][C@@]12CC[C@H]([C@H](C)CCCC(C)C)[C@@]1(C)CC[C@@]1([H])C2=CC=C2C[C@@H](O)CC[C@]12C		384.339	C27H44O	6.70731	P7_D	n.d.	n.d.	n.d.	#DIV/0!	#DIV/0!	#DIV/0!
4	THYROXINE	N[C@@H](CC1=CC(I)=C(OC2=CC(I)=C(O)C(I)=C2)C(I)=C1)C(O)=O		776.687	C15H11I4NO4	3.72731	P7_D	20.37	20.41	20.39	20.39	0.02	0.0980873		4	THYROXINE	N[C@@H](CC1=CC(I)=C(OC2=CC(I)=C(O)C(I)=C2)C(I)=C1)C(O)=O		776.687	C15H11I4NO4	3.72731	P7_D	n.d.	n.d.	n.d.	#DIV/0!	#DIV/0!	#DIV/0!
5	BIS(2-ETHYLHEXYL)PHTHALATE	CCCCC(CC)COC(=O)C1=CC=CC=C1C(=O)OCC(CC)CCCC		390.277	C24H38O4	8.02536	P7_D	43.21	43.21	43.19	43.2033	0.011547	0.0267271		5	BIS(2-ETHYLHEXYL)PHTHALATE	CCCCC(CC)COC(=O)C1=CC=CC=C1C(=O)OCC(CC)CCCC		390.277	C24H38O4	8.02536	P7_D	n.d.	n.d.	n.d.	#DIV/0!	#DIV/0!	#DIV/0!
6	GAMMA-LINOLENATE	CCCCC\C=C/C\C=C/C\C=C/CCCCC(O)=O		278.225	C18H30O2	6.05996	P7_D	n.d.	n.d.	n.d.	#DIV/0!	#DIV/0!	#DIV/0!		6	GAMMA-LINOLENATE	CCCCC\C=C/C\C=C/C\C=C/CCCCC(O)=O		278.225	C18H30O2	6.05996	P7_D	36.54	36.52	36.55	36.5367	0.0152753	0.041808
7	OMEGA-HYDROXYDODECANOATE	OCCCCCCCCCCCC(O)=O		216.173	C12H24O3	3.04163	P7_D	21.88	21.91	21.87	21.8867	0.0208167	0.0951111		7	OMEGA-HYDROXYDODECANOATE	OCCCCCCCCCCCC(O)=O		216.173	C12H24O3	3.04163	P7_D	21.88	21.88	21.9	21.8867	0.011547	0.0527582
8	METHYL JASMONATE	CC\C=C/C[C@@H]1[C@@H](CC(=O)OC)CCC1=O		224.141	C13H20O3	2.5602	P7_D	n.d.	n.d.	n.d.	#DIV/0!	#DIV/0!	#DIV/0!		8	METHYL JASMONATE	CC\C=C/C[C@@H]1[C@@H](CC(=O)OC)CCC1=O		224.141	C13H20O3	2.5602	P7_D	n.d.	n.d.	n.d.	#DIV/0!	#DIV/0!	#DIV/0!
9	DIPALMITOYL-PHOSPHATIDYLCHOLINE	CCCCCCCCCCCCCCCC(=O)OC[C@H](COP([O-])(=O)OCC[N+](C)(C)C)OC(=O)CCCCCCCCCCCCCCC		733.562	C40H80NO8P	8.1138	P7_D	n.d.	n.d.	n.d.	#DIV/0!	#DIV/0!	#DIV/0!		9	DIPALMITOYL-PHOSPHATIDYLCHOLINE	CCCCCCCCCCCCCCCC(=O)OC[C@H](COP([O-])(=O)OCC[N+](C)(C)C)OC(=O)CCCCCCCCCCCCCCC		733.562	C40H80NO8P	8.1138	P7_D	n.d.	n.d.	n.d.	#DIV/0!	#DIV/0!	#DIV/0!
10	HEXADECANOL	CCCCCCCCCCCCCCCCO		242.261	C16H34O	6.14015	P7_D	n.d.	n.d.	n.d.	#DIV/0!	#DIV/0!	#DIV/0!		10	HEXADECANOL	CCCCCCCCCCCCCCCCO		242.261	C16H34O	6.14015	P7_D	42.8	42.83	42.89	42.84	0.0458258	0.10697
11	5,6 DIMETHYLBENZIMIDAZOLE	CC1=CC2=C(C=C1C)N=CN2		146.084	C9H10N2	2.28635	P7_D	10.55	10.56	10.53	10.5467	0.0152753	0.144835		11	5,6 DIMETHYLBENZIMIDAZOLE	CC1=CC2=C(C=C1C)N=CN2		146.084	C9H10N2	2.28635	P7_D	10.19	10.19	10.28	10.22	0.0519615	0.50843
12	RETINOATE	C\C(\C=C\C1=C(C)CCCC1(C)C)=C/C=C/C(/C)=C/C(O)=O		300.209	C20H28O2	5.01437	P7_D	n.d.	n.d.	n.d.	#DIV/0!	#DIV/0!	#DIV/0!		12	RETINOATE	C\C(\C=C\C1=C(C)CCCC1(C)C)=C/C=C/C(/C)=C/C(O)=O		300.209	C20H28O2	5.01437	P7_D	n.d.	n.d.	n.d.	#DIV/0!	#DIV/0!	#DIV/0!
1	INDOLE	N1C=CC2=C1C=CC=C2		117.058	C8H7N	2.07201	P7_E	n.d.	n.d.	n.d.	#DIV/0!	#DIV/0!	#DIV/0!		1	INDOLE	N1C=CC2=C1C=CC=C2		117.058	C8H7N	2.07201	P7_E	n.d.	n.d.	n.d.	#DIV/0!	#DIV/0!	#DIV/0!
2	CHOLATE	[H][C@@]1(CC[C@@]2([H])[C@]3([H])[C@H](O)C[C@]4([H])C[C@H](O)CC[C@]4(C)[C@@]3([H])C[C@H](O)[C@]12C)[C@H](C)CCC(O)=O		408.288	C24H40O5	2.48249	P7_E	n.d.	n.d.	n.d.	#DIV/0!	#DIV/0!	#DIV/0!		2	CHOLATE	[H][C@@]1(CC[C@@]2([H])[C@]3([H])[C@H](O)C[C@]4([H])C[C@H](O)CC[C@]4(C)[C@@]3([H])C[C@H](O)[C@]12C)[C@H](C)CCC(O)=O		408.288	C24H40O5	2.48249	P7_E	n.d.	n.d.	n.d.	#DIV/0!	#DIV/0!	#DIV/0!
3	PHYLLOQUINONE	CC1=C(C(=O)C2=CC=CC=C2C1=O)CC=C(C)CCCC(C)CCCC(C)CCCC(C)C		450.35	C31H46O2	9.69645	P7_E	n.d.	n.d.	n.d.	#DIV/0!	#DIV/0!	#DIV/0!		3	PHYLLOQUINONE	CC1=C(C(=O)C2=CC=CC=C2C1=O)CC=C(C)CCCC(C)CCCC(C)CCCC(C)C		450.35	C31H46O2	9.69645	P7_E	n.d.	n.d.	n.d.	#DIV/0!	#DIV/0!	#DIV/0!
4	CHOLESTERYL PALMITATE	[H][C@@]1(CC[C@@]2([H])[C@]3([H])CC=C4C[C@H](CC[C@]4(C)[C@@]3([H])CC[C@]12C)OC(=O)CCCCCCCCCCCCCCC)[C@H](C)CCCC(C)C		624.585	C43H76O2	14.0339	P7_E	n.d.	n.d.	n.d.	#DIV/0!	#DIV/0!	#DIV/0!		4	CHOLESTERYL PALMITATE	[H][C@@]1(CC[C@@]2([H])[C@]3([H])CC=C4C[C@H](CC[C@]4(C)[C@@]3([H])CC[C@]12C)OC(=O)CCCCCCCCCCCCCCC)[C@H](C)CCCC(C)C		624.585	C43H76O2	14.0339	P7_E	n.d.	n.d.	n.d.	#DIV/0!	#DIV/0!	#DIV/0!
5	QUINOLINE	C1=CC=C2N=CC=CC2=C1		129.058	C9H7N	2.1309	P7_E	n.d.	n.d.	n.d.	#DIV/0!	#DIV/0!	#DIV/0!		5	QUINOLINE	C1=CC=C2N=CC=CC2=C1		129.058	C9H7N	2.1309	P7_E	n.d.	n.d.	n.d.	#DIV/0!	#DIV/0!	#DIV/0!
6	DOCOSAHEXAENOATE	CC\C=C/C\C=C/C\C=C/C\C=C/C\C=C/C\C=C/CCC(O)=O		328.24	C22H32O2	6.75246	P7_E	n.d.	n.d.	n.d.	#DIV/0!	#DIV/0!	#DIV/0!		6	DOCOSAHEXAENOATE	CC\C=C/C\C=C/C\C=C/C\C=C/C\C=C/C\C=C/CCC(O)=O		328.24	C22H32O2	6.75246	P7_E	37.35	37.34	37.36	37.35	0.01	0.0267738
7	DIETHYL 2-METHYL-3-OXOSUCCINATE	CCOC(=O)C(C)C(=O)C(=O)OCC		202.084	C9H14O5	1.73983	P7_E	n.d.	n.d.	n.d.	#DIV/0!	#DIV/0!	#DIV/0!		7	DIETHYL 2-METHYL-3-OXOSUCCINATE	CCOC(=O)C(C)C(=O)C(=O)OCC		202.084	C9H14O5	1.73983	P7_E	n.d.	n.d.	n.d.	#DIV/0!	#DIV/0!	#DIV/0!
8	RETINYL PALMITATE	CCCCCCCCCCCCCCCC(=O)OC\C=C(/C)\C=C\C=C(/C)\C=C\C1=C(C)CCCC1(C)C		524.459	C36H60O2	11.6151	P7_E	n.d.	n.d.	n.d.	#DIV/0!	#DIV/0!	#DIV/0!		8	RETINYL PALMITATE	CCCCCCCCCCCCCCCC(=O)OC\C=C(/C)\C=C\C=C(/C)\C=C\C1=C(C)CCCC1(C)C		524.459	C36H60O2	11.6151	P7_E	n.d.	n.d.	n.d.	#DIV/0!	#DIV/0!	#DIV/0!
9	2-UNDECANONE	CCCCCCCCCC(=O)C		170.167	C11H22O	3.9188	P7_E	n.d.	n.d.	n.d.	#DIV/0!	#DIV/0!	#DIV/0!		9	2-UNDECANONE	CCCCCCCCCC(=O)C		170.167	C11H22O	3.9188	P7_E	n.d.	n.d.	n.d.	#DIV/0!	#DIV/0!	#DIV/0!
10	1-HYDROXY-2-NAPHTHOATE	C1=CC=C2C(=C1)C=CC(=C2O)C(=O)O		188.047	C11H8O3	2.96674	P7_E	23.06	23.07	23.05	23.06	0.01	0.0433651		10	1-HYDROXY-2-NAPHTHOATE	C1=CC=C2C(=C1)C=CC(=C2O)C(=O)O		188.047	C11H8O3	2.96674	P7_E	23.03	23.05	23.07	23.05	0.02	0.0867679
11	DIPALMITOYL-PHOSPHOETHANOLAMINE	[H][C@@](COC(=O)CCCCCCCCCCCCCCC)(COP(O)(=O)OCCN)OC(=O)CCCCCCCCCCCCCCC		691.515	C37H74NO8P	10.4509	P7_E	n.d.	n.d.	n.d.	#DIV/0!	#DIV/0!	#DIV/0!		11	DIPALMITOYL-PHOSPHOETHANOLAMINE	[H][C@@](COC(=O)CCCCCCCCCCCCCCC)(COP(O)(=O)OCCN)OC(=O)CCCCCCCCCCCCCCC		691.515	C37H74NO8P	10.4509	P7_E	n.d.	n.d.	n.d.	#DIV/0!	#DIV/0!	#DIV/0!
12	PHENYLPYRUVATE	OC(=O)C(=O)CC1=CC=CC=C1		164.047	C9H8O3	1.90021	P7_E	n.d.	n.d.	n.d.	#DIV/0!	#DIV/0!	#DIV/0!		12	PHENYLPYRUVATE	OC(=O)C(=O)CC1=CC=CC=C1		164.047	C9H8O3	1.90021	P7_E	12.2	12.23	12.5	12.31	0.165227	1.34222
1	TRANS-CINNAMATE	OC(=O)\C=C\C1=CC=CC=C1		148.052	C9H8O2	2.13609	P7_F	18.32	18.35	18.33	18.3333	0.0152753	0.0833196		1	TRANS-CINNAMATE	OC(=O)\C=C\C1=CC=CC=C1		148.052	C9H8O2	2.13609	P7_F	n.d.	n.d.	n.d.	#DIV/0!	#DIV/0!	#DIV/0!
2	OLEATE	CCCCCCCC\C=C/CCCCCCCC(O)=O		282.256	C18H34O2	6.7838	P7_F	n.d.	n.d.	n.d.	#DIV/0!	#DIV/0!	#DIV/0!		2	OLEATE	CCCCCCCC\C=C/CCCCCCCC(O)=O		282.256	C18H34O2	6.7838	P7_F	41.1	41.12	41.13	41.1167	0.0152753	0.037151
3	STEARATE	CCCCCCCCCCCCCCCCCC(O)=O		284.272	C18H36O2	7.14572	P7_F	n.d.	n.d.	n.d.	#DIV/0!	#DIV/0!	#DIV/0!		3	STEARATE	CCCCCCCCCCCCCCCCCC(O)=O		284.272	C18H36O2	7.14572	P7_F	43.2	43.21	43.26	43.2233	0.0321455	0.0743707
4	BETA-CAROTENE	C\C(\C=C\C=C(/C)\C=C\C1=C(C)CCCC1(C)C)=C/C=C/C=C(\C)/C=C/C=C(\C)/C=C/C1=C(C)CCCC1(C)C		536.438	C40H56	11.1241	P7_F	n.d.	n.d.	n.d.	#DIV/0!	#DIV/0!	#DIV/0!		4	BETA-CAROTENE	C\C(\C=C\C=C(/C)\C=C\C1=C(C)CCCC1(C)C)=C/C=C/C=C(\C)/C=C/C=C(\C)/C=C/C1=C(C)CCCC1(C)C		536.438	C40H56	11.1241	P7_F	n.d.	n.d.	n.d.	#DIV/0!	#DIV/0!	#DIV/0!
5	25-HYDROXYCHOLESTEROL	[H]C12CC[C@H]([C@H](C)CCCC(C)(C)O)[C@@]1(C)CCC1([H])[C@@]2([H])CC=C2C[C@@H](O)CC[C@]12C		402.35	C27H46O2	5.64177	P7_F	43.28	43.26	43.25	43.2633	0.0152753	0.0353076		5	25-HYDROXYCHOLESTEROL	[H]C12CC[C@H]([C@H](C)CCCC(C)(C)O)[C@@]1(C)CCC1([H])[C@@]2([H])CC=C2C[C@@H](O)CC[C@]12C		402.35	C27H46O2	5.64177	P7_F	n.d.	n.d.	n.d.	#DIV/0!	#DIV/0!	#DIV/0!
6	NERVONATE	CCCCCCCC\C=C/CCCCCCCCCCCCCC(O)=O		366.35	C24H46O2	9.45121	P7_F	n.d.	n.d.	n.d.	#DIV/0!	#DIV/0!	#DIV/0!		6	NERVONATE	CCCCCCCC\C=C/CCCCCCCCCCCCCC(O)=O		366.35	C24H46O2	9.45121	P7_F	n.d.	n.d.	n.d.	#DIV/0!	#DIV/0!	#DIV/0!
7	DESMOSTEROL	[H][C@@]12CC[C@H]([C@H](C)CCC=C(C)C)[C@@]1(C)CC[C@@]1([H])[C@@]2([H])CC=C2C[C@@H](O)CC[C@]12C		384.339	C27H44O	6.70731	P7_F	37.06	37.07	37.07	37.0667	0.0057735	0.015576		7	DESMOSTEROL	[H][C@@]12CC[C@H]([C@H](C)CCC=C(C)C)[C@@]1(C)CC[C@@]1([H])[C@@]2([H])CC=C2C[C@@H](O)CC[C@]12C		384.339	C27H44O	6.70731	P7_F	n.d.	n.d.	n.d.	#DIV/0!	#DIV/0!	#DIV/0!
8	DEOXYCORTICOSTERONE ACETATE	CC(=O)OCC(=O)C1CCC2C1(CCC3C2CCC4=CC(=O)CCC34C)C		372.23	C23H32O4	3.77248	P7_F	27.36	27.38	27.37	27.37	0.01	0.0365364		8	DEOXYCORTICOSTERONE ACETATE	CC(=O)OCC(=O)C1CCC2C1(CCC3C2CCC4=CC(=O)CCC34C)C		372.23	C23H32O4	3.77248	P7_F	n.d.	n.d.	n.d.	#DIV/0!	#DIV/0!	#DIV/0!
9	OLEOYL-GLYCEROL	CCCCCCCCC=CCCCCCCCC(=O)OCC(CO)O		356.293	C21H40O4	5.60926	P7_F	38.83	38.84	38.82	38.83	0.01	0.0257533		9	OLEOYL-GLYCEROL	CCCCCCCCC=CCCCCCCCC(=O)OCC(CO)O		356.293	C21H40O4	5.60926	P7_F	n.d.	n.d.	n.d.	#DIV/0!	#DIV/0!	#DIV/0!
10	ALPHA-TOCOPHEROL	CC(C)CCC[C@@H](C)CCC[C@@H](C)CCC[C@]1(C)CCC2=C(O1)C(C)=C(C)C(O)=C2C		430.381	C29H50O2	10.5077	P7_F	n.d.	n.d.	n.d.	#DIV/0!	#DIV/0!	#DIV/0!		10	ALPHA-TOCOPHEROL	CC(C)CCC[C@@H](C)CCC[C@@H](C)CCC[C@]1(C)CCC2=C(O1)C(C)=C(C)C(O)=C2C		430.381	C29H50O2	10.5077	P7_F	n.d.	n.d.	n.d.	#DIV/0!	#DIV/0!	#DIV/0!
11	GLYCEROL-MYRISTATE	CCCCCCCCCCCCCC(=O)OCC(CO)O		302.246	C17H34O4	4.1929	P7_F	34.22	34.22	34.23	34.2233	0.0057735	0.0168701		11	GLYCEROL-MYRISTATE	CCCCCCCCCCCCCC(=O)OCC(CO)O		302.246	C17H34O4	4.1929	P7_F	n.d.	n.d.	n.d.	#DIV/0!	#DIV/0!	#DIV/0!
12	TRICOSANOATE	CCCCCCCCCCCCCCCCCCCCCCC(O)=O		354.35	C23H46O2	9.36856	P7_F	n.d.	n.d.	n.d.	#DIV/0!	#DIV/0!	#DIV/0!		12	TRICOSANOATE	CCCCCCCCCCCCCCCCCCCCCCC(O)=O		354.35	C23H46O2	9.36856	P7_F	n.d.	n.d.	n.d.	#DIV/0!	#DIV/0!	#DIV/0!
1	COENZYME Q10	CC1=C(C(=O)C(=C(C1=O)OC)OC)CC=C(C)CCC=C(C)CCC=C(C)CCC=C(C)CCC=C(C)CCC=C(C)CCC=C(C)CCC=C(C)CCC=C(C)CCC=C(C)C		862.684	C59H90O4	17.1561	P7_G	n.d.	n.d.	n.d.	#DIV/0!	#DIV/0!	#DIV/0!		1	COENZYME Q10	CC1=C(C(=O)C(=C(C1=O)OC)OC)CC=C(C)CCC=C(C)CCC=C(C)CCC=C(C)CCC=C(C)CCC=C(C)CCC=C(C)CCC=C(C)CCC=C(C)CCC=C(C)C		862.684	C59H90O4	17.1561	P7_G	n.d.	n.d.	n.d.	#DIV/0!	#DIV/0!	#DIV/0!
2	CORTISONE	[H][C@@]12CC[C@](O)(C(=O)CO)[C@@]1(C)CC(=O)[C@@]1([H])[C@@]2([H])CCC2=CC(=O)CC[C@]12C		360.194	C21H28O5	1.66068	P7_G	18.24	18.27	18.26	18.2567	0.0152753	0.0836694		2	CORTISONE	[H][C@@]12CC[C@](O)(C(=O)CO)[C@@]1(C)CC(=O)[C@@]1([H])[C@@]2([H])CCC2=CC(=O)CC[C@]12C		360.194	C21H28O5	1.66068	P7_G	18.2	18.22	18.24	18.22	0.02	0.109769
3	DECANOATE	CCCCCCCCCC(O)=O		172.146	C10H20O2	3.58917	P7-G	n.d.	n.d.	n.d.	#DIV/0!	#DIV/0!	#DIV/0!		3	DECANOATE	CCCCCCCCCC(O)=O		172.146	C10H20O2	3.58917	P7-G	n.d.	n.d.	n.d.	#DIV/0!	#DIV/0!	#DIV/0!
4	CORTICOSTERONE	CC12CCC(=O)C=C1CCC3C2C(CC4(C3CCC4C(=O)CO)C)O		346.214	C21H30O4	2.02259	P7_G	20.32	20.34	20.32	20.3267	0.011547	0.0568072		4	CORTICOSTERONE	CC12CCC(=O)C=C1CCC3C2C(CC4(C3CCC4C(=O)CO)C)O		346.214	C21H30O4	2.02259	P7_G	20.33	20.33	20.34	20.3333	0.0057735	0.0283943
5															5
6															6
7															7
8															8
9															9
10															10
11															11
12															12
1															1
2															2
3															3
4															4
5															5
6															6
7															7
8															8
9															9
10															10
11															11
12															12
post	C1-APS	C[N+]1=CC(=CC=C1)S([O-])(=O)=O	100	173.015	C6H7NO3S	-4.01	RTI	1.45	1.43	1.44	0.733333	0.01	1.36364		post	C1-APS	C[N+]1=CC(=CC=C1)S([O-])(=O)=O	100	173.015	C6H7NO3S	-4.01	RTI	1.48	1.48	1.48	1.48	2.71948e-16	1.83749e-14
post	C2-APS	CC[N+]1=CC(=CC=C1)S([O-])(=O)=O	200	187.03	C7H9NO3S	-3.65	RTI	1.5	1.49	1.49	0.773333	0.0057735	0.746574		post	C2-APS	CC[N+]1=CC(=CC=C1)S([O-])(=O)=O	200	187.03	C7H9NO3S	-3.65	RTI	1.5	1.5	1.49	1.49667	0.0057735	0.385757
post	C3-APS	CCC[N+]1=CC(=CC=C1)S([O-])(=O)=O	300	201.046	C8H11NO3S	-3.13	RTI	1.68	1.68	1.68	0.893333	0	0		post	C3-APS	CCC[N+]1=CC(=CC=C1)S([O-])(=O)=O	300	201.046	C8H11NO3S	-3.13	RTI	1.66	1.66	1.65	1.65667	0.0057735	0.348501
post	C4-APS	CCCC[N+]1=CC(=CC=C1)S([O-])(=O)=O	400	215.062	C9H13NO3S	-2.68	RTI	2.6	2.59	2.59	1.36	0.0057735	0.424522		post	C4-APS	CCCC[N+]1=CC(=CC=C1)S([O-])(=O)=O	400	215.062	C9H13NO3S	-2.68	RTI	2.63	2.66	2.63	2.64	0.0173205	0.65608
post	C5-APS	CCCCC[N+]1=CC(=CC=C1)S([O-])(=O)=O	500	229.077	C10H15NO3S	-2.24	RTI	6.1	6.11	6.08	3.17333	0.0152753	0.481363		post	C5-APS	CCCCC[N+]1=CC(=CC=C1)S([O-])(=O)=O	500	229.077	C10H15NO3S	-2.24	RTI	6.05	6.1	6.09	6.08	0.0264575	0.435156
post	C6-APS	CCCCCC[N+]1=CC(=CC=C1)S([O-])(=O)=O	600	243.093	C11H17NO3S	-1.79	RTI	12.62	12.61	12.62	4.97	0.0057735	0.116167		post	C6-APS	CCCCCC[N+]1=CC(=CC=C1)S([O-])(=O)=O	600	243.093	C11H17NO3S	-1.79	RTI	12.6	12.61	1.62	8.94333	6.34219	70.9153
post	C7-APS	CCCCCCC[N+]1=CC(=CC=C1)S([O-])(=O)=O	700	257.109	C12H19NO3S	-1.35	RTI	15.82	15.8	15.82	6.16333	0.011547	0.18735		post	C7-APS	CCCCCCC[N+]1=CC(=CC=C1)S([O-])(=O)=O	700	257.109	C12H19NO3S	-1.35	RTI	15.81	15.82	15.83	15.82	0.01	0.0632111
post	C8-APS	CCCCCCCC[N+]1=CC(=CC=C1)S([O-])(=O)=O	800	271.124	C13H21NO3S	-0.9	RTI	18.19	18.2	18.23	7.14667	0.0208167	0.291278		post	C8-APS	CCCCCCCC[N+]1=CC(=CC=C1)S([O-])(=O)=O	800	271.124	C13H21NO3S	-0.9	RTI	18.21	18.22	18.23	18.22	0.01	0.0548847
post	C9-APS	CCCCCCCCC[N+]1=CC(=CC=C1)S([O-])(=O)=O	900	285.14	C14H23NO3S	-0.46	RTI	20.25	20.24	20.26	8.02333	0.01	0.124636		post	C9-APS	CCCCCCCCC[N+]1=CC(=CC=C1)S([O-])(=O)=O	900	285.14	C14H23NO3S	-0.46	RTI	20.26	20.27	20.28	20.27	0.01	0.049334
post	C10-APS	CCCCCCCCCC[N+]1=CC(=CC=C1)S([O-])(=O)=O	1000	299.156	C15H25NO3S	-0.02	RTI	22.11	22.11	22.14	8.82667	0.0173205	0.196229		post	C10-APS	CCCCCCCCCC[N+]1=CC(=CC=C1)S([O-])(=O)=O	1000	299.156	C15H25NO3S	-0.02	RTI	22.14	22.13	22.14	22.1367	0.0057735	0.0260812
post	C11-APS	CCCCCCCCCCC[N+]1=CC(=CC=C1)S([O-])(=O)=O	1100	313.171	C16H27NO3S	0.43	RTI	23.9	23.9	23.92	9.61333	0.011547	0.120114		post	C11-APS	CCCCCCCCCCC[N+]1=CC(=CC=C1)S([O-])(=O)=O	1100	313.171	C16H27NO3S	0.43	RTI	23.91	23.9	23.92	23.91	0.01	0.0418235
post	C12-APS	CCCCCCCCCCCC[N+]1=CC(=CC=C1)S([O-])(=O)=O	1200	327.187	C17H29NO3S	0.87	RTI	25.66	25.66	25.68	10.39	0.011547	0.111136		post	C12-APS	CCCCCCCCCCCC[N+]1=CC(=CC=C1)S([O-])(=O)=O	1200	327.187	C17H29NO3S	0.87	RTI	25.68	25.68	26.68	26.0133	0.57735	2.21944
post	C13-APS	CCCCCCCCCCCCC[N+]1=CC(=CC=C1)S([O-])(=O)=O	1300	341.202	C18H31NO3S	1.32	RTI	27.44	27.43	27.45	11.1633	0.01	0.089579		post	C13-APS	CCCCCCCCCCCCC[N+]1=CC(=CC=C1)S([O-])(=O)=O	1300	341.202	C18H31NO3S	1.32	RTI	27.45	27.43	27.46	27.4467	0.0152753	0.0556543
post	C14-APS	CCCCCCCCCCCCCC[N+]1=CC(=CC=C1)S([O-])(=O)=O	1400	355.218	C19H33NO3S	1.76	RTI	29.25	29.24	29.27	11.95	0.0152753	0.127826		post	C14-APS	CCCCCCCCCCCCCC[N+]1=CC(=CC=C1)S([O-])(=O)=O	1400	355.218	C19H33NO3S	1.76	RTI	29.27	29.26	29.25	29.26	0.01	0.0341763
post	C15-APS	CCCCCCCCCCCCCCC[N+]1=CC(=CC=C1)S([O-])(=O)=O	1500	369.234	C20H35NO3S	2.21	RTI	31.1	31.08	31.11	12.7433	0.0152753	0.119869		post	C15-APS	CCCCCCCCCCCCCCC[N+]1=CC(=CC=C1)S([O-])(=O)=O	1500	369.234	C20H35NO3S	2.21	RTI	31.1	31.11	31.11	31.1067	0.0057735	0.0185603
post	C16-APS	CCCCCCCCCCCCCCCC[N+]1=CC(=CC=C1)S([O-])(=O)=O	1600	383.249	C21H37NO3S	2.65	RTI	32.99	32.97	33	13.5433	0.0152753	0.112788		post	C16-APS	CCCCCCCCCCCCCCCC[N+]1=CC(=CC=C1)S([O-])(=O)=O	1600	383.249	C21H37NO3S	2.65	RTI	33	32.99	33	32.9967	0.0057735	0.0174972
post	C17-APS	CCCCCCCCCCCCCCCCC[N+]1=CC(=CC=C1)S([O-])(=O)=O	1700	397.265	C22H39NO3S	3.1	RTI	34.89	34.88	34.9	14.33	0.01	0.0697837		post	C17-APS	CCCCCCCCCCCCCCCCC[N+]1=CC(=CC=C1)S([O-])(=O)=O	1700	397.265	C22H39NO3S	3.1	RTI	34.9	34.92	34.92	34.9133	0.011547	0.0330733
post	C18-APS	CCCCCCCCCCCCCCCCCC[N+]1=CC(=CC=C1)S([O-])(=O)=O	1800	411.281	C23H41NO3S	3.54	RTI	36.78	36.77	36.77	15.0967	0.0057735	0.0382436		post	C18-APS	CCCCCCCCCCCCCCCCCC[N+]1=CC(=CC=C1)S([O-])(=O)=O	1800	411.281	C23H41NO3S	3.54	RTI	36.79	36.79	36.8	36.7933	0.0057735	0.0156917
post	C19-APS	CCCCCCCCCCCCCCCCCCC[N+]1=CC(=CC=C1)S([O-])(=O)=O	1900	425.296	C24H43NO3S	3.99	RTI	38.6	38.57	38.58	15.8367	0.0152753	0.096455		post	C19-APS	CCCCCCCCCCCCCCCCCCC[N+]1=CC(=CC=C1)S([O-])(=O)=O	1900	425.296	C24H43NO3S	3.99	RTI	38.61	38.61	38.61	38.61	0	0
post	C20-APS	CCCCCCCCCCCCCCCCCCCC[N+]1=CC(=CC=C1)S([O-])(=O)=O	2000	439.312	C25H45NO3S	4.43	RTI	40.27	40.26	40.26	16.51	0.0057735	0.0349697		post	C20-APS	CCCCCCCCCCCCCCCCCCCC[N+]1=CC(=CC=C1)S([O-])(=O)=O	2000	439.312	C25H45NO3S	4.43	RTI	40.27	40.3	40.32	40.2967	0.0251661	0.0624521
